# Supplementary material for: Dynamics of transcriptome and chromatin accessibility revealed sequential regulation of potential transcription factors during the brown adipose tissue whitening in rabbits
Source: Front Cell Dev Biol. 2022 Sep 26;10:981661. doi: 10.3389/fcell.2022.981661 (PMC9548568; doi:10.3389/fcell.2022.981661)
Supplement: Supplementary file 1 [file Table2.XLSX]

## Sheet: D15_vs_D0
Table S2 Differential analysis of RNA-seq
	baseMean	log2FoldChange	lfcSE	stat	pvalue	padj	isDEG	up_down
ENSOCUG00000024788	3555.43	3.45859	0.247309	13.9849	1.92716e-44	3.30624e-40	yes	up
ENSOCUG00000027060	2514.92	-1.56212	0.123433	-12.6556	1.04189e-36	8.9373e-33	yes	down
ENSOCUG00000006860|GLDN	4929.58	-3.6538	0.291857	-12.5191	5.86632e-36	3.35475e-32	yes	down
ENSOCUG00000022375|CRYGS	670.068	-4.39306	0.36612	-11.999	3.59779e-33	1.54309e-29	yes	down
ENSOCUG00000014618|RGS10	1279.82	-2.38474	0.202898	-11.7534	6.781e-32	2.3267e-28	yes	down
ENSOCUG00000008533|DNAJC25	8206.92	-2.00029	0.170461	-11.7346	8.47128e-32	2.42222e-28	yes	down
ENSOCUG00000003071|LPIN1	45728.2	-1.70819	0.147533	-11.5784	5.3046e-31	1.30008e-27	yes	down
ENSOCUG00000002271	15433.2	-1.81074	0.164101	-11.0343	2.61018e-28	5.59753e-25	yes	down
ENSOCUG00000034586	31182	-1.52275	0.138247	-11.0147	3.24486e-28	6.18542e-25	yes	down
ENSOCUG00000029212	1346.3	1.741	0.1633	10.6613	1.54352e-26	2.64807e-23	yes	up
ENSOCUG00000010189|LEP	343.46	7.84861	0.740967	10.5924	3.2327e-26	5.04184e-23	yes	up
ENSOCUG00000024479	4578.06	-2.00462	0.189808	-10.5613	4.50392e-26	6.4391e-23	yes	down
ENSOCUG00000021499|NPM1	4853.64	-1.60206	0.15203	-10.5378	5.78436e-26	7.63358e-23	yes	down
ENSOCUG00000024019	159.525	-2.83877	0.271731	-10.447	1.51254e-25	1.85351e-22	yes	down
ENSOCUG00000017457	1818.66	2.12509	0.20945	10.1461	3.45014e-24	3.94604e-21	yes	up
ENSOCUG00000002071|GPAT4	28153.5	-2.3491	0.233366	-10.0662	7.7933e-24	8.35637e-21	yes	down
ENSOCUG00000026253	632.997	2.0084	0.202297	9.92796	3.1462e-23	3.17254e-20	yes	up
ENSOCUG00000016585|SH2D4A	359.404	2.02978	0.204567	9.92234	3.32861e-23	3.17254e-20	yes	up
ENSOCUG00000014367|SGK1	21915.7	-2.05296	0.208632	-9.84007	7.566e-23	6.586e-20	yes	down
ENSOCUG00000000765|HACL1	17872.4	-2.17491	0.221059	-9.83859	7.67778e-23	6.586e-20	yes	down
ENSOCUG00000003144|BPGM	7182.21	-2.04409	0.208223	-9.81681	9.53136e-23	7.78667e-20	yes	down
ENSOCUG00000001480|GMPS	10918.7	-2.33383	0.237929	-9.80892	1.03064e-22	8.03711e-20	yes	down
ENSOCUG00000025663	7570.66	-3.34287	0.341053	-9.80161	1.10804e-22	8.26504e-20	yes	down
ENSOCUG00000000326	13337.7	-2.26969	0.23246	-9.76379	1.61029e-22	1.15109e-19	yes	down
ENSOCUG00000028091|THNSL2	475.619	2.54401	0.262495	9.69168	3.27098e-22	2.24468e-19	yes	up
ENSOCUG00000011117	27257.7	-1.35819	0.141232	-9.61679	6.79175e-22	4.48151e-19	yes	down
ENSOCUG00000024861	549.925	-2.73255	0.290356	-9.41104	4.91237e-21	3.12136e-18	yes	down
ENSOCUG00000006502|SEPTIN10	63709.5	-1.78929	0.190349	-9.40001	5.45559e-21	3.34272e-18	yes	down
ENSOCUG00000029101|ATP8	625783	-1.59276	0.170428	-9.34565	9.13302e-21	5.40297e-18	yes	down
ENSOCUG00000004261|SLC35G1	446.169	-2.6635	0.28625	-9.30483	1.34212e-20	7.67517e-18	yes	down
ENSOCUG00000005137|ABCA3	2697.33	2.3698	0.256786	9.2287	2.73939e-20	1.51603e-17	yes	up
ENSOCUG00000014499|CLSTN3	1990.88	2.58629	0.281071	9.20155	3.52825e-20	1.89158e-17	yes	up
ENSOCUG00000026724	1858.2	-1.47676	0.160622	-9.19399	3.78544e-20	1.96797e-17	yes	down
ENSOCUG00000025011|SCARNA12	3065.07	-1.88266	0.205178	-9.17575	4.48445e-20	2.2628e-17	yes	down
ENSOCUG00000006231	11349.1	-1.01649	0.111092	-9.14997	5.69484e-20	2.79145e-17	yes	down
ENSOCUG00000006784|SH3PXD2B	1699.6	1.67745	0.183641	9.13437	6.57878e-20	3.13516e-17	yes	up
ENSOCUG00000000929|KIAA1143	2487.83	-0.996921	0.109691	-9.08849	1.00427e-19	4.65658e-17	no	.
ENSOCUG00000015875|RFTN1	2873.93	2.32547	0.256981	9.04917	1.44056e-19	6.50375e-17	yes	up
ENSOCUG00000023058|IGSF8	825.712	2.07108	0.230716	8.97678	2.788e-19	1.22644e-16	yes	up
ENSOCUG00000002788|FMO1	2353.11	4.03534	0.450145	8.96453	3.11597e-19	1.33644e-16	yes	up
ENSOCUG00000029103|COX3	3.27316e+06	-1.66789	0.187118	-8.91357	4.94149e-19	2.06771e-16	yes	down
ENSOCUG00000002738|CTPS2	3589.05	-1.2599	0.144149	-8.74026	2.32576e-18	9.50016e-16	yes	down
ENSOCUG00000023825|SNCA	3723.53	-2.274	0.261855	-8.68417	3.8153e-18	1.52222e-15	yes	down
ENSOCUG00000013676|GSN	48044	1.81319	0.209126	8.67031	4.30943e-18	1.68029e-15	yes	up
ENSOCUG00000004502	1389.81	1.44566	0.167247	8.64387	5.43418e-18	2.07175e-15	yes	up
ENSOCUG00000010955|HSPG2	31072.2	2.12425	0.246233	8.627	6.29827e-18	2.34898e-15	yes	up
ENSOCUG00000029102|ATP6	2.00835e+06	-1.59574	0.185271	-8.61299	7.11799e-18	2.59822e-15	yes	down
ENSOCUG00000003377|CYP27A1	11649.1	-2.85576	0.331887	-8.60462	7.65714e-18	2.73679e-15	yes	down
ENSOCUG00000023388|U2	3020.69	-1.41574	0.165761	-8.54083	1.33266e-17	4.66594e-15	yes	down
ENSOCUG00000022720|UBE2Q2	18892.5	-1.27687	0.150491	-8.48473	2.16229e-17	7.41925e-15	yes	down
ENSOCUG00000012908|DNM1	798.213	1.87418	0.220964	8.48182	2.21707e-17	7.45805e-15	yes	up
ENSOCUG00000032540	3080.65	-1.75087	0.206889	-8.46283	2.60972e-17	8.61008e-15	yes	down
ENSOCUG00000012881|COL1A1	210673	2.94612	0.348708	8.44869	2.94596e-17	9.35944e-15	yes	up
ENSOCUG00000038200	81405.8	-1.52665	0.180662	-8.45032	2.90512e-17	9.35944e-15	yes	down
ENSOCUG00000005619|HYAL1	2220.32	1.86469	0.221096	8.43383	3.34524e-17	1.04347e-14	yes	up
ENSOCUG00000021605	1661.55	1.08802	0.12942	8.40686	4.21139e-17	1.29019e-14	yes	up
ENSOCUG00000011904|SMTN	1133.9	1.10854	0.132131	8.38971	4.87362e-17	1.46687e-14	yes	up
ENSOCUG00000032791	101133	-1.50368	0.180142	-8.34722	6.98912e-17	2.06733e-14	yes	down
ENSOCUG00000015471|PLAA	4076.19	-0.934219	0.111963	-8.344	7.18163e-17	2.08827e-14	no	.
ENSOCUG00000007460	640.941	3.69383	0.44421	8.31549	9.13743e-17	2.6127e-14	yes	up
ENSOCUG00000000408	8833.16	-2.32439	0.280914	-8.27436	1.29147e-16	3.6322e-14	yes	down
ENSOCUG00000000657	1212.73	-1.73909	0.210375	-8.26659	1.37848e-16	3.81438e-14	yes	down
ENSOCUG00000025513|IGFBP5	11969.9	2.75828	0.336105	8.20661	2.27529e-16	6.196e-14	yes	up
ENSOCUG00000013292|SNCG	3072.56	2.89853	0.354274	8.18162	2.80042e-16	7.50687e-14	yes	up
ENSOCUG00000016120	3162.57	-1.53313	0.187438	-8.17936	2.85346e-16	7.53138e-14	yes	down
ENSOCUG00000009833|SLC24A3	8174.86	1.07643	0.132515	8.12313	4.54294e-16	1.18089e-13	yes	up
ENSOCUG00000009330|FMO5	1506.16	-2.01766	0.248652	-8.11439	4.88245e-16	1.2502e-13	yes	down
ENSOCUG00000023483|CSNK2B	11099.8	-0.832368	0.103227	-8.06351	7.41342e-16	1.87036e-13	no	.
ENSOCUG00000039234	8714.71	2.0476	0.254863	8.03413	9.4248e-16	2.34336e-13	yes	up
ENSOCUG00000016826|SPRYD3	11901.8	-1.67764	0.209425	-8.0107	1.14055e-15	2.79531e-13	yes	down
ENSOCUG00000024972|SNORD15	950.052	-1.61168	0.202267	-7.96809	1.61139e-15	3.89367e-13	yes	down
ENSOCUG00000026412	795.798	-1.35078	0.170696	-7.91335	2.50545e-15	5.96994e-13	yes	down
ENSOCUG00000008645|S100A4	3170.64	2.21688	0.281092	7.88665	3.104e-15	7.29482e-13	yes	up
ENSOCUG00000006500|SLC4A4	10791.1	-2.19639	0.278717	-7.88036	3.26449e-15	7.56833e-13	yes	down
ENSOCUG00000006737	8827.59	3.52091	0.447964	7.8598	3.84757e-15	8.80118e-13	yes	up
ENSOCUG00000013417	19043.1	-2.00045	0.255443	-7.83128	4.82932e-15	1.09015e-12	yes	down
ENSOCUG00000000107|MPPE1	2893.09	-1.34232	0.171559	-7.82427	5.10613e-15	1.13767e-12	yes	down
ENSOCUG00000015715|SMARCD1	3689.08	1.48329	0.190338	7.79293	6.54753e-15	1.44012e-12	yes	up
ENSOCUG00000027209|ST6GAL1	2242.64	-1.60557	0.20654	-7.77366	7.62527e-15	1.65594e-12	yes	down
ENSOCUG00000010203|TLN1	63347.8	1.15388	0.149258	7.73077	1.06898e-14	2.29242e-12	yes	up
ENSOCUG00000021735|ITGA7	7901.92	2.31725	0.299843	7.72819	1.09083e-14	2.31041e-12	yes	up
ENSOCUG00000016945|ITIH5	18362.8	2.02167	0.262628	7.69784	1.38381e-14	2.89521e-12	yes	up
ENSOCUG00000000793|CHP2	1677.95	-1.45035	0.188753	-7.68387	1.54353e-14	3.19046e-12	yes	down
ENSOCUG00000037233	2832.35	-2.00227	0.26144	-7.65864	1.8791e-14	3.83784e-12	yes	down
ENSOCUG00000031128	830.908	-1.48392	0.194277	-7.63818	2.20306e-14	4.44654e-12	yes	down
ENSOCUG00000017633	2659.67	-0.97565	0.128368	-7.60039	2.95244e-14	5.88977e-12	no	.
ENSOCUG00000021276|MRAP	1010.09	-3.70631	0.488158	-7.59244	3.13929e-14	6.19054e-12	yes	down
ENSOCUG00000016214|MRPS35	4638.22	-1.39568	0.184669	-7.55775	4.101e-14	7.99508e-12	yes	down
ENSOCUG00000013461|CRYL1	4611.09	1.14507	0.152237	7.52161	5.4105e-14	1.04295e-11	yes	up
ENSOCUG00000007293|CLPX	23201.4	-1.43083	0.19032	-7.51799	5.56229e-14	1.0603e-11	yes	down
ENSOCUG00000029082	6.17935e+06	-2.38807	0.318802	-7.49075	6.84824e-14	1.29108e-11	yes	down
ENSOCUG00000030839	366.881	2.30492	0.308072	7.48177	7.33306e-14	1.36746e-11	yes	up
ENSOCUG00000024067	1256.03	-1.02327	0.138218	-7.4033	1.32843e-13	2.4506e-11	yes	down
ENSOCUG00000017753|MYCT1	5848	-1.19749	0.162606	-7.36438	1.77977e-13	3.21945e-11	yes	down
ENSOCUG00000007472	11221	2.02815	0.275408	7.36415	1.78275e-13	3.21945e-11	yes	up
ENSOCUG00000037912	642.555	-4.03553	0.548347	-7.35945	1.84665e-13	3.30012e-11	yes	down
ENSOCUG00000013106|VIPR1	190.242	2.81953	0.383684	7.34857	2.00339e-13	3.54332e-11	yes	up
ENSOCUG00000007056	24115.4	1.99772	0.272194	7.3393	2.14715e-13	3.73245e-11	yes	up
ENSOCUG00000011969|MAPKBP1	2587.41	0.980138	0.133554	7.33888	2.15384e-13	3.73245e-11	no	.
ENSOCUG00000026601	110.845	3.28663	0.448516	7.32779	2.33986e-13	4.01426e-11	yes	up
ENSOCUG00000001389|LINGO4	117.643	-4.48811	0.614114	-7.30827	2.70599e-13	4.59642e-11	yes	down
ENSOCUG00000007802|CAST	19806.6	1.15967	0.158819	7.30188	2.83765e-13	4.77282e-11	yes	up
ENSOCUG00000017732|CDH18	1026.36	2.4096	0.330738	7.28553	3.20417e-13	5.33696e-11	yes	up
ENSOCUG00000001375	1762.44	2.71919	0.375103	7.24917	4.19343e-13	6.91754e-11	yes	up
ENSOCUG00000029099|COX2	4.52836e+06	-1.70061	0.234697	-7.24596	4.294e-13	7.01598e-11	yes	down
ENSOCUG00000036339	227.849	-2.40908	0.333049	-7.23341	4.71025e-13	7.6235e-11	yes	down
ENSOCUG00000021088|CYSTM1	2543.48	-1.15018	0.159088	-7.22983	4.83605e-13	7.75394e-11	yes	down
ENSOCUG00000037050	8968.48	1.70049	0.235285	7.22737	4.92447e-13	7.82261e-11	yes	up
ENSOCUG00000034183	388.063	3.26447	0.453329	7.20111	5.97264e-13	9.4006e-11	yes	up
ENSOCUG00000005579	5114.36	-1.7229	0.239637	-7.18963	6.49654e-13	1.01322e-10	yes	down
ENSOCUG00000004925|ODC1	18220.7	-2.38285	0.332328	-7.17016	7.49092e-13	1.15779e-10	yes	down
ENSOCUG00000029115|CYTB	1.18593e+06	-1.66826	0.233669	-7.13939	9.37431e-13	1.43594e-10	yes	down
ENSOCUG00000027978|SNORD15	180.9	-2.04077	0.286796	-7.11576	1.11296e-12	1.68973e-10	yes	down
ENSOCUG00000001831|EFCAB3	78.0868	-3.81582	0.537085	-7.10469	1.20596e-12	1.81486e-10	yes	down
ENSOCUG00000012094|TRAM2	588.105	1.26842	0.179391	7.07069	1.54167e-12	2.2999e-10	yes	up
ENSOCUG00000006304|SLC44A3	799.58	2.46252	0.348444	7.06718	1.58116e-12	2.33848e-10	yes	up
ENSOCUG00000029090|ND2	420467	-1.34966	0.1912	-7.05892	1.67805e-12	2.46057e-10	yes	down
ENSOCUG00000023976	4589.53	-0.768735	0.109026	-7.05094	1.7771e-12	2.58359e-10	no	.
ENSOCUG00000014135|SUCNR1	3756.63	-2.46305	0.349383	-7.04971	1.79292e-12	2.58359e-10	yes	down
ENSOCUG00000015887|WSCD2	184.111	2.56335	0.363667	7.04861	1.80713e-12	2.58359e-10	yes	up
ENSOCUG00000012986|TRIO	16475.8	0.768174	0.109062	7.04349	1.87479e-12	2.62721e-10	no	.
ENSOCUG00000015363|NFASC	798.046	2.69217	0.382156	7.04469	1.85881e-12	2.62721e-10	yes	up
ENSOCUG00000013769|SH3PXD2A	5296.94	1.03767	0.147337	7.04284	1.88358e-12	2.62721e-10	yes	up
ENSOCUG00000011468|RDH8	219.681	1.98559	0.282673	7.02433	2.15102e-12	2.97604e-10	yes	up
ENSOCUG00000029575|HLCS	886.277	1.07723	0.153426	7.02118	2.19999e-12	2.99548e-10	yes	up
ENSOCUG00000005997|MEIOB	212.58	-2.34576	0.334096	-7.02121	2.19952e-12	2.99548e-10	yes	down
ENSOCUG00000000725|MC5R	5747.4	3.54412	0.505091	7.0168	2.27012e-12	3.06663e-10	yes	up
ENSOCUG00000002312|TEP1	3246.81	1.61002	0.23014	6.99583	2.63701e-12	3.53441e-10	yes	up
ENSOCUG00000017726|ITGA11	1888.02	2.76922	0.396309	6.98753	2.79765e-12	3.72066e-10	yes	up
ENSOCUG00000024896|U1	2604.67	-1.33965	0.191756	-6.98623	2.82372e-12	3.72645e-10	yes	down
ENSOCUG00000001096	9034.25	-1.55668	0.222867	-6.9848	2.85253e-12	3.73573e-10	yes	down
ENSOCUG00000038853	2013.72	2.16728	0.310384	6.9826	2.89771e-12	3.76615e-10	yes	up
ENSOCUG00000029086|ND1	577378	-1.502	0.215168	-6.98061	2.93909e-12	3.79121e-10	yes	down
ENSOCUG00000000875|FAM124A	1441.23	-1.47666	0.212349	-6.95393	3.55258e-12	4.54837e-10	yes	down
ENSOCUG00000008225|LACTB2	5677.94	-1.08464	0.156473	-6.93177	4.15603e-12	5.28154e-10	yes	down
ENSOCUG00000021796|LASP1	8956.07	1.01922	0.148501	6.8634	6.72413e-12	8.48229e-10	yes	up
ENSOCUG00000025188|HDAC10	232.07	2.38024	0.347066	6.85817	6.97483e-12	8.73432e-10	yes	up
ENSOCUG00000017008	131.119	7.50444	1.09555	6.84996	7.38724e-12	9.18373e-10	yes	up
ENSOCUG00000022357|PDK2	3901.17	-1.18784	0.173664	-6.83984	7.92809e-12	9.7852e-10	yes	down
ENSOCUG00000031337	393.871	1.88208	0.276738	6.80095	1.03931e-11	1.2736e-09	yes	up
ENSOCUG00000000322|PARN	7400.07	-1.88379	0.277591	-6.78621	1.15115e-11	1.40065e-09	yes	down
ENSOCUG00000009707|PRELP	1244.25	1.97139	0.291039	6.77364	1.25586e-11	1.50668e-09	yes	up
ENSOCUG00000023611|WDR45	3416.6	-0.934728	0.137984	-6.77419	1.25102e-11	1.50668e-09	no	.
ENSOCUG00000011496|YAE1	1563.87	-0.852597	0.125926	-6.77062	1.28227e-11	1.52769e-09	no	.
ENSOCUG00000021898|PSEN2	5658.31	-1.07593	0.159209	-6.75793	1.3998e-11	1.65621e-09	yes	down
ENSOCUG00000005575|FLOT2	4722.75	0.946821	0.140209	6.75293	1.44893e-11	1.7026e-09	no	.
ENSOCUG00000005827	470.249	2.01897	0.299186	6.74821	1.49683e-11	1.74691e-09	yes	up
ENSOCUG00000012610|CDON	8366.74	1.07933	0.160318	6.7324	1.66889e-11	1.93456e-09	yes	up
ENSOCUG00000015650|TBC1D15	5260.11	-0.901614	0.134226	-6.71712	1.85349e-11	2.13412e-09	no	.
ENSOCUG00000006145|CHRDL1	24442.1	1.40445	0.209566	6.70169	2.06019e-11	2.35631e-09	yes	up
ENSOCUG00000015493|ANXA1	44027.3	0.836431	0.124922	6.69565	2.14719e-11	2.43955e-09	no	.
ENSOCUG00000002960	3832.47	-0.927307	0.138551	-6.69289	2.18799e-11	2.46955e-09	no	.
ENSOCUG00000004174|PSD4	884.265	1.34057	0.20049	6.68649	2.28594e-11	2.56325e-09	yes	up
ENSOCUG00000004099|GDAP1L1	459.672	-2.02101	0.303205	-6.66549	2.63777e-11	2.93855e-09	yes	down
ENSOCUG00000005474|SGCB	4673.48	1.20952	0.181505	6.66382	2.668e-11	2.95305e-09	yes	up
ENSOCUG00000009219|KLHL12	14207.7	-1.03399	0.155353	-6.65576	2.81841e-11	3.09953e-09	yes	down
ENSOCUG00000017737|P2RX2	169.302	-4.47561	0.673218	-6.64809	2.96922e-11	3.24458e-09	yes	down
ENSOCUG00000017494	2072.23	2.44981	0.368727	6.64398	3.05334e-11	3.31538e-09	yes	up
ENSOCUG00000002555|SCP2	51984.2	-1.89697	0.285716	-6.63935	3.1507e-11	3.39959e-09	yes	down
ENSOCUG00000001656|RIOK2	4294.32	-0.927503	0.140078	-6.62133	3.55981e-11	3.817e-09	no	.
ENSOCUG00000004418|CREB3L1	467.089	2.47118	0.373313	6.61961	3.60159e-11	3.82016e-09	yes	up
ENSOCUG00000011141|RET	160.216	3.61566	0.546224	6.61937	3.60728e-11	3.82016e-09	yes	up
ENSOCUG00000023213	128.171	-1.9572	0.295966	-6.61293	3.76794e-11	3.96582e-09	yes	down
ENSOCUG00000014914|AEBP1	6188.95	1.69251	0.256891	6.58844	4.44482e-11	4.64972e-09	yes	up
ENSOCUG00000017039|RPUSD4	2588.9	-1.04892	0.159571	-6.57336	4.91926e-11	5.11484e-09	yes	down
ENSOCUG00000039585|PRRT4	193.846	5.16425	0.785804	6.57193	4.96663e-11	5.13298e-09	yes	up
ENSOCUG00000037538	567.452	1.90769	0.290545	6.5659	5.17183e-11	5.31304e-09	yes	up
ENSOCUG00000013796|GCLM	1808.15	-2.07628	0.317076	-6.54822	5.82273e-11	5.94611e-09	yes	down
ENSOCUG00000014063	681.742	2.10423	0.324081	6.49292	8.41881e-11	8.54634e-09	yes	up
ENSOCUG00000018113|U1	3281.63	-1.21665	0.187653	-6.4835	8.96162e-11	9.04385e-09	yes	down
ENSOCUG00000025211	86.175	-10.0392	1.55188	-6.46906	9.86134e-11	9.89363e-09	yes	down
ENSOCUG00000016001|PPA1	11742.2	-1.7461	0.270194	-6.4624	1.03058e-10	1.02795e-08	yes	down
ENSOCUG00000027916|FZD5	143.817	2.29078	0.354547	6.46114	1.03917e-10	1.03052e-08	yes	up
ENSOCUG00000021938	69059.4	0.931511	0.144331	6.45401	1.08927e-10	1.07399e-08	no	.
ENSOCUG00000029085	390.108	-1.83179	0.28425	-6.4443	1.16134e-10	1.13851e-08	yes	down
ENSOCUG00000002468|KIF20B	5634.08	-2.43068	0.377267	-6.44286	1.17245e-10	1.14287e-08	yes	down
ENSOCUG00000006497|PXDN	8603.31	1.69557	0.263225	6.44151	1.18287e-10	1.14652e-08	yes	up
ENSOCUG00000013740|PGM2	2177.41	-1.21274	0.188391	-6.43734	1.21584e-10	1.17185e-08	yes	down
ENSOCUG00000003863|CD74	5168.31	2.08589	0.324109	6.43578	1.22844e-10	1.17738e-08	yes	up
ENSOCUG00000024153|U1	1589.33	-1.15859	0.180171	-6.43049	1.2719e-10	1.21226e-08	yes	down
ENSOCUG00000015278|PIPOX	497.353	4.53033	0.70848	6.39443	1.61149e-10	1.52745e-08	yes	up
ENSOCUG00000022325	6342.38	-1.29295	0.202276	-6.392	1.63731e-10	1.54339e-08	yes	down
ENSOCUG00000009838|FIGN	2971.4	1.31658	0.206051	6.38961	1.6631e-10	1.55913e-08	yes	up
ENSOCUG00000015623|PLXNA3	527.474	1.89814	0.297982	6.36996	1.89076e-10	1.76293e-08	yes	up
ENSOCUG00000016221|GALNT12	1115.23	1.32823	0.208817	6.36076	2.00764e-10	1.86178e-08	yes	up
ENSOCUG00000022087|RNPEP	5428.02	-2.05202	0.323394	-6.34526	2.22056e-10	2.04817e-08	yes	down
ENSOCUG00000004651|TESMIN	46.5339	-9.15202	1.44355	-6.33993	2.29864e-10	2.10885e-08	yes	down
ENSOCUG00000029456|TSNAX	9247.76	-0.925838	0.146089	-6.33749	2.33533e-10	2.13112e-08	no	.
ENSOCUG00000000404|CABIN1	2152.1	0.968459	0.15284	6.33642	2.35161e-10	2.13462e-08	no	.
ENSOCUG00000011064|CLSTN1	2621.38	0.942626	0.148827	6.3337	2.39352e-10	2.16123e-08	no	.
ENSOCUG00000032879	127.595	3.69096	0.583978	6.32037	2.60929e-10	2.34372e-08	yes	up
ENSOCUG00000026834|U1	3393.9	-1.19203	0.189035	-6.30587	2.86572e-10	2.56064e-08	yes	down
ENSOCUG00000038552|EFCAB13	620.99	-2.10919	0.336012	-6.27712	3.44899e-10	3.06585e-08	yes	down
ENSOCUG00000013952|UEVLD	1026.37	-0.870703	0.139204	-6.25488	3.97833e-10	3.51816e-08	no	.
ENSOCUG00000013771|UNC119	1301.02	1.06894	0.171066	6.24866	4.13996e-10	3.64232e-08	yes	up
ENSOCUG00000002187|TUBB	22044.9	1.20073	0.192264	6.24521	4.23231e-10	3.70456e-08	yes	up
ENSOCUG00000017120|PDK4	132228	-2.74833	0.440161	-6.24391	4.26762e-10	3.71651e-08	yes	down
ENSOCUG00000029107|ND4L	141077	-1.25905	0.201764	-6.24019	4.3704e-10	3.78679e-08	yes	down
ENSOCUG00000013435|SNX2	15030.5	-0.945345	0.152108	-6.21498	5.13324e-10	4.42542e-08	no	.
ENSOCUG00000011000|GAS7	3081.08	1.01262	0.163227	6.20376	5.51294e-10	4.729e-08	yes	up
ENSOCUG00000008644	567.372	3.4647	0.559919	6.18787	6.09836e-10	5.17938e-08	yes	up
ENSOCUG00000030762	220.605	2.57334	0.415832	6.18841	6.07749e-10	5.17938e-08	yes	up
ENSOCUG00000003055	18397.9	-1.73121	0.280086	-6.18098	6.37059e-10	5.38393e-08	yes	down
ENSOCUG00000033836|HSD17B14	374.208	1.40152	0.226956	6.1753	6.60363e-10	5.55352e-08	yes	up
ENSOCUG00000005767|HMGCS2	41390.7	-3.84601	0.62343	-6.16911	6.86765e-10	5.71949e-08	yes	down
ENSOCUG00000000258	2763.62	1.60119	0.259529	6.16961	6.84587e-10	5.71949e-08	yes	up
ENSOCUG00000025617|CDH13	15773.3	1.08093	0.175308	6.16587	7.00947e-10	5.8094e-08	yes	up
ENSOCUG00000026440	1224.64	1.33406	0.216401	6.16475	7.05943e-10	5.82267e-08	yes	up
ENSOCUG00000003341	722.166	2.10156	0.342106	6.14302	8.09658e-10	6.64617e-08	yes	up
ENSOCUG00000026893|C1orf115	5951.28	-0.753953	0.122777	-6.14084	8.20845e-10	6.70592e-08	no	.
ENSOCUG00000028799|U6	80.4741	-2.42671	0.395263	-6.13947	8.27956e-10	6.73195e-08	yes	down
ENSOCUG00000012971|GLIS2	528.744	1.56396	0.255173	6.12902	8.84216e-10	7.15547e-08	yes	up
ENSOCUG00000012682	24989.2	-1.24359	0.20319	-6.12033	9.33836e-10	7.52154e-08	yes	down
ENSOCUG00000033730	12975.5	1.37815	0.225229	6.11888	9.42324e-10	7.55444e-08	yes	up
ENSOCUG00000001351|CD96	122.897	3.68351	0.602439	6.11433	9.69652e-10	7.73737e-08	yes	up
ENSOCUG00000000608|PTGFRN	4328.96	1.24381	0.203645	6.10774	1.01053e-09	8.0262e-08	yes	up
ENSOCUG00000033128	138.151	-3.66303	0.600569	-6.09926	1.06561e-09	8.42471e-08	yes	down
ENSOCUG00000008388|CCNG2	3597.96	-1.5062	0.247266	-6.09142	1.11912e-09	8.80713e-08	yes	down
ENSOCUG00000026164|CAMK1	1386.27	1.16355	0.191049	6.09032	1.12683e-09	8.82735e-08	yes	up
ENSOCUG00000007898|SSR3	7692.37	-0.925415	0.152073	-6.08535	1.16234e-09	9.06412e-08	no	.
ENSOCUG00000008205|SEC11A	4525.32	-1.13308	0.18636	-6.08005	1.20143e-09	9.32659e-08	yes	down
ENSOCUG00000022553|SNORD10	226.576	-1.33003	0.218837	-6.07772	1.21906e-09	9.42081e-08	yes	down
ENSOCUG00000006320|SMARCA2	17581.2	1.26202	0.207907	6.07013	1.2781e-09	9.83278e-08	yes	up
ENSOCUG00000001028|MFSD2A	135.747	-2.91988	0.481492	-6.06423	1.32586e-09	1.01547e-07	yes	down
ENSOCUG00000017865|CAMK2A	717.255	2.12824	0.3511	6.06162	1.34755e-09	1.02749e-07	yes	up
ENSOCUG00000005048|SENP2	3839.02	-0.900728	0.148683	-6.05806	1.37776e-09	1.04588e-07	no	.
ENSOCUG00000027507|VDR	711.348	-1.69035	0.279536	-6.04698	1.47591e-09	1.11545e-07	yes	down
ENSOCUG00000015691	115.658	-2.84224	0.471311	-6.0305	1.63451e-09	1.2299e-07	yes	down
ENSOCUG00000006507|FUCA1	2223.19	0.804191	0.133861	6.00764	1.88244e-09	1.41027e-07	no	.
ENSOCUG00000025148	4027	2.15675	0.359087	6.00621	1.89908e-09	1.41655e-07	yes	up
ENSOCUG00000031111	56.7262	-2.49621	0.415868	-6.00241	1.94412e-09	1.44387e-07	yes	down
ENSOCUG00000027783	1519.51	-1.34683	0.22461	-5.99631	2.01851e-09	1.49266e-07	yes	down
ENSOCUG00000006039|KAT2B	8369.06	0.602931	0.100569	5.99521	2.03217e-09	1.49631e-07	no	.
ENSOCUG00000012427|TMED5	4913.06	-0.856071	0.142911	-5.99023	2.0955e-09	1.53634e-07	no	.
ENSOCUG00000010542|BNIP3L	18510.7	-1.1706	0.195497	-5.98782	2.12671e-09	1.55259e-07	yes	down
ENSOCUG00000013662|ACADM	51004.8	-1.37665	0.230131	-5.98202	2.20384e-09	1.60208e-07	yes	down
ENSOCUG00000034911	716.251	-1.02761	0.17192	-5.97727	2.26906e-09	1.64253e-07	yes	down
ENSOCUG00000026786	4753.87	-0.940675	0.157497	-5.97264	2.33451e-09	1.68281e-07	no	.
ENSOCUG00000004839|DNAJA2	11741.1	-1.04352	0.175117	-5.95897	2.5383e-09	1.82205e-07	yes	down
ENSOCUG00000025312	4533.19	-1.17955	0.198377	-5.94603	2.74723e-09	1.96381e-07	yes	down
ENSOCUG00000029108|ND4	713763	-1.2391	0.208723	-5.9366	2.90986e-09	2.07143e-07	yes	down
ENSOCUG00000038828	248.658	-2.021	0.340693	-5.93202	2.99233e-09	2.12134e-07	yes	down
ENSOCUG00000016126|PRMT2	1857	0.749119	0.126329	5.92989	3.03135e-09	2.14016e-07	no	.
ENSOCUG00000004826|SLC40A1	25233.3	-1.7978	0.303388	-5.92577	3.10846e-09	2.1856e-07	yes	down
ENSOCUG00000007907|OCIAD2	2161.27	0.920016	0.155324	5.92319	3.1575e-09	2.21102e-07	no	.
ENSOCUG00000024996	146.003	2.90957	0.491359	5.92147	3.19076e-09	2.22523e-07	yes	up
ENSOCUG00000012327|MED4	3346.4	-1.38139	0.233424	-5.91796	3.25958e-09	2.26403e-07	yes	down
ENSOCUG00000038387|RANBP3L	1009.91	3.35953	0.568357	5.91096	3.40127e-09	2.35291e-07	yes	up
ENSOCUG00000011525|PPL	2800.2	3.11074	0.526878	5.90411	3.54562e-09	2.44292e-07	yes	up
ENSOCUG00000017714|SAV1	2806.54	-0.986038	0.167114	-5.90041	3.62607e-09	2.48835e-07	no	.
ENSOCUG00000009736|NTRK2	610.096	1.9075	0.323427	5.89777	3.68439e-09	2.5183e-07	yes	up
ENSOCUG00000004623|GALNT16	1789.52	0.933711	0.158354	5.89636	3.71608e-09	2.52989e-07	no	.
ENSOCUG00000017699|ARIH2	4277.57	-0.918617	0.156207	-5.88078	4.0833e-09	2.7689e-07	no	.
ENSOCUG00000016230|RABGGTB	4583.27	-0.992414	0.169457	-5.85642	4.72946e-09	3.19443e-07	no	.
ENSOCUG00000024914	11677.8	-0.776852	0.132977	-5.84201	5.15735e-09	3.46978e-07	no	.
ENSOCUG00000002913|BCORL1	1121.58	1.33693	0.228888	5.84097	5.18986e-09	3.47801e-07	yes	up
ENSOCUG00000023061|SLC9A1	587.397	1.20797	0.207248	5.82862	5.58885e-09	3.73083e-07	yes	up
ENSOCUG00000029367|C1QA	701.479	1.75738	0.302087	5.81747	5.97457e-09	3.97285e-07	yes	up
ENSOCUG00000017302|SLIT3	5432.69	1.68911	0.290502	5.81444	6.08385e-09	4.0299e-07	yes	up
ENSOCUG00000001183|SH3GL2	533.87	1.24331	0.213875	5.81325	6.12713e-09	4.04296e-07	yes	up
ENSOCUG00000034585	13767.8	-2.38715	0.41093	-5.80914	6.27952e-09	4.12764e-07	yes	down
ENSOCUG00000015109	848.339	-2.44228	0.420588	-5.80683	6.36653e-09	4.16886e-07	yes	down
ENSOCUG00000000409	9893.05	1.90844	0.329576	5.79059	7.01413e-09	4.57545e-07	yes	up
ENSOCUG00000003620|CCDC88A	4355.21	0.793004	0.136974	5.78946	7.06112e-09	4.58866e-07	no	.
ENSOCUG00000005374|CARD6	5222.92	1.86961	0.323216	5.78439	7.27756e-09	4.71146e-07	yes	up
ENSOCUG00000015422|NCOA1	22508.5	-1.29278	0.223693	-5.77926	7.50312e-09	4.8251e-07	yes	down
ENSOCUG00000014801	4702.21	1.86867	0.323349	5.77912	7.50934e-09	4.8251e-07	yes	up
ENSOCUG00000027445|TCIM	8758.47	-2.03948	0.353046	-5.7768	7.61339e-09	4.8737e-07	yes	down
ENSOCUG00000017722|GMPR	12646.7	-2.03852	0.353263	-5.77053	7.90229e-09	5.03984e-07	yes	down
ENSOCUG00000006714|MMP2	19881.9	1.17003	0.202786	5.76977	7.93818e-09	5.04398e-07	yes	up
ENSOCUG00000023322	1262.94	-1.11836	0.193862	-5.76883	7.9825e-09	5.05342e-07	yes	down
ENSOCUG00000022792	302.952	-1.44996	0.25142	-5.76707	8.06607e-09	5.08756e-07	yes	down
ENSOCUG00000001903|NOS2	237.645	2.18629	0.379368	5.76297	8.26473e-09	5.19376e-07	yes	up
ENSOCUG00000011749|AHCYL2	815.148	1.09729	0.190474	5.76081	8.37121e-09	5.24148e-07	yes	up
ENSOCUG00000008622|TRAPPC9	1775.7	0.958599	0.166436	5.75957	8.43294e-09	5.24186e-07	no	.
ENSOCUG00000009410|SIPA1L3	1302.76	1.00753	0.17493	5.75963	8.42997e-09	5.24186e-07	yes	up
ENSOCUG00000000851	32096	1.00166	0.174155	5.75154	8.84333e-09	5.47712e-07	yes	up
ENSOCUG00000021704|PLEKHH3	509.063	1.1152	0.193976	5.74916	8.96864e-09	5.53475e-07	yes	up
ENSOCUG00000026311	48092.1	-0.808068	0.140612	-5.74681	9.0945e-09	5.5923e-07	no	.
ENSOCUG00000007447	3750.75	-1.01311	0.176324	-5.74574	9.15225e-09	5.60772e-07	yes	down
ENSOCUG00000025982	15421.5	-1.20621	0.210411	-5.73261	9.8894e-09	6.03781e-07	yes	down
ENSOCUG00000026373	25.2309	7.95158	1.38751	5.73083	9.99423e-09	6.08018e-07	yes	up
ENSOCUG00000007230|CEBPZ	9846.19	-0.757902	0.132267	-5.73008	1.00383e-08	6.08543e-07	no	.
ENSOCUG00000015553|KARS1	30203.8	-0.939649	0.164234	-5.72142	1.05637e-08	6.38137e-07	no	.
ENSOCUG00000004210|VMP1	5438.33	-0.787911	0.137752	-5.71977	1.06668e-08	6.42101e-07	no	.
ENSOCUG00000011077|ITIH3	969.076	3.21043	0.561943	5.7131	1.10939e-08	6.65478e-07	yes	up
ENSOCUG00000007507|SLC25A26	883.971	-0.850804	0.148946	-5.71216	1.11553e-08	6.6683e-07	no	.
ENSOCUG00000015752|ACSS3	9847.96	-2.25924	0.395997	-5.70518	1.1622e-08	6.87544e-07	yes	down
ENSOCUG00000002344|SEMA3B	1457.14	1.66909	0.292535	5.7056	1.15931e-08	6.87544e-07	yes	up
ENSOCUG00000013162	3379.92	0.755956	0.132477	5.7063	1.15458e-08	6.87544e-07	no	.
ENSOCUG00000017342	9634.17	-0.655036	0.114835	-5.70414	1.16932e-08	6.89376e-07	no	.
ENSOCUG00000001553|LIPA	14895.5	1.1888	0.208462	5.70272	1.17913e-08	6.92779e-07	yes	up
ENSOCUG00000016825	7140.08	-1.30784	0.22936	-5.70211	1.18331e-08	6.92864e-07	yes	down
ENSOCUG00000026694|CPEB1	399.121	2.04514	0.358714	5.70131	1.18893e-08	6.93787e-07	yes	up
ENSOCUG00000020935|MTCH1	20726.6	-1.09988	0.193238	-5.69182	1.25695e-08	7.30992e-07	yes	down
ENSOCUG00000015748|NPEPPS	7574.39	-0.781153	0.137378	-5.68617	1.29924e-08	7.53031e-07	no	.
ENSOCUG00000023987	587.819	-1.50448	0.264701	-5.68369	1.31817e-08	7.61435e-07	yes	down
ENSOCUG00000029096|COX1	1.37619e+07	-1.436	0.253294	-5.66932	1.43369e-08	8.25381e-07	yes	down
ENSOCUG00000016600|GABARAPL2	7716.54	-1.01832	0.179822	-5.66291	1.48825e-08	8.53929e-07	yes	down
ENSOCUG00000037790	115720	-1.30156	0.230207	-5.65387	1.56874e-08	8.97107e-07	yes	down
ENSOCUG00000025313|PSMD6	5788.36	-0.704418	0.124746	-5.64679	1.63468e-08	9.31714e-07	no	.
ENSOCUG00000033003	9612.15	-0.611773	0.108369	-5.64527	1.64924e-08	9.35263e-07	no	.
ENSOCUG00000029112|ND5	577889	-1.20219	0.212965	-5.645	1.65181e-08	9.35263e-07	yes	down
ENSOCUG00000007411|PRKD3	29555.1	-1.10161	0.195243	-5.64226	1.67831e-08	9.47139e-07	yes	down
ENSOCUG00000006048|MICAL1	1201.85	0.974284	0.17274	5.64018	1.69872e-08	9.55516e-07	no	.
ENSOCUG00000023301	10243.1	-1.3023	0.230933	-5.6393	1.70746e-08	9.57295e-07	yes	down
ENSOCUG00000005116|PIK3R1	9138.35	1.04817	0.185988	5.63572	1.74331e-08	9.74209e-07	yes	up
ENSOCUG00000014951|ITGB4	942.295	1.7495	0.310489	5.63467	1.75398e-08	9.76987e-07	yes	up
ENSOCUG00000028153	388.665	-2.07021	0.367653	-5.63089	1.79278e-08	9.95372e-07	yes	down
ENSOCUG00000009211|GRP	28.9587	-8.46711	1.50458	-5.62757	1.82763e-08	1.01144e-06	yes	down
ENSOCUG00000015138|C1QC	2960.09	1.27242	0.226186	5.62556	1.84908e-08	1.02003e-06	yes	up
ENSOCUG00000026641	216.402	-4.97612	0.88472	-5.62452	1.86026e-08	1.0229e-06	yes	down
ENSOCUG00000001013|ATP6V1B2	7922.13	-0.782889	0.139242	-5.6225	1.88216e-08	1.03164e-06	no	.
ENSOCUG00000008813|ITGBL1	2002.32	3.33049	0.592748	5.61873	1.92361e-08	1.051e-06	yes	up
ENSOCUG00000010364	34586.5	-0.567183	0.100972	-5.61724	1.9403e-08	1.05675e-06	no	.
ENSOCUG00000005324|MAP1A	1832.15	1.24639	0.222267	5.60764	2.05106e-08	1.11354e-06	yes	up
ENSOCUG00000007350|TIMM9	544.072	-1.04292	0.186031	-5.60613	2.06899e-08	1.11974e-06	yes	down
ENSOCUG00000011305|MRPL37	7898.29	-1.27407	0.227288	-5.60553	2.07617e-08	1.12009e-06	yes	down
ENSOCUG00000033199	909.713	1.12531	0.200959	5.59968	2.14749e-08	1.15493e-06	yes	up
ENSOCUG00000008578|DYNLRB2	502.187	-1.54679	0.276618	-5.5918	2.24723e-08	1.20479e-06	yes	down
ENSOCUG00000008316|STRIP2	1046.39	2.20006	0.39377	5.58717	2.30794e-08	1.23349e-06	yes	up
ENSOCUG00000017224|NUDT21	5091.99	-1.07448	0.192429	-5.58377	2.35362e-08	1.254e-06	yes	down
ENSOCUG00000006960|C12orf45	626.858	-0.888079	0.159098	-5.58197	2.3781e-08	1.26312e-06	no	.
ENSOCUG00000024939|IFIT2	818.323	2.12209	0.38021	5.58135	2.38653e-08	1.26368e-06	yes	up
ENSOCUG00000017822	24.0859	7.88446	1.41326	5.57892	2.42014e-08	1.27754e-06	yes	up
ENSOCUG00000037224	20.7272	-7.98327	1.43203	-5.57478	2.47844e-08	1.3043e-06	yes	down
ENSOCUG00000034485|COX14	4025.31	1.37813	0.247492	5.56839	2.57099e-08	1.34886e-06	yes	up
ENSOCUG00000007401|CACNB3	960.052	0.78954	0.141858	5.56572	2.61072e-08	1.36369e-06	no	.
ENSOCUG00000001536	273.835	2.00742	0.360695	5.56542	2.61515e-08	1.36369e-06	yes	up
ENSOCUG00000021320|RRBP1	19432	1.16457	0.209364	5.56241	2.66082e-08	1.3833e-06	yes	up
ENSOCUG00000014077|LTBP2	448.871	1.85341	0.334224	5.54541	2.93265e-08	1.52002e-06	yes	up
ENSOCUG00000024448|U1	890.697	-1.11927	0.201998	-5.541	3.00757e-08	1.55415e-06	yes	down
ENSOCUG00000004161|IL1RN	8769.14	-3.23806	0.585129	-5.53392	3.13148e-08	1.60849e-06	yes	down
ENSOCUG00000018577|U1	16491.3	-1.22325	0.221043	-5.53399	3.13032e-08	1.60849e-06	yes	down
ENSOCUG00000008446|UCK2	4022.77	-1.77979	0.321756	-5.53149	3.17514e-08	1.62121e-06	yes	down
ENSOCUG00000014896|SESN2	162.462	-1.56318	0.282592	-5.5316	3.17321e-08	1.62121e-06	yes	down
ENSOCUG00000000611|FKBP10	2288.28	1.90618	0.345221	5.52162	3.35883e-08	1.70991e-06	yes	up
ENSOCUG00000026374	41.5216	8.6706	1.57057	5.52068	3.37684e-08	1.714e-06	yes	up
ENSOCUG00000004282	182.073	2.62072	0.475041	5.51684	3.45149e-08	1.74672e-06	yes	up
ENSOCUG00000014174|ZNF395	3178.51	1.0328	0.18735	5.51268	3.5342e-08	1.78332e-06	yes	up
ENSOCUG00000027387|B4GAT1	406.621	1.46376	0.265698	5.5091	3.60682e-08	1.81462e-06	yes	up
ENSOCUG00000003662|PLXNA1	1449.56	1.73709	0.316183	5.49393	3.93082e-08	1.9661e-06	yes	up
ENSOCUG00000022086|WDR74	1192.52	-0.775884	0.141217	-5.49428	3.92313e-08	1.9661e-06	no	.
ENSOCUG00000004483	20317.1	-0.843949	0.153733	-5.4897	4.02622e-08	2.00675e-06	no	.
ENSOCUG00000001828|CERK	6927.55	-2.28967	0.417116	-5.48929	4.03549e-08	2.00675e-06	yes	down
ENSOCUG00000012136|TBK1	4622.93	-0.772839	0.140859	-5.48662	4.09692e-08	2.03141e-06	no	.
ENSOCUG00000003003	28272	-1.1266	0.2054	-5.48488	4.13742e-08	2.04558e-06	yes	down
ENSOCUG00000005213|SLC4A5	193.471	-3.23699	0.590439	-5.48235	4.19709e-08	2.06912e-06	yes	down
ENSOCUG00000022947|FCER1A	279.858	-2.68448	0.489756	-5.48125	4.22323e-08	2.07604e-06	yes	down
ENSOCUG00000004426|SOGA1	507.141	0.961814	0.175535	5.47932	4.26968e-08	2.09288e-06	no	.
ENSOCUG00000004912|GNAZ	398.159	-2.52538	0.461385	-5.47348	4.41278e-08	2.15686e-06	yes	down
ENSOCUG00000008866|PSMG1	2085.66	-0.697362	0.127445	-5.47188	4.45284e-08	2.17025e-06	no	.
ENSOCUG00000001949|MRPL15	5235.66	-0.988311	0.180709	-5.46908	4.52382e-08	2.1986e-06	no	.
ENSOCUG00000014608|FABP3	17290.9	-3.26181	0.597901	-5.45542	4.88561e-08	2.36106e-06	yes	down
ENSOCUG00000012071|GPAT3	9406.6	1.32381	0.242649	5.45566	4.87905e-08	2.36106e-06	yes	up
ENSOCUG00000011763|MCOLN1	11157.1	-0.973157	0.178551	-5.4503	5.02844e-08	2.42326e-06	no	.
ENSOCUG00000015360|ATXN1	624.789	1.34997	0.248305	5.43674	5.42655e-08	2.60778e-06	yes	up
ENSOCUG00000015252|BBS12	302.451	1.22725	0.225769	5.43588	5.45274e-08	2.61305e-06	yes	up
ENSOCUG00000001438|ALKBH1	1035.92	-1.03112	0.189819	-5.43211	5.56927e-08	2.66146e-06	yes	down
ENSOCUG00000005082|QARS1	12352.4	-0.600253	0.11053	-5.4307	5.61319e-08	2.675e-06	no	.
ENSOCUG00000008669|TMLHE	920.259	2.09682	0.386278	5.42828	5.69003e-08	2.7041e-06	yes	up
ENSOCUG00000014515|CAV2	32633.3	0.956691	0.176471	5.42123	5.919e-08	2.80515e-06	no	.
ENSOCUG00000003009|RBM28	3800.86	0.742159	0.13694	5.4196	5.97323e-08	2.8153e-06	no	.
ENSOCUG00000004305|FYCO1	5349.17	0.744054	0.137287	5.4197	5.96979e-08	2.8153e-06	no	.
ENSOCUG00000008325	5303.7	1.726	0.318543	5.41842	6.01279e-08	2.82618e-06	yes	up
ENSOCUG00000016351|HSD17B12	7596.33	-1.36188	0.251427	-5.41661	6.07403e-08	2.84716e-06	yes	down
ENSOCUG00000007416|QPCT	23874.6	-1.74336	0.321891	-5.41598	6.0955e-08	2.84944e-06	yes	down
ENSOCUG00000004326	8467.92	-1.28486	0.237951	-5.3997	6.67526e-08	3.11198e-06	yes	down
ENSOCUG00000016769|RIPOR3	130.319	2.84285	0.527109	5.39328	6.91826e-08	3.21652e-06	yes	up
ENSOCUG00000016186|RHAG	57.4377	-4.39197	0.814589	-5.39164	6.98189e-08	3.23733e-06	yes	down
ENSOCUG00000006997	25179.3	-0.929102	0.17236	-5.39047	7.02733e-08	3.24962e-06	no	.
ENSOCUG00000018133|SNORA71	450.88	-1.05439	0.19563	-5.38972	7.05664e-08	3.2544e-06	yes	down
ENSOCUG00000013315|CITED1	349.909	1.5777	0.293098	5.38283	7.33218e-08	3.36339e-06	yes	up
ENSOCUG00000016293	408.816	1.39172	0.258544	5.38291	7.32908e-08	3.36339e-06	yes	up
ENSOCUG00000002156|PATL1	4105.43	-1.00819	0.18733	-5.38187	7.37161e-08	3.37246e-06	yes	down
ENSOCUG00000000638|GLI2	181.039	1.58511	0.294699	5.37873	7.50116e-08	3.41352e-06	yes	up
ENSOCUG00000033465	777.721	1.69112	0.314384	5.37917	7.48297e-08	3.41352e-06	yes	up
ENSOCUG00000002030|TMEM139	297.525	3.63716	0.676741	5.37452	7.67866e-08	3.48506e-06	yes	up
ENSOCUG00000035541	175450	1.26766	0.236013	5.37113	7.82455e-08	3.53887e-06	yes	up
ENSOCUG00000007913|ZNF862	679.079	1.06096	0.197541	5.37081	7.83849e-08	3.53887e-06	yes	up
ENSOCUG00000021436	2041.79	1.25806	0.234643	5.3616	8.24903e-08	3.71445e-06	yes	up
ENSOCUG00000013727	2362.5	-1.27622	0.238174	-5.35835	8.39847e-08	3.77183e-06	yes	down
ENSOCUG00000009914|ARHGEF40	4842.14	0.798198	0.149017	5.35641	8.4891e-08	3.80258e-06	no	.
ENSOCUG00000012166	200.668	1.57229	0.29359	5.3554	8.53692e-08	3.81405e-06	yes	up
ENSOCUG00000031663|MRC2	1417.48	1.84028	0.343858	5.35186	8.70538e-08	3.87921e-06	yes	up
ENSOCUG00000030714|SELENOK	4399.32	-0.753221	0.140867	-5.34704	8.94021e-08	3.97353e-06	no	.
ENSOCUG00000026960|U2	847.54	-1.0817	0.202349	-5.34573	9.00534e-08	3.99213e-06	yes	down
ENSOCUG00000010747|ZNF385A	321.081	1.57667	0.295004	5.34457	9.06337e-08	4.0075e-06	yes	up
ENSOCUG00000014646|FEZ1	5625.95	1.82185	0.341078	5.34146	9.22018e-08	4.04092e-06	yes	up
ENSOCUG00000017824|CCDC59	1482.51	-0.839251	0.157128	-5.3412	9.23315e-08	4.04092e-06	no	.
ENSOCUG00000033092	43.3599	-3.12705	0.585342	-5.34226	9.17971e-08	4.04092e-06	yes	down
ENSOCUG00000016179|THEMIS2	581.051	1.08268	0.202686	5.34169	9.20865e-08	4.04092e-06	yes	up
ENSOCUG00000001723|ZFHX4	6497.39	1.20253	0.22527	5.33817	9.38888e-08	4.09862e-06	yes	up
ENSOCUG00000010208|DNAJC2	2778.72	-0.728996	0.136594	-5.33696	9.45189e-08	4.11565e-06	no	.
ENSOCUG00000026526|PPM1E	142.69	-1.55764	0.291884	-5.33649	9.47611e-08	4.11575e-06	yes	down
ENSOCUG00000013721|CRY1	1169.32	-1.51545	0.284189	-5.33255	9.68431e-08	4.19556e-06	yes	down
ENSOCUG00000002292|TBCD	5483.95	1.13703	0.213298	5.33072	9.78258e-08	4.22746e-06	yes	up
ENSOCUG00000000568|GLNB2	222705	-2.08971	0.392642	-5.32217	1.02537e-07	4.41993e-06	yes	down
ENSOCUG00000010507|NPR3	14791.3	1.15742	0.217524	5.32088	1.03269e-07	4.4403e-06	yes	up
ENSOCUG00000016048	1518.66	-1.5549	0.292631	-5.31353	1.0752e-07	4.61152e-06	yes	down
ENSOCUG00000029106	1672.64	-1.86156	0.350412	-5.31249	1.08135e-07	4.62634e-06	yes	down
ENSOCUG00000010701	694.722	-2.47681	0.466569	-5.30857	1.10487e-07	4.71522e-06	yes	down
ENSOCUG00000015404|CNTN2	1136.54	1.78522	0.33669	5.30227	1.14374e-07	4.869e-06	yes	up
ENSOCUG00000012796|PPT1	1783.85	0.806806	0.152204	5.3008	1.15294e-07	4.89601e-06	no	.
ENSOCUG00000016236|COL15A1	16673.7	0.992523	0.18732	5.29855	1.16724e-07	4.94448e-06	no	.
ENSOCUG00000001113|HCFC1	5650.13	0.806954	0.152371	5.29598	1.18381e-07	5.00233e-06	no	.
ENSOCUG00000004906	16318.6	0.627442	0.118496	5.29506	1.18979e-07	5.00294e-06	no	.
ENSOCUG00000025957|U1	3211.27	-1.15922	0.218907	-5.2955	1.18693e-07	5.00294e-06	yes	down
ENSOCUG00000002050|TBCCD1	2228.84	-1.57481	0.297438	-5.29457	1.19295e-07	5.00395e-06	yes	down
ENSOCUG00000024862	2240.33	-0.795911	0.150531	-5.28737	1.2409e-07	5.19243e-06	no	.
ENSOCUG00000004150|FGFR1	12859.1	0.840377	0.158995	5.28557	1.25316e-07	5.23095e-06	no	.
ENSOCUG00000000805|FKBP14	719.902	1.67467	0.317044	5.28215	1.27675e-07	5.31648e-06	yes	up
ENSOCUG00000029084	1.93982e+07	-2.15914	0.409119	-5.27753	1.30937e-07	5.4391e-06	yes	down
ENSOCUG00000024096	8509.6	1.59873	0.303	5.27634	1.31792e-07	5.46143e-06	yes	up
ENSOCUG00000004460|BNC2	6287.94	0.926981	0.175772	5.27376	1.33659e-07	5.52541e-06	no	.
ENSOCUG00000004268|ECPAS	26032.6	-0.66287	0.125729	-5.27223	1.34777e-07	5.55828e-06	no	.
ENSOCUG00000020964|OCIAD1	16666.7	-0.802041	0.152273	-5.26713	1.38575e-07	5.70023e-06	no	.
ENSOCUG00000015136|NIBAN1	666.127	1.79997	0.341763	5.26672	1.38884e-07	5.70023e-06	yes	up
ENSOCUG00000025709|UFD1	4788.13	-0.976058	0.185457	-5.26299	1.41729e-07	5.8031e-06	no	.
ENSOCUG00000025509|TSPAN8	295.456	-2.04843	0.389897	-5.25377	1.49018e-07	6.08702e-06	yes	down
ENSOCUG00000014857|COL5A3	14913.8	1.99619	0.380127	5.25137	1.5097e-07	6.13826e-06	yes	up
ENSOCUG00000026248|GAL3ST4	472.661	1.28766	0.245205	5.25135	1.50988e-07	6.13826e-06	yes	up
ENSOCUG00000006606|DCHS1	7008.58	0.822524	0.156697	5.24915	1.528e-07	6.19726e-06	no	.
ENSOCUG00000003380|FGFR4	1257.7	-2.61804	0.498867	-5.24797	1.53784e-07	6.22243e-06	yes	down
ENSOCUG00000029954	596.065	1.85584	0.353813	5.24525	1.56073e-07	6.30021e-06	yes	up
ENSOCUG00000025901	332126	1.27338	0.242913	5.24214	1.58725e-07	6.39221e-06	yes	up
ENSOCUG00000037107|TNFSF12	343.266	1.07828	0.205717	5.24158	1.59206e-07	6.39656e-06	yes	up
ENSOCUG00000011462	7728.8	-0.628645	0.119968	-5.24009	1.60498e-07	6.43341e-06	no	.
ENSOCUG00000037310	619.162	-1.45136	0.277111	-5.23749	1.62775e-07	6.50948e-06	yes	down
ENSOCUG00000006495|ABHD5	9237.76	-1.84578	0.353295	-5.22448	1.74648e-07	6.96805e-06	yes	down
ENSOCUG00000005721|ADRA1B	702.481	-3.11996	0.597521	-5.22151	1.77474e-07	7.06438e-06	yes	down
ENSOCUG00000016703|TRERF1	456.206	0.995708	0.19074	5.22024	1.78688e-07	7.09625e-06	no	.
ENSOCUG00000002341|CAPG	1040.78	1.27329	0.243961	5.21925	1.79649e-07	7.11792e-06	yes	up
ENSOCUG00000002399|PNCK	55.1455	-2.78149	0.533046	-5.2181	1.80769e-07	7.14579e-06	yes	down
ENSOCUG00000004491|CCDC73	1124.84	-1.32381	0.253802	-5.21594	1.82891e-07	7.21306e-06	yes	down
ENSOCUG00000006186|CPXM1	652.087	1.74216	0.334899	5.20205	1.97101e-07	7.75567e-06	yes	up
ENSOCUG00000008303|MMP12	1314.48	3.88026	0.748467	5.18427	2.16861e-07	8.49449e-06	yes	up
ENSOCUG00000016698|MTMR1	4212.34	-0.687107	0.132537	-5.18427	2.16868e-07	8.49449e-06	no	.
ENSOCUG00000036302	226.68	-2.14977	0.415099	-5.17894	2.23156e-07	8.68917e-06	yes	down
ENSOCUG00000016840|HDC	95.6948	-2.36877	0.4574	-5.17877	2.23358e-07	8.68917e-06	yes	down
ENSOCUG00000029603|ZNF74	359.237	1.2271	0.236913	5.17956	2.22413e-07	8.68917e-06	yes	up
ENSOCUG00000027907|SNORA71	1296.48	-1.12297	0.216966	-5.17579	2.26946e-07	8.80878e-06	yes	down
ENSOCUG00000005258	655.741	-1.44359	0.279149	-5.17141	2.32339e-07	8.99775e-06	yes	down
ENSOCUG00000019664|SNORA27	344.69	-1.14377	0.22135	-5.16724	2.37576e-07	9.17983e-06	yes	down
ENSOCUG00000013023	3685.85	-1.77496	0.343727	-5.16386	2.41912e-07	9.30547e-06	yes	down
ENSOCUG00000000865|ARSL	859.201	1.51866	0.294089	5.16397	2.41767e-07	9.30547e-06	yes	up
ENSOCUG00000038568	1259.33	0.756986	0.146698	5.16018	2.46713e-07	9.46893e-06	no	.
ENSOCUG00000007154|UTP11	1770.45	-0.830977	0.161052	-5.15969	2.47358e-07	9.47249e-06	no	.
ENSOCUG00000039434	1215.03	1.48594	0.288183	5.15623	2.51978e-07	9.62792e-06	yes	up
ENSOCUG00000031833	218.393	1.74998	0.339821	5.14972	2.60872e-07	9.94562e-06	yes	up
ENSOCUG00000000371	368.062	2.01024	0.390491	5.14798	2.6331e-07	1.00163e-05	yes	up
ENSOCUG00000011082|EPHA1	144.098	2.24723	0.437058	5.14171	2.72253e-07	1.03336e-05	yes	up
ENSOCUG00000001225|METTL24	89.4805	2.41908	0.470631	5.14008	2.74626e-07	1.04006e-05	yes	up
ENSOCUG00000029486|GSTA5	28398.3	-1.5181	0.295403	-5.13909	2.76075e-07	1.04095e-05	yes	down
ENSOCUG00000010569|ERBB2	1291.04	0.916131	0.178262	5.13923	2.75864e-07	1.04095e-05	no	.
ENSOCUG00000001279|TSPAN2	620.099	-1.06372	0.20719	-5.13401	2.83629e-07	1.06709e-05	yes	down
ENSOCUG00000029363	3407.57	1.15236	0.22452	5.13255	2.85843e-07	1.07307e-05	yes	up
ENSOCUG00000008250|SAR1B	5497.17	-0.852444	0.16629	-5.12625	2.95575e-07	1.10718e-05	no	.
ENSOCUG00000013940|TSG101	5041.13	-0.692735	0.135336	-5.11864	3.07742e-07	1.15024e-05	no	.
ENSOCUG00000007095|SLC2A12	538.828	1.93896	0.379193	5.1134	3.1641e-07	1.18007e-05	yes	up
ENSOCUG00000014870|NSUN6	826.442	-0.983075	0.192523	-5.10628	3.28555e-07	1.22271e-05	no	.
ENSOCUG00000002888|DDX21	7440.07	-1.04199	0.204129	-5.10455	3.31578e-07	1.23129e-05	yes	down
ENSOCUG00000032724|TEX45	52.0294	-2.4122	0.473015	-5.09963	3.40317e-07	1.26101e-05	yes	down
ENSOCUG00000034289	19.1054	7.54891	1.482	5.09372	3.51105e-07	1.29818e-05	yes	up
ENSOCUG00000003666|DGUOK	470.72	-1.16422	0.228747	-5.08956	3.58898e-07	1.32414e-05	yes	down
ENSOCUG00000014710	350.674	2.50851	0.493031	5.08794	3.61971e-07	1.33261e-05	yes	up
ENSOCUG00000009993	560.33	2.3108	0.454768	5.08128	3.74905e-07	1.37728e-05	yes	up
ENSOCUG00000026028	2096.41	0.723555	0.142442	5.07964	3.78159e-07	1.38626e-05	no	.
ENSOCUG00000006646|UBR3	15551.7	-0.630454	0.124189	-5.07657	3.84314e-07	1.4011e-05	no	.
ENSOCUG00000004964|OCLN	998.685	-0.958839	0.188882	-5.0764	3.84657e-07	1.4011e-05	no	.
ENSOCUG00000005156|SLC9B2	1727.73	-1.01297	0.19954	-5.07651	3.8443e-07	1.4011e-05	yes	down
ENSOCUG00000005571|CA5B	1426.65	1.1729	0.23107	5.07595	3.85574e-07	1.40146e-05	yes	up
ENSOCUG00000007271	1010.86	-1.24752	0.246045	-5.0703	3.97179e-07	1.44059e-05	yes	down
ENSOCUG00000004933|SUPV3L1	4375.49	-1.05793	0.208754	-5.06784	4.0235e-07	1.45627e-05	yes	down
ENSOCUG00000002924|LGALS3	3284.2	2.14349	0.423186	5.06512	4.08136e-07	1.4741e-05	yes	up
ENSOCUG00000009204|SEC11C	10391.7	-1.35917	0.268526	-5.06161	4.15734e-07	1.49839e-05	yes	down
ENSOCUG00000009103|HLA-DRA	5433.7	1.70875	0.337782	5.05875	4.22003e-07	1.5178e-05	yes	up
ENSOCUG00000015440|BCAR3	645.977	1.06965	0.211549	5.05626	4.27552e-07	1.53454e-05	yes	up
ENSOCUG00000005198	17259.5	0.851667	0.168655	5.04975	4.42392e-07	1.58449e-05	no	.
ENSOCUG00000030530	377.798	-0.888309	0.175961	-5.04832	4.45716e-07	1.59306e-05	no	.
ENSOCUG00000007978|NRP2	8933.77	-0.713966	0.141479	-5.04646	4.50079e-07	1.60531e-05	no	.
ENSOCUG00000009655|LAMA4	38973.5	0.975528	0.193497	5.04156	4.61762e-07	1.64357e-05	no	.
ENSOCUG00000012948|DOCK7	4824.97	0.807468	0.160205	5.04023	4.64974e-07	1.65157e-05	no	.
ENSOCUG00000008704|SPATA6	1622.23	1.51261	0.300213	5.03847	4.69278e-07	1.66342e-05	yes	up
ENSOCUG00000007797|CCKBR	97.5833	-4.83839	0.962552	-5.02662	4.99194e-07	1.76581e-05	yes	down
ENSOCUG00000004012|FBXO28	1852.75	-0.601158	0.11965	-5.02432	5.05224e-07	1.78346e-05	no	.
ENSOCUG00000002401	87.055	-2.84026	0.565385	-5.02359	5.07147e-07	1.78657e-05	yes	down
ENSOCUG00000015837	4463.97	1.12404	0.223949	5.01918	5.1893e-07	1.82434e-05	yes	up
ENSOCUG00000024163|U1	6176.65	-1.05975	0.211182	-5.01818	5.21624e-07	1.83006e-05	yes	down
ENSOCUG00000001082|CLIP4	370.214	1.94195	0.387516	5.01127	5.40721e-07	1.89319e-05	yes	up
ENSOCUG00000017422|ITGAX	182.311	2.66952	0.532837	5.01001	5.4427e-07	1.90173e-05	yes	up
ENSOCUG00000005351|DENND1A	992.522	0.757547	0.151357	5.00504	5.58491e-07	1.94745e-05	no	.
ENSOCUG00000030822	835.107	1.52645	0.305155	5.00222	5.66748e-07	1.97224e-05	yes	up
ENSOCUG00000011411	20446.6	0.907166	0.181489	4.99846	5.77904e-07	2.00699e-05	no	.
ENSOCUG00000037528	342.299	1.68817	0.338073	4.99349	5.92981e-07	2.04692e-05	yes	up
ENSOCUG00000012638|PSMC6	8401.75	-0.760548	0.15229	-4.99406	5.91232e-07	2.04692e-05	no	.
ENSOCUG00000004988|LOXL4	606.629	2.06383	0.413274	4.99386	5.91846e-07	2.04692e-05	yes	up
ENSOCUG00000035418	3650.92	1.30234	0.260899	4.99174	5.98389e-07	2.06144e-05	yes	up
ENSOCUG00000014527|CTSC	4370.95	0.665751	0.133407	4.99038	6.02617e-07	2.07036e-05	no	.
ENSOCUG00000000655|HHAT	132.459	2.04546	0.409901	4.99013	6.03392e-07	2.07036e-05	yes	up
ENSOCUG00000025095|NCOR2	1224.2	1.09903	0.220346	4.98777	6.10795e-07	2.09158e-05	yes	up
ENSOCUG00000032944	5664.6	-0.977502	0.195999	-4.98728	6.12365e-07	2.09278e-05	no	.
ENSOCUG00000015635|PSMA6	8499.46	-0.732666	0.146919	-4.98687	6.13669e-07	2.09306e-05	no	.
ENSOCUG00000002771|TOB1	3182.25	-1.37589	0.27598	-4.98547	6.18103e-07	2.104e-05	yes	down
ENSOCUG00000033976	34.3381	4.65597	0.934079	4.98456	6.21041e-07	2.10982e-05	yes	up
ENSOCUG00000027419	16.1328	-7.62405	1.53031	-4.98204	6.29182e-07	2.13325e-05	yes	down
ENSOCUG00000012702|SIGLEC1	1218.45	0.836729	0.168063	4.97867	6.40224e-07	2.16641e-05	no	.
ENSOCUG00000007094|METTL17	2817.87	-0.760228	0.152721	-4.97789	6.42816e-07	2.1709e-05	no	.
ENSOCUG00000011087|WDR59	1587.31	-0.714495	0.143691	-4.97244	6.61167e-07	2.22848e-05	no	.
ENSOCUG00000018988|U1	4163.52	-1.07852	0.217316	-4.96293	6.94381e-07	2.3338e-05	yes	down
ENSOCUG00000001035|ADAMTS2	4916.93	1.41242	0.284608	4.96269	6.9524e-07	2.3338e-05	yes	up
ENSOCUG00000025493|ATP11A	2222.02	0.772501	0.155673	4.96234	6.96496e-07	2.3338e-05	no	.
ENSOCUG00000002380|NIT1	5440.52	1.13845	0.22946	4.96146	6.99664e-07	2.33985e-05	yes	up
ENSOCUG00000022534|U2	640.814	-1.02678	0.20719	-4.95576	7.20497e-07	2.40483e-05	yes	down
ENSOCUG00000005079|AFG3L2	14740.3	-0.888416	0.179363	-4.95316	7.30176e-07	2.42769e-05	no	.
ENSOCUG00000006879|EFTUD2	12355.6	-0.713117	0.143968	-4.9533	7.29644e-07	2.42769e-05	no	.
ENSOCUG00000008792|VEZT	2477.87	-0.671008	0.135587	-4.94891	7.46308e-07	2.47467e-05	no	.
ENSOCUG00000010633|HMOX1	2909.48	-3.41993	0.691079	-4.94868	7.47191e-07	2.47467e-05	yes	down
ENSOCUG00000013993|PCDHGA4	3225.82	1.13743	0.23011	4.94297	7.69395e-07	2.53243e-05	yes	up
ENSOCUG00000017402|ARSG	313.282	1.77684	0.35945	4.94321	7.68447e-07	2.53243e-05	yes	up
ENSOCUG00000029105|ND3	467750	-1.23038	0.24893	-4.94269	7.70535e-07	2.53243e-05	yes	down
ENSOCUG00000016155	2164.13	-0.872476	0.176493	-4.94341	7.67675e-07	2.53243e-05	no	.
ENSOCUG00000006986|SCIN	89.4831	-2.6902	0.544511	-4.94058	7.78908e-07	2.55506e-05	yes	down
ENSOCUG00000005724|TTC1	4120.71	-0.78728	0.159415	-4.93856	7.86996e-07	2.57175e-05	no	.
ENSOCUG00000008730|LRRK1	2406.7	1.20858	0.244717	4.93868	7.86526e-07	2.57175e-05	yes	up
ENSOCUG00000008001|SLC38A5	316.111	1.74438	0.353285	4.93761	7.90869e-07	2.5795e-05	yes	up
ENSOCUG00000008702|GSTO1	21655.6	-2.47559	0.501767	-4.93374	8.06692e-07	2.62611e-05	yes	down
ENSOCUG00000033578	3762.33	1.03364	0.209575	4.93209	8.1354e-07	2.64339e-05	yes	up
ENSOCUG00000014000|TAF7	4151.36	1.08195	0.219401	4.93138	8.16489e-07	2.64796e-05	yes	up
ENSOCUG00000020917|PIK3AP1	882.785	1.12702	0.228609	4.92988	8.22787e-07	2.66335e-05	yes	up
ENSOCUG00000024148	1754.49	-0.769598	0.156288	-4.92424	8.46899e-07	2.73623e-05	no	.
ENSOCUG00000006341	20.2282	-7.95056	1.6147	-4.92386	8.48556e-07	2.73643e-05	yes	down
ENSOCUG00000016806	645.053	-1.0986	0.223199	-4.92209	8.56249e-07	2.75606e-05	yes	down
ENSOCUG00000001565|MEA1	5518.97	-0.689739	0.140157	-4.9212	8.60173e-07	2.76351e-05	no	.
ENSOCUG00000022125|IL34	217.382	1.60686	0.326597	4.92001	8.65415e-07	2.76997e-05	yes	up
ENSOCUG00000008193|ACTA2	17350.5	-1.32702	0.269704	-4.92026	8.6429e-07	2.76997e-05	yes	down
ENSOCUG00000014516|CCDC68	368.864	-1.97573	0.401742	-4.9179	8.74787e-07	2.79475e-05	yes	down
ENSOCUG00000031584	6166.14	1.50625	0.306302	4.91753	8.76415e-07	2.79475e-05	yes	up
ENSOCUG00000011309|PLXDC1	387.502	2.26488	0.461164	4.91123	9.05078e-07	2.8808e-05	yes	up
ENSOCUG00000034229	72.2506	-2.01523	0.410391	-4.91051	9.08376e-07	2.88594e-05	yes	down
ENSOCUG00000004978|CRTAC1	198.26	1.61788	0.329522	4.90979	9.1176e-07	2.89134e-05	yes	up
ENSOCUG00000007895|DNAH1	1122.86	-2.46461	0.502344	-4.90622	9.28483e-07	2.93894e-05	yes	down
ENSOCUG00000016506|PLXNB3	214.512	1.22407	0.250108	4.89416	9.87265e-07	3.11925e-05	yes	up
ENSOCUG00000037947	411.092	-0.925598	0.18922	-4.89166	9.99892e-07	3.15334e-05	no	.
ENSOCUG00000006461|GALK2	1045.94	0.92301	0.188849	4.88756	1.02094e-06	3.21382e-05	no	.
ENSOCUG00000034555	21.5135	-8.03855	1.64505	-4.8865	1.02644e-06	3.22522e-05	yes	down
ENSOCUG00000001799|EPB41L2	27950.5	0.878127	0.179832	4.88303	1.04467e-06	3.27648e-05	no	.
ENSOCUG00000032298	14495.9	0.995744	0.204176	4.87689	1.07772e-06	3.37396e-05	no	.
ENSOCUG00000009107	22687.8	-1.24543	0.255415	-4.87611	1.08199e-06	3.38118e-05	yes	down
ENSOCUG00000000637|MYL9	10604.9	1.50086	0.307925	4.87413	1.0929e-06	3.39734e-05	yes	up
ENSOCUG00000003793	5474.21	1.13933	0.233741	4.87434	1.09175e-06	3.39734e-05	yes	up
ENSOCUG00000010180|MKRN1	4656.85	-0.920191	0.188792	-4.87409	1.0931e-06	3.39734e-05	no	.
ENSOCUG00000012185|CRACD	823.477	-2.44771	0.502268	-4.87332	1.0974e-06	3.40451e-05	yes	down
ENSOCUG00000013686|WNT5B	158.459	1.51782	0.311565	4.8716	1.10698e-06	3.42187e-05	yes	up
ENSOCUG00000016554|IDH3G	46046.6	-1.24372	0.255298	-4.87164	1.10675e-06	3.42187e-05	yes	down
ENSOCUG00000013039|EXOSC10	4918.57	-0.552816	0.113489	-4.87108	1.10991e-06	3.42476e-05	no	.
ENSOCUG00000039186	95672.8	-1.18331	0.243033	-4.86893	1.12204e-06	3.45598e-05	yes	down
ENSOCUG00000009968	5993.01	0.918137	0.188675	4.86624	1.13741e-06	3.49702e-05	no	.
ENSOCUG00000013296|GADD45G	1115.07	-2.1562	0.443248	-4.86456	1.14712e-06	3.52058e-05	yes	down
ENSOCUG00000025116|ITM2B	100401	-1.07884	0.222513	-4.84844	1.24439e-06	3.81227e-05	yes	down
ENSOCUG00000014444|HDAC9	795.072	1.06932	0.220711	4.84487	1.26693e-06	3.8744e-05	yes	up
ENSOCUG00000003720|DUSP4	830.785	-4.04214	0.834479	-4.84392	1.27304e-06	3.88617e-05	yes	down
ENSOCUG00000013987|FGF1	416.571	2.65591	0.549015	4.83759	1.3142e-06	4.003e-05	yes	up
ENSOCUG00000034794	20.2685	7.63422	1.57819	4.83733	1.31598e-06	4.003e-05	yes	up
ENSOCUG00000025164	2251.21	0.792081	0.163803	4.83558	1.32759e-06	4.01666e-05	no	.
ENSOCUG00000007928|APOM	190.031	-1.43292	0.29636	-4.83505	1.33111e-06	4.01666e-05	yes	down
ENSOCUG00000002485	615.857	1.69407	0.35036	4.83523	1.32991e-06	4.01666e-05	yes	up
ENSOCUG00000005463|COP1	11148.3	-1.29214	0.267242	-4.8351	1.33076e-06	4.01666e-05	yes	down
ENSOCUG00000000108|ARL4A	3093.59	-0.903896	0.186953	-4.83489	1.33217e-06	4.01666e-05	no	.
ENSOCUG00000024751|FCGRT	5392.81	1.4107	0.292249	4.82706	1.38563e-06	4.17051e-05	yes	up
ENSOCUG00000024763|TREX1	287.806	1.67206	0.346464	4.82607	1.39253e-06	4.18394e-05	yes	up
ENSOCUG00000022362|LRRC8D	2297.76	-0.708259	0.146837	-4.82343	1.41108e-06	4.23226e-05	no	.
ENSOCUG00000006973|ADGRE2	86.2694	2.4071	0.499464	4.81936	1.44018e-06	4.312e-05	yes	up
ENSOCUG00000009935|NBN	6663.94	-0.757332	0.157248	-4.81616	1.46346e-06	4.37405e-05	no	.
ENSOCUG00000009840|SLC46A2	84.9778	2.016	0.418841	4.81327	1.48478e-06	4.43006e-05	yes	up
ENSOCUG00000029731	1409.75	2.11636	0.440168	4.80806	1.52402e-06	4.53831e-05	yes	up
ENSOCUG00000011619	9285	-0.676904	0.140794	-4.80775	1.52635e-06	4.53831e-05	no	.
ENSOCUG00000008050|EIF3E	30681.3	-0.697721	0.145215	-4.80475	1.54942e-06	4.59893e-05	no	.
ENSOCUG00000007722|AP1G2	119.185	1.96955	0.410344	4.79975	1.58861e-06	4.7071e-05	yes	up
ENSOCUG00000007420|TMIE	81.767	2.53001	0.527163	4.79929	1.59226e-06	4.70981e-05	yes	up
ENSOCUG00000009322|MCOLN2	75.139	3.06977	0.639923	4.7971	1.60981e-06	4.75352e-05	yes	up
ENSOCUG00000012620|WRN	1972.78	0.819857	0.170956	4.79571	1.62103e-06	4.77843e-05	no	.
ENSOCUG00000002672|ADAMTSL3	4337.81	1.47012	0.306706	4.79327	1.64087e-06	4.82861e-05	yes	up
ENSOCUG00000003663|ACTG2	3799.42	-1.80185	0.376056	-4.79145	1.65579e-06	4.86417e-05	yes	down
ENSOCUG00000014510|YIPF6	7418.2	-0.571876	0.119362	-4.7911	1.65872e-06	4.86445e-05	no	.
ENSOCUG00000011747|ZDHHC15	252.881	1.40221	0.292807	4.78884	1.67748e-06	4.91105e-05	yes	up
ENSOCUG00000011571|RUSC2	4097.52	0.956202	0.199856	4.78445	1.71458e-06	5.01113e-05	no	.
ENSOCUG00000011685	1094.14	1.61634	0.337935	4.783	1.727e-06	5.03885e-05	yes	up
ENSOCUG00000033574	220.858	1.20484	0.252084	4.7795	1.75735e-06	5.11002e-05	yes	up
ENSOCUG00000013272|SEC24D	5505.23	0.87788	0.183667	4.77973	1.75527e-06	5.11002e-05	no	.
ENSOCUG00000024909	82.1319	2.12618	0.44497	4.77826	1.76819e-06	5.12454e-05	yes	up
ENSOCUG00000003178|SREBF2	1585.96	1.07121	0.224185	4.77824	1.76832e-06	5.12454e-05	yes	up
ENSOCUG00000013379|TMTC4	1091.17	0.869575	0.182042	4.77679	1.78114e-06	5.153e-05	no	.
ENSOCUG00000000184|NCKAP5	4975.13	1.4277	0.29913	4.77283	1.81652e-06	5.24651e-05	yes	up
ENSOCUG00000007161|CTNNBL1	11276.5	-0.998015	0.209262	-4.76922	1.84942e-06	5.32525e-05	no	.
ENSOCUG00000003746	1314.2	1.05795	0.221831	4.76916	1.84999e-06	5.32525e-05	yes	up
ENSOCUG00000009805|HTT	8798.96	0.697964	0.146379	4.76818	1.85897e-06	5.34214e-05	no	.
ENSOCUG00000015141|ADCY5	569.017	1.37648	0.288837	4.76558	1.88309e-06	5.40238e-05	yes	up
ENSOCUG00000011761|KIF3A	5326.89	0.639878	0.134383	4.7616	1.92067e-06	5.50101e-05	no	.
ENSOCUG00000036144	2541.32	-1.04373	0.219287	-4.75967	1.93911e-06	5.54458e-05	yes	down
ENSOCUG00000009917|DNAH3	191.117	-4.17687	0.878016	-4.75717	1.96324e-06	5.60423e-05	yes	down
ENSOCUG00000006662	62.0121	2.39877	0.505046	4.74961	2.0381e-06	5.80824e-05	yes	up
ENSOCUG00000004169|ASAH1	14307.5	-1.57405	0.331581	-4.74712	2.06338e-06	5.87055e-05	yes	down
ENSOCUG00000039627	74.2782	-2.17379	0.458031	-4.74595	2.07529e-06	5.89464e-05	yes	down
ENSOCUG00000012345|PPIF	1780.81	-1.67359	0.352881	-4.74264	2.10954e-06	5.98203e-05	yes	down
ENSOCUG00000016556|GPRC5A	1463.53	-1.95389	0.412128	-4.74098	2.12685e-06	6.02116e-05	yes	down
ENSOCUG00000010486	5577.71	-0.49261	0.10395	-4.73891	2.14872e-06	6.07306e-05	no	.
ENSOCUG00000009585|SRC	416.857	1.04772	0.221205	4.73641	2.17532e-06	6.13813e-05	yes	up
ENSOCUG00000017666|TEK	24341.9	-1.08956	0.230267	-4.73173	2.22613e-06	6.26438e-05	yes	down
ENSOCUG00000021631|SNORA53	810.915	-0.772203	0.163224	-4.73095	2.23467e-06	6.26438e-05	no	.
ENSOCUG00000032518	1349.27	0.879496	0.185894	4.73118	2.23217e-06	6.26438e-05	no	.
ENSOCUG00000025539|U1	2669.58	-1.05215	0.222384	-4.73123	2.23159e-06	6.26438e-05	yes	down
ENSOCUG00000007951	3206.35	-0.639784	0.135455	-4.72322	2.32141e-06	6.49691e-05	no	.
ENSOCUG00000005734|UTP4	3340.96	-0.804453	0.170577	-4.71606	2.40456e-06	6.71867e-05	no	.
ENSOCUG00000017132	17097.8	-0.990628	0.210226	-4.7122	2.45054e-06	6.83601e-05	no	.
ENSOCUG00000009091	46851.9	-0.545621	0.115897	-4.70781	2.50394e-06	6.97364e-05	no	.
ENSOCUG00000009636	33224.8	-0.872395	0.18538	-4.70598	2.52654e-06	7.02516e-05	no	.
ENSOCUG00000012244|PLIN2	14489.7	-1.42143	0.302394	-4.70058	2.59424e-06	7.20174e-05	yes	down
ENSOCUG00000021207	363.721	1.50018	0.31924	4.69922	2.61159e-06	7.23819e-05	yes	up
ENSOCUG00000007150|VPS4B	8964.21	-0.644268	0.137155	-4.69736	2.6354e-06	7.28067e-05	no	.
ENSOCUG00000017622|NOVA1	1563.6	1.25973	0.268159	4.69769	2.63119e-06	7.28067e-05	yes	up
ENSOCUG00000003046|EXOSC9	2533.24	-0.544129	0.115856	-4.69659	2.64537e-06	7.29646e-05	no	.
ENSOCUG00000013176|SMO	1465.43	0.811131	0.172923	4.69071	2.72259e-06	7.4974e-05	no	.
ENSOCUG00000010602|GDF5	82.1517	3.96411	0.84523	4.68997	2.7324e-06	7.51234e-05	yes	up
ENSOCUG00000008086|LRRC15	20.4811	-7.96811	1.6996	-4.68822	2.75597e-06	7.55294e-05	yes	down
ENSOCUG00000025880|U1	2815.26	-1.04055	0.221942	-4.68841	2.75333e-06	7.55294e-05	yes	down
ENSOCUG00000024585	637.575	1.64918	0.351836	4.68736	2.76753e-06	7.57252e-05	yes	up
ENSOCUG00000027549	14.1104	7.11304	1.51789	4.68613	2.78424e-06	7.60612e-05	yes	up
ENSOCUG00000017700|PLS1	782.722	2.12719	0.454231	4.68306	2.82622e-06	7.69677e-05	yes	up
ENSOCUG00000000574|PLEKHH1	365.937	-1.00389	0.214368	-4.68305	2.8264e-06	7.69677e-05	yes	down
ENSOCUG00000015158|COG6	3314.41	-0.913896	0.195246	-4.68075	2.85829e-06	7.77128e-05	no	.
ENSOCUG00000033021	15.6814	7.26389	1.55303	4.67725	2.90751e-06	7.89259e-05	yes	up
ENSOCUG00000000111|COL4A3	672.31	-1.04398	0.223273	-4.67581	2.92795e-06	7.93552e-05	yes	down
ENSOCUG00000011162|MROH2A	71.0586	-2.70056	0.577838	-4.67356	2.96016e-06	8.01018e-05	yes	down
ENSOCUG00000006656|DAAM2	4628.17	1.51707	0.325039	4.66734	3.05124e-06	8.24364e-05	yes	up
ENSOCUG00000029760	500.174	2.51299	0.538912	4.66307	3.11522e-06	8.40326e-05	yes	up
ENSOCUG00000016964|MGP	15594.7	1.74433	0.374246	4.66091	3.14812e-06	8.47867e-05	yes	up
ENSOCUG00000022007|ISLR	554.544	1.38569	0.297498	4.65782	3.19573e-06	8.59341e-05	yes	up
ENSOCUG00000036138	78.8511	-1.7405	0.373708	-4.65738	3.20259e-06	8.59839e-05	yes	down
ENSOCUG00000012353|SDSL	249.429	2.59269	0.556821	4.65624	3.22042e-06	8.63273e-05	yes	up
ENSOCUG00000003991|DZIP1L	160.505	1.26267	0.271396	4.6525	3.27931e-06	8.77688e-05	yes	up
ENSOCUG00000001272|MFSD1	4577.63	-0.67129	0.144445	-4.64738	3.3618e-06	8.98365e-05	no	.
ENSOCUG00000002155|SUPT5H	12618.9	-0.691206	0.148784	-4.64568	3.3895e-06	9.04359e-05	no	.
ENSOCUG00000002438|DCAF10	1362.78	-0.782825	0.168742	-4.63919	3.49782e-06	9.30505e-05	no	.
ENSOCUG00000014554	275.157	1.74629	0.376424	4.63916	3.49834e-06	9.30505e-05	yes	up
ENSOCUG00000029581	237.13	1.15332	0.248653	4.63827	3.51335e-06	9.33049e-05	yes	up
ENSOCUG00000015474	2335.24	0.722931	0.155892	4.63738	3.52861e-06	9.35654e-05	no	.
ENSOCUG00000028351|RNaseP_nuc	204639	-1.01085	0.218132	-4.63411	3.58485e-06	9.491e-05	yes	down
ENSOCUG00000006455|COPS2	7907.6	-0.5808	0.1256	-4.62423	3.76001e-06	9.9394e-05	no	.
ENSOCUG00000008047|VWA3A	1387.27	-1.27189	0.275087	-4.62359	3.77154e-06	9.94589e-05	yes	down
ENSOCUG00000003185|CSPG4	264.834	1.92649	0.416678	4.62345	3.77406e-06	9.94589e-05	yes	up
ENSOCUG00000012696|PAFAH2	992.673	0.947641	0.205213	4.61785	3.87744e-06	0.000102027	no	.
ENSOCUG00000010063|LRRC49	1098.02	-0.724264	0.156929	-4.61522	3.92671e-06	0.000103165	no	.
ENSOCUG00000011238|SIK3	7502.9	-1.15091	0.249467	-4.61348	3.95976e-06	0.000103874	yes	down
ENSOCUG00000007619|EIF3I	10163	-0.632622	0.137378	-4.60498	4.12512e-06	0.000108047	no	.
ENSOCUG00000027708|U1	2089.26	-1.038	0.225548	-4.60211	4.18226e-06	0.000109376	yes	down
ENSOCUG00000005932|CCDC93	6185.56	-0.792314	0.17238	-4.59632	4.30025e-06	0.00011212	no	.
ENSOCUG00000010589|FBXO30	10388.8	-1.74708	0.380083	-4.59658	4.29474e-06	0.00011212	yes	down
ENSOCUG00000007890	184.7	1.77462	0.386999	4.5856	4.52684e-06	0.000117849	yes	up
ENSOCUG00000024269	146.243	-1.69751	0.370265	-4.58458	4.5489e-06	0.000118244	yes	down
ENSOCUG00000010733|CFTR	242.405	2.00182	0.436933	4.58152	4.61611e-06	0.000119809	yes	up
ENSOCUG00000009123|C1orf216	188.091	1.05993	0.231399	4.58051	4.63846e-06	0.000120208	yes	up
ENSOCUG00000012051|ANKH	8649.66	0.70882	0.154775	4.57967	4.65709e-06	0.000120508	no	.
ENSOCUG00000029206	2087.93	1.03429	0.225861	4.57933	4.66478e-06	0.000120526	yes	up
ENSOCUG00000000861|CD82	673.97	1.31285	0.286754	4.57832	4.68716e-06	0.000120922	yes	up
ENSOCUG00000008272|SRPX	1736.65	1.78946	0.390966	4.57702	4.71647e-06	0.000121495	yes	up
ENSOCUG00000015854|HIPK2	3078.56	0.95176	0.207991	4.57597	4.74011e-06	0.000121921	no	.
ENSOCUG00000011712|AFAP1L2	1740.51	0.676728	0.147915	4.5751	4.75989e-06	0.000122247	no	.
ENSOCUG00000027285	133.925	1.93638	0.423309	4.5744	4.77591e-06	0.000122475	yes	up
ENSOCUG00000004590	1057.04	1.43049	0.313089	4.56897	4.90132e-06	0.000125503	yes	up
ENSOCUG00000029113|ND6	19803.7	-1.32433	0.290079	-4.5654	4.98547e-06	0.000127467	yes	down
ENSOCUG00000013753	1974.37	1.11212	0.243643	4.56452	5.00635e-06	0.000127811	yes	up
ENSOCUG00000001620|SND1	7693.85	0.779583	0.171095	4.55643	5.20301e-06	0.000132634	no	.
ENSOCUG00000000927|ADAMTSL4	1995.87	1.25729	0.276207	4.55197	5.31455e-06	0.000135277	yes	up
ENSOCUG00000021137|SFRP5	513.388	2.61257	0.574021	4.55136	5.33007e-06	0.000135471	yes	up
ENSOCUG00000029510|ANKS1B	311.492	1.79437	0.394525	4.54817	5.41142e-06	0.000137335	yes	up
ENSOCUG00000010417|CTSZ	16108.8	-1.66583	0.366418	-4.54626	5.46076e-06	0.000138178	yes	down
ENSOCUG00000013047|LAMC1	21329.9	1.30788	0.287675	4.5464	5.4572e-06	0.000138178	yes	up
ENSOCUG00000039539	53.4657	-4.36053	0.959403	-4.54504	5.49245e-06	0.000138775	yes	down
ENSOCUG00000027757|CMTM3	545.385	0.754202	0.166027	4.54264	5.55549e-06	0.000140124	no	.
ENSOCUG00000027862|CNPY3	1360.46	0.849518	0.18702	4.54238	5.56217e-06	0.000140124	no	.
ENSOCUG00000009443|SLC7A10	1061.81	2.29373	0.505009	4.54196	5.57324e-06	0.000140197	yes	up
ENSOCUG00000002902|DUSP6	6209.5	-0.974368	0.214617	-4.54003	5.62458e-06	0.000141281	no	.
ENSOCUG00000010126|ST3GAL5	594.988	0.880147	0.193982	4.53727	5.69875e-06	0.00014286	no	.
ENSOCUG00000013594|PPP1R8	10259.3	-0.520238	0.114664	-4.53707	5.70407e-06	0.00014286	no	.
ENSOCUG00000031964	12978.3	1.55345	0.342423	4.53664	5.71574e-06	0.000142943	yes	up
ENSOCUG00000032907	16.1057	7.30469	1.61033	4.53615	5.72913e-06	0.00014307	yes	up
ENSOCUG00000014668|PPARGC1A	3466.59	-2.07177	0.456762	-4.53577	5.73944e-06	0.000143117	yes	down
ENSOCUG00000027084	598.783	-1.41625	0.312283	-4.53516	5.75607e-06	0.000143117	yes	down
ENSOCUG00000023518|FXR1	28541.8	-0.657089	0.144886	-4.53523	5.75418e-06	0.000143117	no	.
ENSOCUG00000013114|CHUK	4633.21	-0.506344	0.111734	-4.53171	5.85078e-06	0.000145262	no	.
ENSOCUG00000011774|FBXL5	8723.57	-0.598336	0.132053	-4.53102	5.8699e-06	0.000145526	no	.
ENSOCUG00000027452	287.767	1.69528	0.374383	4.52821	5.94857e-06	0.000147245	yes	up
ENSOCUG00000028534	7302.05	-1.25882	0.278012	-4.52793	5.95641e-06	0.000147245	yes	down
ENSOCUG00000002815|IFNGR2	320.018	1.27525	0.281717	4.5267	5.99126e-06	0.000147894	yes	up
ENSOCUG00000004829|ESR1	2855.87	1.09253	0.241617	4.52175	6.13295e-06	0.000151174	yes	up
ENSOCUG00000015621|GPT2	26344.2	-1.0344	0.229466	-4.50784	6.54906e-06	0.000161199	yes	down
ENSOCUG00000006872|EMILIN1	507.353	1.65449	0.367199	4.50571	6.61525e-06	0.00016221	yes	up
ENSOCUG00000009463|ADCYAP1	54.5982	-5.25267	1.16576	-4.50578	6.61294e-06	0.00016221	yes	down
ENSOCUG00000015142|GMDS	685.002	0.979832	0.21747	4.5056	6.6185e-06	0.00016221	no	.
ENSOCUG00000016393|RB1CC1	20307.6	-0.600707	0.133375	-4.5039	6.67185e-06	0.000163284	no	.
ENSOCUG00000019210	103.223	1.51674	0.337138	4.49886	6.83177e-06	0.00016696	yes	up
ENSOCUG00000027002	2220.6	-0.578574	0.12872	-4.49484	6.9623e-06	0.000169908	no	.
ENSOCUG00000014596|LOXL2	12332	1.50994	0.336351	4.48919	7.14947e-06	0.000174228	yes	up
ENSOCUG00000002961|WDR12	1498.72	-0.724319	0.161359	-4.48887	7.16028e-06	0.000174244	no	.
ENSOCUG00000016490	34.1689	3.25024	0.724369	4.48699	7.22361e-06	0.000175464	yes	up
ENSOCUG00000022976	596.154	-1.09006	0.242949	-4.48678	7.2309e-06	0.000175464	yes	down
ENSOCUG00000000720|OXA1L	8811.47	-1.28799	0.287196	-4.4847	7.3018e-06	0.000176935	yes	down
ENSOCUG00000024420|U1	1430.81	-1.02106	0.227752	-4.48322	7.35263e-06	0.000177915	yes	down
ENSOCUG00000002591|CFAP97	2734.07	-0.748768	0.167051	-4.48228	7.38511e-06	0.000178449	no	.
ENSOCUG00000015383|PLEKHM3	3175.45	-1.07922	0.240893	-4.48008	7.46166e-06	0.000180045	yes	down
ENSOCUG00000003464|TMEM63B	2852.6	0.981662	0.219187	4.47865	7.51155e-06	0.000180994	no	.
ENSOCUG00000037714	1082.74	0.71351	0.159498	4.47348	7.69558e-06	0.000185169	no	.
ENSOCUG00000025456|MAP7	1126.16	-1.74606	0.390382	-4.47271	7.72348e-06	0.00018558	yes	down
ENSOCUG00000035473	201.628	-1.50578	0.336698	-4.47221	7.74158e-06	0.000185755	yes	down
ENSOCUG00000024498	1258.74	-0.661897	0.148048	-4.47084	7.79146e-06	0.00018669	no	.
ENSOCUG00000003165|SCUBE2	1925.14	0.932983	0.208925	4.46564	7.98314e-06	0.000191016	no	.
ENSOCUG00000013478|HTRA1	11945.2	0.969468	0.217156	4.46439	8.02973e-06	0.000191864	no	.
ENSOCUG00000017199|CCT2	19102	-0.630253	0.141192	-4.4638	8.0517e-06	0.000192121	no	.
ENSOCUG00000012366|SLC25A46	4638.3	-0.719269	0.161146	-4.46348	8.06407e-06	0.000192149	no	.
ENSOCUG00000010316|PSMA3	6008.82	-0.641	0.143648	-4.46229	8.10882e-06	0.00019268	no	.
ENSOCUG00000003298	1400.82	2.05969	0.461553	4.46253	8.09989e-06	0.00019268	yes	up
ENSOCUG00000005161	1582.26	-2.10352	0.471632	-4.4601	8.19227e-06	0.000194394	yes	down
ENSOCUG00000003126|WDR43	3392.46	-0.573855	0.128784	-4.45596	8.35167e-06	0.000197902	no	.
ENSOCUG00000022366	17705.2	-0.937161	0.210419	-4.45379	8.43661e-06	0.000199639	no	.
ENSOCUG00000008499|FGF10	1521.7	-1.73964	0.390739	-4.45218	8.50031e-06	0.00020087	yes	down
ENSOCUG00000015589	7097.84	1.10192	0.247575	4.45085	8.55328e-06	0.000201843	yes	up
ENSOCUG00000016069|RNF144A	1602.4	-0.662785	0.148932	-4.45025	8.57686e-06	0.000202122	no	.
ENSOCUG00000004067	7807.03	-0.58062	0.130479	-4.44992	8.5903e-06	0.000202161	no	.
ENSOCUG00000023568|TTC4	1280.1	-0.69501	0.156444	-4.44255	8.88985e-06	0.000208924	no	.
ENSOCUG00000004959|HHIP	172.058	2.53278	0.570203	4.44189	8.91723e-06	0.00020928	yes	up
ENSOCUG00000005445	9913.58	-1.03508	0.233102	-4.44046	8.97657e-06	0.000210385	yes	down
ENSOCUG00000008570|G6PC3	1532.01	1.01308	0.228192	4.43958	9.0133e-06	0.000210645	yes	up
ENSOCUG00000008094|HGSNAT	6426.43	0.752508	0.16951	4.43932	9.0245e-06	0.000210645	no	.
ENSOCUG00000039353	14476.6	-1.10456	0.248797	-4.4396	9.0127e-06	0.000210645	yes	down
ENSOCUG00000007572|WDR3	3581.45	-0.758577	0.170947	-4.4375	9.1011e-06	0.000212145	no	.
ENSOCUG00000016521|RRAGC	2314.78	-0.695116	0.156698	-4.43601	9.16396e-06	0.00021332	no	.
ENSOCUG00000009677|MYADM	1098.32	1.42284	0.320935	4.43342	9.27513e-06	0.000215615	yes	up
ENSOCUG00000008957|NFX1	9068.73	-0.629843	0.142093	-4.4326	9.31032e-06	0.00021614	no	.
ENSOCUG00000037101	534.62	1.67697	0.378362	4.43219	9.32817e-06	0.000216262	yes	up
ENSOCUG00000009311|CD84	312.736	1.48649	0.335629	4.42895	9.46919e-06	0.000219235	yes	up
ENSOCUG00000036752	228.943	-1.48823	0.336133	-4.42749	9.53347e-06	0.000220426	yes	down
ENSOCUG00000008123|LRMDA	542.532	1.18523	0.267792	4.42592	9.60336e-06	0.000221743	yes	up
ENSOCUG00000014256|TSR1	5929.18	-0.805224	0.18204	-4.42335	9.71839e-06	0.000224098	no	.
ENSOCUG00000008441	6731.66	-0.555293	0.125627	-4.42017	9.86225e-06	0.00022711	no	.
ENSOCUG00000002785|KCNB2	53.0242	1.90094	0.430302	4.41769	9.976e-06	0.000229421	yes	up
ENSOCUG00000003735|HCAR1	425.305	1.76704	0.400027	4.4173	9.99427e-06	0.000229534	yes	up
ENSOCUG00000009156|SNF8	2309.73	-0.643365	0.14572	-4.41508	1.00972e-05	0.000231588	no	.
ENSOCUG00000017449|TMEM62	1227.21	-0.980893	0.222597	-4.40659	1.05012e-05	0.000240531	no	.
ENSOCUG00000015845|RHOBTB3	3217.28	0.720693	0.163744	4.40134	1.07582e-05	0.000246091	no	.
ENSOCUG00000002249|DHRS7	4566.49	1.32168	0.30053	4.39784	1.09332e-05	0.00024976	yes	up
ENSOCUG00000021411|TSKU	431.598	2.50011	0.568599	4.39697	1.09771e-05	0.000249766	yes	up
ENSOCUG00000001725|PDGFRB	9017.96	0.574505	0.130657	4.39705	1.09732e-05	0.000249766	no	.
ENSOCUG00000009451|PIK3C3	6292.43	-0.683965	0.155541	-4.39734	1.09587e-05	0.000249766	no	.
ENSOCUG00000005990|GASK1A	365.868	1.48462	0.337878	4.39395	1.11308e-05	0.000252928	yes	up
ENSOCUG00000005345|NCEH1	1450.98	-0.832037	0.189433	-4.39225	1.12186e-05	0.000254585	no	.
ENSOCUG00000029269	470.958	-3.23638	0.737115	-4.3906	1.13038e-05	0.000255842	yes	down
ENSOCUG00000011968|BSDC1	7559.37	-0.520526	0.118554	-4.39064	1.13019e-05	0.000255842	no	.
ENSOCUG00000029842	34.6427	2.92304	0.666888	4.3831	1.17003e-05	0.000264466	yes	up
ENSOCUG00000000804|SCRN1	824.227	1.17693	0.268709	4.37993	1.1872e-05	0.000267995	yes	up
ENSOCUG00000038134	3662.22	-0.614383	0.140477	-4.37354	1.22245e-05	0.00027559	no	.
ENSOCUG00000033563	3046.08	-1.06885	0.244435	-4.37275	1.22692e-05	0.000276234	yes	down
ENSOCUG00000002264|ADCY10	12653.3	-0.819981	0.187559	-4.37187	1.23189e-05	0.000276989	no	.
ENSOCUG00000026917	140.286	2.48996	0.570251	4.36644	1.2629e-05	0.000283591	yes	up
ENSOCUG00000025743|MAL2	1292.6	1.56515	0.358624	4.36433	1.27514e-05	0.000285634	yes	up
ENSOCUG00000008796|TENT5A	4994.6	1.01448	0.232451	4.3643	1.27533e-05	0.000285634	yes	up
ENSOCUG00000013137|CETP	54.5671	-2.37935	0.545244	-4.36383	1.27805e-05	0.000285869	yes	down
ENSOCUG00000012340|TBC1D8B	1847.42	0.833551	0.191027	4.36353	1.27983e-05	0.000285895	no	.
ENSOCUG00000037791|SPINK7	16.1812	-7.62479	1.74853	-4.36069	1.29655e-05	0.000289254	yes	down
ENSOCUG00000014647|USP15	7255.66	-0.581786	0.133461	-4.35923	1.3052e-05	0.000290806	no	.
ENSOCUG00000001090|MMP27	102.697	3.25987	0.748009	4.35806	1.31218e-05	0.000291981	yes	up
ENSOCUG00000022624|SLC26A9	69.0517	-4.48971	1.03044	-4.35708	1.31811e-05	0.00029292	yes	down
ENSOCUG00000010830|PRRC2B	7285.6	0.748829	0.171981	4.35413	1.33594e-05	0.0002965	no	.
ENSOCUG00000011433|TMEM69	2088.47	-0.715013	0.164285	-4.35227	1.34732e-05	0.000298639	no	.
ENSOCUG00000000021|DNM1L	4592.98	0.69733	0.160259	4.35128	1.35343e-05	0.000299219	no	.
ENSOCUG00000013397	9570.94	0.617027	0.1418	4.35139	1.35278e-05	0.000299219	no	.
ENSOCUG00000037700	555.042	1.04359	0.240033	4.34771	1.37564e-05	0.000303739	yes	up
ENSOCUG00000014171|MKRN2	7498.29	-0.548114	0.126103	-4.34654	1.38299e-05	0.000304969	no	.
ENSOCUG00000014098|EDEM1	2333.36	0.715018	0.164538	4.3456	1.38893e-05	0.000305886	no	.
ENSOCUG00000010217|PSMC2	7303.31	-0.725128	0.166904	-4.34459	1.39539e-05	0.000306913	no	.
ENSOCUG00000003982|CORO2B	1136.14	0.917664	0.211241	4.34415	1.39815e-05	0.000307127	no	.
ENSOCUG00000008398|ZFYVE1	3320.55	-0.7505	0.172808	-4.34298	1.40562e-05	0.000308374	no	.
ENSOCUG00000005190|DHCR24	2048.5	1.75088	0.403372	4.34061	1.42086e-05	0.000310921	yes	up
ENSOCUG00000012226|SRP72	11142.5	-0.515888	0.118847	-4.34078	1.41979e-05	0.000310921	no	.
ENSOCUG00000002533	5131.37	-0.565039	0.130348	-4.33485	1.45859e-05	0.000318624	no	.
ENSOCUG00000024365|ARF5	450.743	1.03708	0.239252	4.33467	1.45977e-05	0.000318624	yes	up
ENSOCUG00000015110|WDR17	2496.79	1.13222	0.261221	4.33434	1.46197e-05	0.000318699	yes	up
ENSOCUG00000000098|SLC16A10	337.041	-1.34035	0.30928	-4.33376	1.46582e-05	0.000319132	yes	down
ENSOCUG00000012085|PDZD8	3568.33	-0.601071	0.138737	-4.33246	1.47451e-05	0.000320618	no	.
ENSOCUG00000014076|DGKB	54.7801	2.34577	0.541534	4.33171	1.47953e-05	0.000321302	yes	up
ENSOCUG00000016548|ROR2	438.989	1.31759	0.304262	4.33045	1.48806e-05	0.000322745	yes	up
ENSOCUG00000017921|BCAP31	8220.36	0.736606	0.170172	4.3286	1.50059e-05	0.000325051	no	.
ENSOCUG00000038496|DHX40	7186.81	-0.838731	0.193794	-4.32796	1.50495e-05	0.000325585	no	.
ENSOCUG00000025830|CAPN5	556.947	1.43828	0.332396	4.32701	1.51145e-05	0.000326489	yes	up
ENSOCUG00000005174|DPT	21295.5	1.87553	0.433473	4.32674	1.51329e-05	0.000326489	yes	up
ENSOCUG00000004329	7916.46	-0.54559	0.126104	-4.32652	1.51484e-05	0.000326489	no	.
ENSOCUG00000005163|MAP2	987.492	0.887061	0.205113	4.32474	1.52709e-05	0.000328717	no	.
ENSOCUG00000023588|UBE2R2	6265.22	-0.582611	0.134802	-4.32199	1.54631e-05	0.000332438	no	.
ENSOCUG00000026029	22372.8	1.52056	0.352016	4.31959	1.56321e-05	0.000334528	yes	up
ENSOCUG00000021079	36070.5	-1.0749	0.248859	-4.31931	1.56519e-05	0.000334528	yes	down
ENSOCUG00000000187|CKAP4	2910.67	0.96299	0.222969	4.31895	1.56773e-05	0.000334528	no	.
ENSOCUG00000000188|PREP	3722.15	1.03969	0.240685	4.31972	1.5623e-05	0.000334528	yes	up
ENSOCUG00000022051|U2	244.467	-1.17583	0.272234	-4.31918	1.56608e-05	0.000334528	yes	down
ENSOCUG00000015998	369.037	1.22753	0.284195	4.31932	1.56514e-05	0.000334528	yes	up
ENSOCUG00000013466|PKP4	9004.75	1.2201	0.282568	4.31791	1.57513e-05	0.000335275	yes	up
ENSOCUG00000033073|ADH6	28930.8	1.22198	0.283003	4.31791	1.57514e-05	0.000335275	yes	up
ENSOCUG00000003052|SLC16A7	10832.9	-0.870822	0.201701	-4.3174	1.5788e-05	0.000335638	no	.
ENSOCUG00000015793|SERINC1	17847.5	-0.650351	0.150671	-4.31637	1.58613e-05	0.000336778	no	.
ENSOCUG00000016058|GPR63	105.361	1.35437	0.31396	4.31383	1.60451e-05	0.000340259	yes	up
ENSOCUG00000003639|CREB5	1104.83	1.06607	0.247272	4.31133	1.62273e-05	0.000343118	yes	up
ENSOCUG00000010469|SLC22A23	376.982	-1.42943	0.331563	-4.31121	1.62367e-05	0.000343118	yes	down
ENSOCUG00000003122|CAPN1	2212.15	0.835541	0.193809	4.31116	1.62399e-05	0.000343118	no	.
ENSOCUG00000015902|TSHZ3	601.498	0.784275	0.182103	4.30678	1.65652e-05	0.00034956	no	.
ENSOCUG00000001613|AMER1	1329.03	0.868904	0.201875	4.30416	1.6762e-05	0.000353279	no	.
ENSOCUG00000013277|CCAR1	12389.6	-0.649832	0.151091	-4.30093	1.7008e-05	0.000358023	no	.
ENSOCUG00000010519|FFAR4	175.06	3.21	0.746774	4.2985	1.71961e-05	0.000361539	yes	up
ENSOCUG00000026553|PSMD8	10964.9	-0.739671	0.17218	-4.29592	1.73974e-05	0.000365324	no	.
ENSOCUG00000008631|AGFG2	1182.64	0.799324	0.186095	4.29525	1.74493e-05	0.000365966	no	.
ENSOCUG00000009404|KIF19	114.133	1.73133	0.403142	4.29459	1.75019e-05	0.000366621	yes	up
ENSOCUG00000012018|ATP6V1D	5616.64	-0.567973	0.132313	-4.29266	1.76543e-05	0.000369362	no	.
ENSOCUG00000015445|SQSTM1	30342.8	-1.1503	0.268108	-4.29043	1.78328e-05	0.000372643	yes	down
ENSOCUG00000000744|PLTP	5892.14	1.26909	0.295875	4.28927	1.79261e-05	0.000374137	yes	up
ENSOCUG00000021449	2823.14	-0.537874	0.125417	-4.28867	1.79745e-05	0.00037469	no	.
ENSOCUG00000023407	11672.6	-0.526422	0.122791	-4.28714	1.80986e-05	0.000376585	no	.
ENSOCUG00000007948|MAP1B	10703.4	0.881177	0.205546	4.28701	1.81093e-05	0.000376585	no	.
ENSOCUG00000008718|TMEM231	312.538	0.995236	0.23217	4.28668	1.81364e-05	0.000376693	no	.
ENSOCUG00000015421|SLC20A2	1485.28	1.13563	0.26515	4.28299	1.84398e-05	0.00038253	yes	up
ENSOCUG00000009395|CNTN1	4549.53	1.06969	0.249847	4.2814	1.85725e-05	0.000384617	yes	up
ENSOCUG00000029140	6482.93	-0.95566	0.22322	-4.28124	1.85852e-05	0.000384617	no	.
ENSOCUG00000022085	314.715	-0.850918	0.19884	-4.2794	1.87394e-05	0.000387342	no	.
ENSOCUG00000026563|PSD2	11.7101	-7.16215	1.67429	-4.27773	1.88806e-05	0.000389791	yes	down
ENSOCUG00000008160|FAM71F1	58.3914	-2.05303	0.480435	-4.27326	1.92633e-05	0.000396735	yes	down
ENSOCUG00000023785	3930.37	-0.618597	0.144751	-4.27352	1.92409e-05	0.000396735	no	.
ENSOCUG00000011074	9973.48	0.715903	0.16759	4.27175	1.93942e-05	0.000398954	no	.
ENSOCUG00000002574|STEAP4	1134.22	1.24415	0.291323	4.27069	1.94867e-05	0.000400375	yes	up
ENSOCUG00000021238	146.875	2.80289	0.656423	4.26995	1.9552e-05	0.000401236	yes	up
ENSOCUG00000007534|EIF3H	14932.5	-0.557738	0.130705	-4.26717	1.97969e-05	0.000405778	no	.
ENSOCUG00000000446|BCAT2	75.3109	2.21575	0.519333	4.26653	1.98533e-05	0.000406448	yes	up
ENSOCUG00000038095	359.686	-1.36001	0.31879	-4.26614	1.98882e-05	0.000406677	yes	down
ENSOCUG00000029129	64.7496	1.83341	0.430259	4.26118	2.03347e-05	0.000415313	yes	up
ENSOCUG00000004024|HSD11B1	1982.91	2.24448	0.526855	4.26015	2.04291e-05	0.000416744	yes	up
ENSOCUG00000001155|PDIA3	10801.3	0.685717	0.161079	4.25702	2.07174e-05	0.000422122	no	.
ENSOCUG00000017455|ASB8	5241.92	-0.576942	0.135591	-4.25503	2.09021e-05	0.000425382	no	.
ENSOCUG00000014717	1738.97	-0.730603	0.17182	-4.25215	2.11728e-05	0.000430379	no	.
ENSOCUG00000023882|GRIK5	169.894	1.26964	0.298609	4.25185	2.1201e-05	0.000430443	yes	up
ENSOCUG00000021090	21.0139	5.24796	1.2345	4.25107	2.12752e-05	0.000431439	yes	up
ENSOCUG00000003083|TRIM13	1664.01	-0.972696	0.22891	-4.24925	2.14484e-05	0.000434439	no	.
ENSOCUG00000033970	232.638	1.03966	0.244691	4.24888	2.14843e-05	0.000434652	yes	up
ENSOCUG00000008071	18085.7	1.46072	0.34394	4.24703	2.1662e-05	0.00043773	yes	up
ENSOCUG00000004689	5504.66	0.774292	0.182479	4.24317	2.2038e-05	0.000444806	no	.
ENSOCUG00000006699|NTAN1	3944.77	-0.613408	0.144672	-4.24	2.23523e-05	0.000449619	no	.
ENSOCUG00000003681|RSPO3	247.844	1.98636	0.468452	4.24027	2.23251e-05	0.000449619	yes	up
ENSOCUG00000006678|JAM2	6061.4	-1.01349	0.239033	-4.23997	2.23552e-05	0.000449619	yes	down
ENSOCUG00000006007|LCA5	1140.61	0.891801	0.210354	4.23953	2.23993e-05	0.00044998	no	.
ENSOCUG00000015769|RADIL	210.233	1.41614	0.334187	4.23756	2.25966e-05	0.000453413	yes	up
ENSOCUG00000014480|C1R	17072	1.69493	0.400218	4.23502	2.28529e-05	0.000458019	yes	up
ENSOCUG00000005845	572.266	0.940339	0.222272	4.23058	2.33085e-05	0.000466605	no	.
ENSOCUG00000006243|WDFY4	895.503	1.53328	0.363551	4.21753	2.46995e-05	0.000493875	yes	up
ENSOCUG00000006825|BRMS1L	1268.28	0.759185	0.180019	4.21725	2.47301e-05	0.000493912	no	.
ENSOCUG00000004843	47.0677	-6.6917	1.58747	-4.21534	2.49404e-05	0.000497532	yes	down
ENSOCUG00000003102|BRD7	6510.75	-0.475717	0.112931	-4.21246	2.52609e-05	0.000503341	no	.
ENSOCUG00000039243	543137	0.725914	0.17236	4.21162	2.5355e-05	0.000504629	no	.
ENSOCUG00000008865|THSD7A	539.599	1.14668	0.272339	4.21049	2.54821e-05	0.000506571	yes	up
ENSOCUG00000000596|PLAAT3	44520.3	1.18983	0.282648	4.20958	2.55845e-05	0.000508018	yes	up
ENSOCUG00000001920|GPRC5B	1715.23	0.580429	0.137933	4.20806	2.5757e-05	0.000510852	no	.
ENSOCUG00000002397|UBE4A	10409.4	-0.505474	0.120134	-4.20757	2.58137e-05	0.000511385	no	.
ENSOCUG00000038788	383.447	1.38345	0.3289	4.2063	2.59588e-05	0.000513667	yes	up
ENSOCUG00000005747|COL16A1	6394.47	1.10316	0.262284	4.20598	2.5995e-05	0.000513791	yes	up
ENSOCUG00000028026|STAB1	5999.6	0.916235	0.21804	4.20215	2.64396e-05	0.000521976	no	.
ENSOCUG00000007068|CNBD2	349.998	-1.30182	0.310003	-4.19937	2.67664e-05	0.000527821	yes	down
ENSOCUG00000004536|EIF2B5	3965.11	-0.625817	0.149045	-4.19884	2.68291e-05	0.000528451	no	.
ENSOCUG00000013603|ALAS2	8760	-1.44063	0.343254	-4.19698	2.70501e-05	0.000532191	yes	down
ENSOCUG00000017924|MME	11560.5	1.3525	0.322656	4.19179	2.76767e-05	0.000543716	yes	up
ENSOCUG00000039635	11.2038	6.77928	1.61735	4.1916	2.76992e-05	0.000543716	yes	up
ENSOCUG00000001500	6187.6	-0.566405	0.135248	-4.18789	2.81554e-05	0.00055204	no	.
ENSOCUG00000013467|RNF150	2124.07	-0.704681	0.168309	-4.18682	2.82888e-05	0.000554022	no	.
ENSOCUG00000023074|DDX28	740.03	-1.00772	0.240923	-4.18275	2.88005e-05	0.0005634	yes	down
ENSOCUG00000000116|MFF	3944.34	-0.614745	0.147005	-4.18179	2.89218e-05	0.000563843	no	.
ENSOCUG00000006003|ERP27	101.065	2.85036	0.681587	4.18195	2.89017e-05	0.000563843	yes	up
ENSOCUG00000006823|APPL1	8953.04	-0.626569	0.149826	-4.18198	2.88985e-05	0.000563843	no	.
ENSOCUG00000021064|CHRM4	10.3601	-6.98361	1.67092	-4.17951	2.92144e-05	0.000568901	yes	down
ENSOCUG00000016095|EIF2A	4870.63	-0.706035	0.168948	-4.179	2.92795e-05	0.000569523	no	.
ENSOCUG00000004392|FOXN3	7908.58	-0.796898	0.190865	-4.1752	2.9773e-05	0.000578466	no	.
ENSOCUG00000000688|FBXO27	399.902	1.19059	0.285214	4.17438	2.98796e-05	0.000579226	yes	up
ENSOCUG00000001060|ANKRD13A	4575.48	-0.831614	0.19921	-4.17455	2.98571e-05	0.000579226	no	.
ENSOCUG00000021056|CSF1R	5812.81	1.1725	0.280982	4.17286	3.00797e-05	0.000582446	yes	up
ENSOCUG00000008568|ANKRD28	7497.29	-0.748756	0.179476	-4.1719	3.02076e-05	0.000584263	no	.
ENSOCUG00000002662	3373.32	1.30928	0.313873	4.17138	3.02757e-05	0.00058492	yes	up
ENSOCUG00000004153|ICE2	38636.5	0.961733	0.230583	4.17088	3.03429e-05	0.000585561	no	.
ENSOCUG00000006446|CBR4	1329.07	-0.937616	0.224936	-4.16836	3.06798e-05	0.000591176	no	.
ENSOCUG00000034270	72.3637	-1.71833	0.412275	-4.16793	3.07373e-05	0.000591176	yes	down
ENSOCUG00000011985|CACNA1A	42.9227	3.75222	0.900223	4.1681	3.07151e-05	0.000591176	yes	up
ENSOCUG00000006545|RNF146	4680.05	-0.538796	0.129324	-4.16624	3.09659e-05	0.000594905	no	.
ENSOCUG00000001030|GEM	3336.54	-1.95927	0.471012	-4.15971	3.18656e-05	0.000611507	yes	down
ENSOCUG00000013716|MAPK3	11217.6	-0.555432	0.133602	-4.15735	3.21961e-05	0.000617158	no	.
ENSOCUG00000013520|NR2F2	664.238	0.771317	0.185613	4.15552	3.24548e-05	0.000621422	no	.
ENSOCUG00000037527|ZNF382	1154.23	0.769945	0.185302	4.15507	3.25185e-05	0.000621948	no	.
ENSOCUG00000029538|FLVCR2	127.722	1.7454	0.42017	4.15402	3.26679e-05	0.000624109	yes	up
ENSOCUG00000015300|ACAP1	1083.3	0.668193	0.160924	4.15223	3.29246e-05	0.000628315	no	.
ENSOCUG00000028119	706.646	-0.655955	0.157987	-4.15195	3.29648e-05	0.000628382	no	.
ENSOCUG00000007355|DSG2	2754.46	-1.61124	0.388094	-4.15168	3.30042e-05	0.000628435	yes	down
ENSOCUG00000008553|PRUNE2	1708.01	1.49445	0.360012	4.15112	3.30845e-05	0.000629267	yes	up
ENSOCUG00000024842|CTIF	1302.08	1.00591	0.242448	4.14896	3.33986e-05	0.000633834	yes	up
ENSOCUG00000007263	62.3187	2.97698	0.717513	4.14902	3.33895e-05	0.000633834	yes	up
ENSOCUG00000005786|TRIM8	3165.58	1.00211	0.241654	4.14687	3.37048e-05	0.000638939	yes	up
ENSOCUG00000006347	833.914	-1.15848	0.279504	-4.14477	3.40149e-05	0.000644105	yes	down
ENSOCUG00000003106	10.8315	-7.04838	1.70104	-4.14357	3.41942e-05	0.000646788	yes	down
ENSOCUG00000031123	374.333	3.14623	0.759512	4.14244	3.4363e-05	0.000649263	yes	up
ENSOCUG00000015242|PIP5K1A	3909.94	-0.567416	0.137019	-4.14114	3.45591e-05	0.000652054	no	.
ENSOCUG00000023621|VPS11	7230.33	-0.636745	0.153768	-4.14095	3.45867e-05	0.000652054	no	.
ENSOCUG00000001956|C12orf4	2720.78	-0.925576	0.223564	-4.1401	3.47159e-05	0.000653771	no	.
ENSOCUG00000009146|SCYL2	7018.79	-0.511826	0.123678	-4.13838	3.4976e-05	0.000657948	no	.
ENSOCUG00000011300|CYP4V2	2569.51	1.42842	0.34537	4.13592	3.5354e-05	0.00066433	yes	up
ENSOCUG00000004406|FBXL7	1004.23	0.851572	0.206117	4.1315	3.60407e-05	0.000676493	no	.
ENSOCUG00000017299|CD207	1016.25	1.52406	0.369009	4.13015	3.62533e-05	0.000679739	yes	up
ENSOCUG00000008833|AQP4	8889.27	2.12387	0.514333	4.12936	3.63774e-05	0.000681322	yes	up
ENSOCUG00000024109	12579.2	-2.02483	0.49044	-4.1286	3.64971e-05	0.000682819	yes	down
ENSOCUG00000015384|OXSM	1698.25	-0.845667	0.204932	-4.12657	3.68215e-05	0.000688136	no	.
ENSOCUG00000023629|TPCN1	3804.59	0.631267	0.153012	4.12559	3.69779e-05	0.000690307	no	.
ENSOCUG00000026618	36.3575	2.76824	0.671251	4.12399	3.72359e-05	0.000694369	yes	up
ENSOCUG00000009570|TTC28	3583.7	0.880953	0.213653	4.1233	3.73485e-05	0.000695711	no	.
ENSOCUG00000000060|TDRD7	4594.83	0.61445	0.149037	4.1228	3.74303e-05	0.000696479	no	.
ENSOCUG00000004128|TBC1D9B	19817.8	0.804815	0.195417	4.11846	3.81418e-05	0.000708949	no	.
ENSOCUG00000005539|NLGN2	191.422	1.3277	0.322526	4.11657	3.84558e-05	0.00071324	yes	up
ENSOCUG00000034622	74.5997	2.08007	0.505272	4.11673	3.8429e-05	0.00071324	yes	up
ENSOCUG00000005275|NPRL2	695.915	0.816827	0.198518	4.11462	3.87822e-05	0.000718323	no	.
ENSOCUG00000013150|DSP	16634.9	1.20636	0.29322	4.11418	3.88554e-05	0.000718323	yes	up
ENSOCUG00000011945|TRMT2B	728.914	1.1938	0.290162	4.11427	3.88413e-05	0.000718323	yes	up
ENSOCUG00000003644|BLMH	10296	-0.590094	0.143449	-4.11362	3.89501e-05	0.000718525	no	.
ENSOCUG00000002701|CHADL	83.4005	2.32007	0.563993	4.11365	3.89456e-05	0.000718525	yes	up
ENSOCUG00000014946|RASD1	801.091	-2.78801	0.677838	-4.11309	3.90399e-05	0.000719407	yes	down
ENSOCUG00000005204|RGS4	1150.51	1.5122	0.367958	4.10971	3.9615e-05	0.000729223	yes	up
ENSOCUG00000014795|IGF1R	3608.36	1.33036	0.323734	4.10942	3.96658e-05	0.000729375	yes	up
ENSOCUG00000007039	20331.3	1.81758	0.44247	4.10782	3.99416e-05	0.000732875	yes	up
ENSOCUG00000025543	883.798	-1.09847	0.267397	-4.10801	3.99077e-05	0.000732875	yes	down
ENSOCUG00000020994|ST6GALNAC4	377.778	1.83652	0.447171	4.10698	4.00864e-05	0.000734746	yes	up
ENSOCUG00000031493	139.778	-2.16868	0.528359	-4.10455	4.05101e-05	0.000741719	yes	down
ENSOCUG00000000334|TOX4	7741.98	-0.509722	0.124229	-4.1031	4.07656e-05	0.000745534	no	.
ENSOCUG00000025115|MPHOSPH10	4697.97	-0.554678	0.135193	-4.10287	4.08054e-05	0.000745534	no	.
ENSOCUG00000004089|MMP28	1647.69	1.00013	0.243811	4.10206	4.09482e-05	0.000747348	yes	up
ENSOCUG00000033942	88.0796	1.48252	0.361742	4.09829	4.16209e-05	0.000758819	yes	up
ENSOCUG00000026532|SCARA5	4678.47	1.27039	0.310032	4.09761	4.17436e-05	0.000760247	yes	up
ENSOCUG00000013152|ATP8A1	1927.29	0.759928	0.185558	4.09537	4.21493e-05	0.000766822	no	.
ENSOCUG00000003996|KIDINS220	10770.5	0.623642	0.152304	4.09472	4.22687e-05	0.000768181	no	.
ENSOCUG00000008581|CDYL2	654.809	1.04769	0.256017	4.09228	4.27151e-05	0.000775471	yes	up
ENSOCUG00000002009|NCF2	336.971	1.98358	0.48479	4.09163	4.28347e-05	0.000776821	yes	up
ENSOCUG00000001859|NUDT7	1792.98	-1.27711	0.312251	-4.09001	4.31347e-05	0.000780015	yes	down
ENSOCUG00000012264|COL1A2	367348	1.68056	0.41089	4.09004	4.3129e-05	0.000780015	yes	up
ENSOCUG00000006124|LNP1	54.4726	1.99701	0.488273	4.08995	4.31473e-05	0.000780015	yes	up
ENSOCUG00000025954|INPP5D	273.756	1.21325	0.296797	4.08781	4.3546e-05	0.000786395	yes	up
ENSOCUG00000007182|GAS2L3	1319.93	0.592835	0.145064	4.0867	4.37543e-05	0.000789326	no	.
ENSOCUG00000014610|ABCC4	1964.21	-1.16214	0.284505	-4.08477	4.41203e-05	0.000794259	yes	down
ENSOCUG00000011670|SEMA3F	706.157	0.863455	0.211377	4.0849	4.40962e-05	0.000794259	no	.
ENSOCUG00000000268|PCDH15	492.629	1.34721	0.330027	4.08213	4.46254e-05	0.000801755	yes	up
ENSOCUG00000016543|ITPK1	7494.87	-1.73278	0.424482	-4.0821	4.46302e-05	0.000801755	yes	down
ENSOCUG00000027159	84.2725	1.90117	0.466306	4.0771	4.56018e-05	0.000818353	yes	up
ENSOCUG00000004225|EIF3F	20600.1	-0.663327	0.162797	-4.07456	4.61007e-05	0.000826441	no	.
ENSOCUG00000004095	3599.77	-0.595224	0.146132	-4.0732	4.63715e-05	0.000830428	no	.
ENSOCUG00000017573|CCND3	2625.3	1.23196	0.302541	4.07205	4.66004e-05	0.000832788	yes	up
ENSOCUG00000029207	368.834	-2.96733	0.728702	-4.07207	4.65974e-05	0.000832788	yes	down
ENSOCUG00000006195|TMEM251	412.987	-1.0636	0.261273	-4.07084	4.68446e-05	0.000836281	yes	down
ENSOCUG00000022457|MSANTD4	2250.18	-0.883127	0.217064	-4.0685	4.73162e-05	0.000843821	no	.
ENSOCUG00000012488|ALS2	4301.15	-0.927583	0.228059	-4.0673	4.75614e-05	0.000847314	no	.
ENSOCUG00000033714|GLYAT	2917.94	1.47385	0.362665	4.06395	4.8249e-05	0.000858671	yes	up
ENSOCUG00000023078	350.961	1.82151	0.448467	4.06163	4.87314e-05	0.000866358	yes	up
ENSOCUG00000017240|CDC5L	11645.1	-0.54347	0.13382	-4.06122	4.88177e-05	0.000866994	no	.
ENSOCUG00000039063	13.6136	-7.37968	1.81727	-4.06087	4.88902e-05	0.000867384	yes	down
ENSOCUG00000010306|ENTPD3	393.067	-1.08414	0.267122	-4.0586	4.93674e-05	0.000874945	yes	down
ENSOCUG00000015351|EXTL3	5101.23	0.918497	0.226365	4.05759	4.95814e-05	0.000877831	no	.
ENSOCUG00000001363	20.8452	-5.15789	1.27141	-4.05684	4.97411e-05	0.000879751	yes	down
ENSOCUG00000026334|GPNMB	1853.72	2.88189	0.710976	4.05342	5.04737e-05	0.00089087	yes	up
ENSOCUG00000010142|PTX3	3709.56	-5.29572	1.30646	-4.05349	5.04585e-05	0.00089087	yes	down
ENSOCUG00000023508	1231.53	3.0928	0.763798	4.04924	5.13845e-05	0.000904958	yes	up
ENSOCUG00000005253|GNAL	38.2332	-1.96021	0.48408	-4.04936	5.13577e-05	0.000904958	yes	down
ENSOCUG00000002598|PSMB3	8438.25	-1.12005	0.276623	-4.04903	5.14301e-05	0.000904958	yes	down
ENSOCUG00000009113|PDE1C	117.204	1.71897	0.424673	4.04774	5.17153e-05	0.000907186	yes	up
ENSOCUG00000000680|SYAP1	8825.86	-0.775158	0.191501	-4.04779	5.17025e-05	0.000907186	no	.
ENSOCUG00000025413|CYTH4	361.907	1.50802	0.372557	4.04775	5.17126e-05	0.000907186	yes	up
ENSOCUG00000017910|ZFHX3	3411.53	1.01043	0.249764	4.04555	5.22007e-05	0.000914343	yes	up
ENSOCUG00000000530|ADI1	1220.52	1.16945	0.28908	4.04542	5.22299e-05	0.000914343	yes	up
ENSOCUG00000016788|FAM114A2	4596.16	-0.520255	0.128678	-4.04308	5.27536e-05	0.000922569	no	.
ENSOCUG00000000249|SMARCD3	893.907	1.16463	0.288119	4.0422	5.29523e-05	0.000925102	yes	up
ENSOCUG00000006105|CDHR1	1284.54	-2.47967	0.613485	-4.04194	5.30103e-05	0.000925173	yes	down
ENSOCUG00000008788|C9orf135	86.7401	1.72299	0.426587	4.03901	5.36773e-05	0.000935711	yes	up
ENSOCUG00000034182	293.745	-1.31009	0.324375	-4.03881	5.37232e-05	0.000935711	yes	down
ENSOCUG00000023083|MTMR10	2088.64	-0.703513	0.174217	-4.03814	5.38776e-05	0.000937448	no	.
ENSOCUG00000003859|KDM1B	1364.53	0.676947	0.167653	4.03779	5.39568e-05	0.000937876	no	.
ENSOCUG00000001473|S100B	1300.1	1.49738	0.371047	4.03556	5.4473e-05	0.00094589	yes	up
ENSOCUG00000014041|DHRS7B	520.273	1.45346	0.360248	4.03461	5.46933e-05	0.000948755	yes	up
ENSOCUG00000004187|PAX8	9.96545	6.61149	1.63968	4.03219	5.52587e-05	0.000957594	yes	up
ENSOCUG00000012701|TLR8	231.611	1.0855	0.269264	4.03138	5.54512e-05	0.000959217	yes	up
ENSOCUG00000009871|TRIAP1	821.641	-0.668746	0.165888	-4.03132	5.54642e-05	0.000959217	no	.
ENSOCUG00000005175|QSOX1	725.598	1.20526	0.29905	4.0303	5.57046e-05	0.000962405	yes	up
ENSOCUG00000010866|HSD17B4	20014.4	-0.867067	0.215161	-4.02985	5.58126e-05	0.000962979	no	.
ENSOCUG00000033151|AOC3	20025.3	1.41357	0.3508	4.02957	5.58779e-05	0.000962979	yes	up
ENSOCUG00000004998	1823.09	-0.539207	0.133816	-4.02946	5.59062e-05	0.000962979	no	.
ENSOCUG00000037144	569.818	-0.694184	0.172319	-4.02849	5.61357e-05	0.000965962	no	.
ENSOCUG00000017620	502.087	-5.73575	1.42422	-4.0273	5.64215e-05	0.000969908	yes	down
ENSOCUG00000023510	285.801	1.32307	0.328586	4.02657	5.6597e-05	0.000971951	yes	up
ENSOCUG00000025911	177.62	-1.36848	0.339973	-4.02527	5.69109e-05	0.000976363	yes	down
ENSOCUG00000000562|PABPC4	13017.1	-0.683111	0.169767	-4.02382	5.72626e-05	0.000981416	no	.
ENSOCUG00000001875|TSPAN12	4805.71	-0.758711	0.188604	-4.02277	5.75183e-05	0.000984814	no	.
ENSOCUG00000011639|SOX9	58.7513	2.32562	0.578425	4.02061	5.80488e-05	0.000992906	yes	up
ENSOCUG00000035101	64.2455	1.81762	0.452258	4.01899	5.84488e-05	0.000998753	yes	up
ENSOCUG00000004359|SERPINE2	779.403	-1.64746	0.409976	-4.01844	5.8585e-05	0.00100008	yes	down
ENSOCUG00000007808|CAVIN3	2062.56	-0.827789	0.206041	-4.01759	5.87954e-05	0.00100069	no	.
ENSOCUG00000000887	4866.72	0.515517	0.128312	4.01769	5.87718e-05	0.00100069	no	.
ENSOCUG00000011938|TCTN1	1239.78	0.762791	0.189853	4.0178	5.87451e-05	0.00100069	no	.
ENSOCUG00000009008|HGD	2483.4	-0.724056	0.180333	-4.01511	5.94186e-05	0.00101	no	.
ENSOCUG00000030039	67.052	-3.43324	0.855114	-4.01494	5.94601e-05	0.00101	yes	down
ENSOCUG00000008662|KHK	336.986	1.10235	0.274786	4.01164	6.02971e-05	0.0010232	yes	up
ENSOCUG00000024088	1791.17	-0.53282	0.13286	-4.01038	6.06199e-05	0.00102766	no	.
ENSOCUG00000017403|TATDN1	1281.01	-0.639888	0.159602	-4.00928	6.0905e-05	0.00103148	no	.
ENSOCUG00000037040	136.235	-1.49238	0.372283	-4.00873	6.10449e-05	0.0010316	yes	down
ENSOCUG00000005843|HDHD3	104.016	1.63767	0.408504	4.00894	6.09921e-05	0.0010316	yes	up
ENSOCUG00000011871|KIAA1549	225.651	1.43137	0.357078	4.00855	6.10928e-05	0.0010316	yes	up
ENSOCUG00000002289|VKORC1	1109.04	1.26619	0.31591	4.00807	6.12167e-05	0.00103268	yes	up
ENSOCUG00000013540|EPHB2	1091.31	1.18824	0.296524	4.00723	6.14345e-05	0.00103533	yes	up
ENSOCUG00000020996|SARAF	3440.15	-0.461576	0.115335	-4.00204	6.27987e-05	0.00105729	no	.
ENSOCUG00000007482|CX3CL1	115.9	1.79996	0.449829	4.00143	6.29612e-05	0.00105898	yes	up
ENSOCUG00000015382|MAB21L3	83.5474	-2.41034	0.602444	-4.00094	6.30921e-05	0.00106015	yes	down
ENSOCUG00000007485|CIAPIN1	4595.25	-1.17496	0.29374	-4.00001	6.33401e-05	0.00106223	yes	down
ENSOCUG00000015125	229.148	0.9053	0.226325	4.00001	6.33401e-05	0.00106223	no	.
ENSOCUG00000011515|NDST1	6267.71	0.780037	0.195138	3.99736	6.40533e-05	0.00107314	no	.
ENSOCUG00000005859|FNBP1	1768.8	0.627909	0.157115	3.99649	6.42873e-05	0.00107601	no	.
ENSOCUG00000011972|EBF2	7715.22	-0.736607	0.184389	-3.99486	6.47338e-05	0.00108243	no	.
ENSOCUG00000004958|NUAK1	2907.61	0.769222	0.192683	3.99217	6.54717e-05	0.0010937	no	.
ENSOCUG00000014151|PRPF6	13536	-0.890369	0.223045	-3.99189	6.55499e-05	0.00109394	no	.
ENSOCUG00000005063|MXD4	1307.67	0.902763	0.226286	3.98947	6.62208e-05	0.00110407	no	.
ENSOCUG00000025096|SH3TC2	1433.1	0.749678	0.187963	3.98844	6.65101e-05	0.00110781	no	.
ENSOCUG00000002643|PHF10	3526.04	0.480126	0.120404	3.98764	6.67331e-05	0.00111045	no	.
ENSOCUG00000014542|CDK3	47.7015	-1.8547	0.465198	-3.98691	6.69402e-05	0.0011122	yes	down
ENSOCUG00000011544|ITGB2	1843.27	1.62312	0.407124	3.98681	6.69678e-05	0.0011122	yes	up
ENSOCUG00000014299|TPP2	9712.65	-0.581039	0.145776	-3.98584	6.72422e-05	0.00111567	no	.
ENSOCUG00000008495|PSMD11	4730.3	-0.607509	0.152514	-3.98331	6.79621e-05	0.00112653	no	.
ENSOCUG00000035102	10800.8	-1.32477	0.332637	-3.98264	6.81544e-05	0.00112805	yes	down
ENSOCUG00000008153|MATN1	2023.83	1.06893	0.268406	3.98253	6.81854e-05	0.00112805	yes	up
ENSOCUG00000002572|LRRC3	117.228	1.26534	0.317773	3.98191	6.83642e-05	0.00112992	yes	up
ENSOCUG00000005926|USP4	12448.9	-0.532931	0.133974	-3.97787	6.95354e-05	0.00114817	no	.
ENSOCUG00000009866|ANKRD29	422.844	1.1169	0.280905	3.97608	7.006e-05	0.00115572	yes	up
ENSOCUG00000003441|FAAH	410.981	1.83359	0.461269	3.97511	7.0346e-05	0.00115932	yes	up
ENSOCUG00000000928|MFN1	16082.2	-0.811497	0.204168	-3.97466	7.04807e-05	0.00116043	no	.
ENSOCUG00000000880	32272	0.827671	0.208284	3.97377	7.07442e-05	0.00116365	no	.
ENSOCUG00000025974|PLD2	652.268	0.724603	0.182408	3.97244	7.11415e-05	0.00116906	no	.
ENSOCUG00000011389	7003.46	-0.850446	0.214203	-3.97028	7.17877e-05	0.00117855	no	.
ENSOCUG00000000439|PSMA1	6712.53	-0.91716	0.231047	-3.96958	7.1999e-05	0.00118089	no	.
ENSOCUG00000005610|RNMT	3880.39	-0.498073	0.125503	-3.96861	7.22942e-05	0.0011846	no	.
ENSOCUG00000016176|REEP3	4424.53	-0.56386	0.142092	-3.96827	7.23952e-05	0.00118513	no	.
ENSOCUG00000000795|ZFAND5	7737.15	-1.41806	0.357419	-3.96749	7.26341e-05	0.0011879	yes	down
ENSOCUG00000001519|RTN4RL1	78.9568	1.57996	0.398365	3.96612	7.30528e-05	0.00119361	yes	up
ENSOCUG00000015171|WASHC3	3695.51	-0.706252	0.178272	-3.96165	7.44332e-05	0.00121501	no	.
ENSOCUG00000004495|PYCARD	110.313	1.40868	0.355608	3.96134	7.45304e-05	0.00121544	yes	up
ENSOCUG00000007249|VIT	875.872	1.39692	0.352669	3.961	7.46379e-05	0.00121604	yes	up
ENSOCUG00000023809|PICALM	17498.6	-0.588892	0.148685	-3.96066	7.47422e-05	0.00121658	no	.
ENSOCUG00000002225	14358	-0.731921	0.18482	-3.96017	7.48955e-05	0.00121792	no	.
ENSOCUG00000016897|SLC22A17	767.777	0.710066	0.179427	3.9574	7.57691e-05	0.00123096	no	.
ENSOCUG00000007932|ZNF655	4659.39	-0.621135	0.156967	-3.95709	7.5867e-05	0.00123139	no	.
ENSOCUG00000027142|DOC2A	75.4961	1.57738	0.398901	3.95433	7.67502e-05	0.00124454	yes	up
ENSOCUG00000000674|KCNA5	1221.14	1.32989	0.336395	3.95335	7.70653e-05	0.00124847	yes	up
ENSOCUG00000006720|FGD2	85.3121	2.14229	0.542259	3.95067	7.79313e-05	0.00126131	yes	up
ENSOCUG00000024168	695.326	-0.686283	0.173789	-3.94894	7.84979e-05	0.00126928	no	.
ENSOCUG00000033243	221.75	-0.949043	0.240403	-3.94771	7.89021e-05	0.00127342	no	.
ENSOCUG00000007327|CNTNAP1	111.208	1.91279	0.484518	3.94782	7.8867e-05	0.00127342	yes	up
ENSOCUG00000010395|STARD5	1389.29	-0.873364	0.221401	-3.94472	7.9893e-05	0.0012882	no	.
ENSOCUG00000007226|NAA25	3961.8	-0.699745	0.177408	-3.94428	8.0041e-05	0.00128937	no	.
ENSOCUG00000005147|TMEM161B	1633.9	-0.729153	0.184933	-3.9428	8.05366e-05	0.00129493	no	.
ENSOCUG00000011611|SLC2A9	9.53127	6.54717	1.66045	3.94301	8.04637e-05	0.00129493	yes	up
ENSOCUG00000012010|TNKS2	10763.5	-0.456288	0.11575	-3.94202	8.07988e-05	0.00129793	no	.
ENSOCUG00000016088|ADRB2	1716.47	-1.99054	0.505403	-3.93851	8.19883e-05	0.0013158	yes	down
ENSOCUG00000024720|U2	514.484	-1.02824	0.261091	-3.93824	8.20829e-05	0.00131609	yes	down
ENSOCUG00000001125|RBM45	1764.72	-0.53777	0.136587	-3.93719	8.24406e-05	0.00132059	no	.
ENSOCUG00000008195|ZNF207	16411	-0.579596	0.147223	-3.93687	8.2552e-05	0.00132114	no	.
ENSOCUG00000003792|THBS1	54866.1	-2.57646	0.654645	-3.93566	8.29672e-05	0.00132655	yes	down
ENSOCUG00000021569	1352.03	1.01377	0.257628	3.93499	8.31995e-05	0.00132751	yes	up
ENSOCUG00000005970|COPG1	13710.1	0.500997	0.127322	3.93489	8.32364e-05	0.00132751	no	.
ENSOCUG00000016331|GNGT2	218.872	-1.05764	0.268789	-3.93482	8.32596e-05	0.00132751	yes	down
ENSOCUG00000024794	88.3773	-3.64102	0.925792	-3.93287	8.39362e-05	0.00133706	yes	down
ENSOCUG00000012903|SIM2	47.8428	-5.4688	1.3908	-3.93214	8.41932e-05	0.00133991	yes	down
ENSOCUG00000015415	131.965	-1.43415	0.365108	-3.928	8.56548e-05	0.0013619	yes	down
ENSOCUG00000009514|CRACDL	145.594	1.20698	0.30734	3.92718	8.59493e-05	0.00136532	yes	up
ENSOCUG00000004476|DDX25	29.5057	-5.08876	1.29816	-3.91999	8.8552e-05	0.00140297	yes	down
ENSOCUG00000015071|ALDH1L1	490.552	2.75986	0.704053	3.91996	8.85644e-05	0.00140297	yes	up
ENSOCUG00000003472|GTF2H3	2647.22	-0.556752	0.142017	-3.92031	8.84344e-05	0.00140297	no	.
ENSOCUG00000008690|TMCO4	507.094	0.993395	0.253538	3.91813	8.92395e-05	0.00141158	no	.
ENSOCUG00000002965|ZNF652	4197.07	0.747877	0.19088	3.91804	8.92728e-05	0.00141158	no	.
ENSOCUG00000014661|NAAA	641.361	1.13785	0.290502	3.91685	8.97143e-05	0.00141725	yes	up
ENSOCUG00000032729	603.054	1.44089	0.367934	3.91617	8.99685e-05	0.00141996	yes	up
ENSOCUG00000029019	161.73	1.92514	0.491763	3.91477	9.04891e-05	0.00142687	yes	up
ENSOCUG00000009955|PPM1A	11918.9	-0.552519	0.141186	-3.91341	9.1001e-05	0.00143362	no	.
ENSOCUG00000009645	18750.1	-1.03181	0.263734	-3.91232	9.14119e-05	0.00143877	yes	down
ENSOCUG00000008708|GSTO2	145.553	-1.15257	0.294677	-3.91131	9.17956e-05	0.00144349	yes	down
ENSOCUG00000014580|ZNF330	4743.77	-0.835073	0.213687	-3.90794	9.30881e-05	0.00146247	no	.
ENSOCUG00000009603|FAM114A1	3298.68	0.921989	0.235942	3.9077	9.31803e-05	0.00146258	no	.
ENSOCUG00000005360|NOTO	71.4458	-2.23176	0.571284	-3.90657	9.36167e-05	0.00146809	yes	down
ENSOCUG00000011792	37227.7	-0.58729	0.150368	-3.90569	9.39586e-05	0.0014721	no	.
ENSOCUG00000007973|PSMB1	8188.64	-0.789922	0.202313	-3.90446	9.44357e-05	0.00147823	no	.
ENSOCUG00000017134|SMAP1	3747.06	-0.615614	0.157718	-3.90327	9.49017e-05	0.00148282	no	.
ENSOCUG00000023102	742.253	1.4369	0.368123	3.90332	9.4884e-05	0.00148282	yes	up
ENSOCUG00000010877|GNL2	3321.31	-0.786048	0.201431	-3.90231	9.52776e-05	0.00148734	no	.
ENSOCUG00000009016|TOPAZ1	297.261	-1.81745	0.465767	-3.90207	9.53742e-05	0.00148749	yes	down
ENSOCUG00000023670|RAMP2	1184.66	-0.72054	0.184815	-3.89871	9.67059e-05	0.00150689	no	.
ENSOCUG00000017068|ZNF608	2163	-0.586688	0.150505	-3.89812	9.69432e-05	0.00150922	no	.
ENSOCUG00000014567|AOAH	640.736	1.55382	0.398649	3.89773	9.70992e-05	0.00150931	yes	up
ENSOCUG00000037341	9.16402	6.48997	1.66509	3.89766	9.71248e-05	0.00150931	yes	up
ENSOCUG00000003325|SOWAHC	2783	-1.90368	0.488546	-3.89662	9.75456e-05	0.00151447	yes	down
ENSOCUG00000002549|WDR1	25549.1	-0.789538	0.20271	-3.89492	9.8231e-05	0.00152374	no	.
ENSOCUG00000017572|PPP2R5A	13842.3	-0.850136	0.218316	-3.89406	9.85816e-05	0.00152779	no	.
ENSOCUG00000033787	38.3855	2.3007	0.590957	3.89318	9.89384e-05	0.00153194	yes	up
ENSOCUG00000011765|CC2D2A	3716.99	0.735141	0.188848	3.89277	9.91043e-05	0.00153312	no	.
ENSOCUG00000005109	356.966	0.769327	0.197726	3.89087	9.9886e-05	0.00154382	no	.
ENSOCUG00000007999|DUSP1	6074.47	-2.20934	0.568147	-3.88868	0.000100791	0.00155501	yes	down
ENSOCUG00000017454|NMD3	2597.93	-0.656213	0.168746	-3.88877	0.000100756	0.00155501	no	.
ENSOCUG00000033191	298.508	-1.83775	0.472623	-3.88841	0.000100902	0.00155532	yes	down
ENSOCUG00000016453|TOR1AIP2	2713.4	0.527465	0.135838	3.88304	0.000103161	0.00158871	no	.
ENSOCUG00000021222	2558.25	-0.470266	0.12113	-3.88232	0.000103463	0.00159195	no	.
ENSOCUG00000024515|OS9	6781.68	0.424309	0.109323	3.88123	0.000103928	0.00159623	no	.
ENSOCUG00000033573	42.8086	-5.10705	1.31579	-3.88134	0.000103881	0.00159623	yes	down
ENSOCUG00000011689|PDE4D	12951	-1.31295	0.338444	-3.87937	0.000104729	0.00160709	yes	down
ENSOCUG00000003226|EAPP	3576.6	-0.563395	0.145282	-3.87795	0.000105341	0.00161504	no	.
ENSOCUG00000038441	360.29	0.925865	0.238799	3.87717	0.000105679	0.00161877	no	.
ENSOCUG00000016328|FAM151B	276.569	0.777093	0.200869	3.86865	0.00010944	0.00167489	no	.
ENSOCUG00000016430|SEC63	9096.54	-0.632396	0.163651	-3.86429	0.000111411	0.00170202	no	.
ENSOCUG00000026972|MAGEE2	77.9343	1.4927	0.386262	3.86448	0.000111326	0.00170202	yes	up
ENSOCUG00000016420|SLC25A20	28934.4	-1.52094	0.393637	-3.86382	0.000111626	0.00170379	yes	down
ENSOCUG00000011253|ZC3H8	810.676	-0.704632	0.182567	-3.85957	0.000113587	0.00173218	no	.
ENSOCUG00000022123	489.596	1.34682	0.348979	3.85933	0.000113699	0.00173234	yes	up
ENSOCUG00000009083|SSR1	16910.5	0.483357	0.125259	3.85886	0.000113919	0.00173416	no	.
ENSOCUG00000011903	5087.17	-0.467091	0.121086	-3.85752	0.000114544	0.00174213	no	.
ENSOCUG00000014879|FEZ2	2085.25	0.709853	0.184117	3.85545	0.000115519	0.00175539	no	.
ENSOCUG00000010384|IL16	1499.57	0.985014	0.255587	3.85393	0.000116236	0.00176473	no	.
ENSOCUG00000015703|SH2D4B	97.9568	-2.04788	0.531424	-3.85358	0.000116405	0.00176573	yes	down
ENSOCUG00000009911|SLC9A9	763.575	1.06864	0.277336	3.85323	0.000116569	0.00176665	yes	up
ENSOCUG00000003319	88.9604	2.00945	0.521649	3.85211	0.000117104	0.0017732	yes	up
ENSOCUG00000007066|USP6NL	1598.45	0.558351	0.144956	3.85185	0.000117228	0.00177352	no	.
ENSOCUG00000020902|SRXN1	1092.12	-1.812	0.470457	-3.85158	0.000117356	0.00177389	yes	down
ENSOCUG00000002206|DIS3L	421.937	1.04552	0.27152	3.85061	0.000117822	0.00177936	yes	up
ENSOCUG00000016535|RAP1GDS1	2304.53	0.601221	0.156155	3.85016	0.00011804	0.00178108	no	.
ENSOCUG00000021081	138.92	1.92264	0.499674	3.84779	0.000119188	0.00179683	yes	up
ENSOCUG00000002480	1628.38	1.43554	0.373137	3.84723	0.000119461	0.00179936	yes	up
ENSOCUG00000017715|DALRD3	363.642	0.886135	0.230349	3.84693	0.000119609	0.0018	no	.
ENSOCUG00000001117|CDKL4	432.738	2.96742	0.771442	3.84659	0.000119773	0.00180054	yes	up
ENSOCUG00000014094|SNAPC1	1039.15	-0.786281	0.204419	-3.84642	0.000119854	0.00180054	no	.
ENSOCUG00000006639|ENOX1	1754.96	-1.28679	0.334731	-3.84426	0.000120915	0.00181489	yes	down
ENSOCUG00000004455|GUCY1A1	1627.85	0.77045	0.200549	3.8417	0.000122183	0.00183232	no	.
ENSOCUG00000028924|U6	33.5924	-1.93873	0.504802	-3.84058	0.000122745	0.00183914	yes	down
ENSOCUG00000013259	18154.4	0.840078	0.218837	3.83883	0.000123624	0.00185069	no	.
ENSOCUG00000031409|PCOLCE	3726.35	1.61766	0.421595	3.83701	0.000124542	0.00186134	yes	up
ENSOCUG00000010049|MOSPD1	2425.47	-1.15851	0.301949	-3.83677	0.000124661	0.00186134	yes	down
ENSOCUG00000001055|TCHP	151.635	1.47922	0.385526	3.83689	0.000124601	0.00186134	yes	up
ENSOCUG00000004186|PMM2	1862.05	-0.581004	0.151517	-3.83457	0.000125782	0.00187645	no	.
ENSOCUG00000010647|BZW1	18530.6	-0.819009	0.213662	-3.8332	0.000126487	0.00188533	no	.
ENSOCUG00000028157|LRRC3C	115.058	-1.8531	0.483482	-3.83282	0.000126683	0.00188661	yes	down
ENSOCUG00000021986|SLC66A2	646.9	1.11072	0.289891	3.83152	0.000127356	0.00189498	yes	up
ENSOCUG00000010650|KTN1	34592	-0.445061	0.116191	-3.83042	0.000127926	0.00190182	no	.
ENSOCUG00000007290|MIDEAS	1250.17	0.698224	0.182409	3.8278	0.000129294	0.00192049	no	.
ENSOCUG00000005696	1583.62	0.672252	0.17566	3.82701	0.000129709	0.00192498	no	.
ENSOCUG00000010681|PAPLN	189.017	1.68782	0.441246	3.82511	0.000130711	0.00193819	yes	up
ENSOCUG00000012491|OSGEPL1	2104.62	-0.798906	0.208935	-3.8237	0.000131464	0.00194599	no	.
ENSOCUG00000008403|USP11	2795.31	-0.832408	0.217696	-3.82372	0.000131453	0.00194599	no	.
ENSOCUG00000026981|U2	478.462	-0.987291	0.258236	-3.82322	0.000131722	0.00194796	no	.
ENSOCUG00000008623	72.2161	-1.95045	0.510184	-3.82303	0.000131824	0.00194796	yes	down
ENSOCUG00000004348	1184.74	0.89247	0.23353	3.82165	0.00013256	0.00195714	no	.
ENSOCUG00000001587|ITGAM	660.294	1.92145	0.502826	3.82131	0.000132746	0.00195821	yes	up
ENSOCUG00000016883|FERMT1	460.643	1.27807	0.334542	3.82035	0.000133265	0.00196248	yes	up
ENSOCUG00000002039|ABCC11	10.9228	6.74453	1.76533	3.82054	0.000133158	0.00196248	yes	up
ENSOCUG00000003921|GLIPR1	609.508	1.70773	0.447124	3.81937	0.000133795	0.00196859	yes	up
ENSOCUG00000006201	2426.46	-1.21306	0.317644	-3.81893	0.000134032	0.0019704	yes	down
ENSOCUG00000009680|HOMER1	1794.91	0.664831	0.174114	3.81837	0.000134335	0.00197316	no	.
ENSOCUG00000030243	40.8222	-2.42863	0.636656	-3.81467	0.000136364	0.00200125	yes	down
ENSOCUG00000006565|FAM126A	1854.3	1.00679	0.264027	3.81322	0.000137168	0.00201133	yes	up
ENSOCUG00000023148|HYAL3	142.273	1.34457	0.352627	3.81299	0.000137293	0.00201144	yes	up
ENSOCUG00000034728	923.944	0.515308	0.135222	3.81082	0.000138507	0.0020275	no	.
ENSOCUG00000000308	65.6724	-4.34677	1.14149	-3.80796	0.000140117	0.00204931	yes	down
ENSOCUG00000007719|PDE3B	31504.6	-1.09371	0.287653	-3.80218	0.000143431	0.00209422	yes	down
ENSOCUG00000001488|IRAK1BP1	185.38	1.14893	0.30217	3.80228	0.000143372	0.00209422	yes	up
ENSOCUG00000034256|COA5	1862.18	-0.749	0.19716	-3.79894	0.000145319	0.00211998	no	.
ENSOCUG00000027219|JCHAIN	192.737	1.76041	0.463499	3.79809	0.000145813	0.00212537	yes	up
ENSOCUG00000021229|PTPMT1	315.449	-1.07728	0.283879	-3.79487	0.000147724	0.0021514	yes	down
ENSOCUG00000008820|FGF14	43.9026	-3.56952	0.941244	-3.79235	0.000149229	0.00217147	yes	down
ENSOCUG00000007228|HEATR5A	5717.45	0.698972	0.184366	3.79122	0.000149908	0.00217952	no	.
ENSOCUG00000017902|RTF2	5808.17	-0.531851	0.140436	-3.78714	0.00015239	0.00221372	no	.
ENSOCUG00000014001|CYYR1	4179.04	-1.02276	0.270098	-3.78663	0.000152707	0.00221645	yes	down
ENSOCUG00000014277|ABHD4	12340.5	-0.83235	0.21985	-3.78598	0.000153101	0.00221842	no	.
ENSOCUG00000022623|CISD3	4224.48	1.29176	0.341186	3.7861	0.000153031	0.00221842	yes	up
ENSOCUG00000012637|EPHB3	313.221	1.34781	0.356068	3.78526	0.00015355	0.00222305	yes	up
ENSOCUG00000003169|LRRFIP2	7394.28	-0.645557	0.170593	-3.78419	0.000154207	0.00223068	no	.
ENSOCUG00000023599|APOD	9950.54	1.74144	0.460317	3.78313	0.000154868	0.00223834	yes	up
ENSOCUG00000017498|ISOC1	1266.3	0.844149	0.223231	3.7815	0.000155889	0.00225029	no	.
ENSOCUG00000023319|VASN	355.407	1.6836	0.445234	3.78139	0.000155957	0.00225029	yes	up
ENSOCUG00000012770|FYTTD1	7498.45	-0.452736	0.119761	-3.78034	0.000156614	0.00225787	no	.
ENSOCUG00000004275|SEMA5A	1388.04	0.975034	0.258062	3.77829	0.000157907	0.00227108	no	.
ENSOCUG00000005529|GTPBP2	4356.7	-0.395402	0.104652	-3.77826	0.000157927	0.00227108	no	.
ENSOCUG00000001223	4372.7	-0.539803	0.14287	-3.77829	0.00015791	0.00227108	no	.
ENSOCUG00000031127	13.7808	5.19388	1.37517	3.7769	0.000158791	0.00228113	yes	up
ENSOCUG00000012026	7527.81	0.463999	0.122857	3.77674	0.000158892	0.00228113	no	.
ENSOCUG00000007461|NAV1	3190.81	0.89404	0.236871	3.77437	0.000160413	0.00229911	no	.
ENSOCUG00000002754|ABCC3	367.629	1.18712	0.314506	3.77454	0.000160301	0.00229911	yes	up
ENSOCUG00000005294|RRAGD	2979.42	-1.29524	0.343235	-3.77364	0.000160886	0.00230397	yes	down
ENSOCUG00000006682	1969.79	-1.10866	0.293818	-3.7733	0.000161102	0.00230515	yes	down
ENSOCUG00000010988	981.058	0.668618	0.177308	3.77094	0.000162632	0.00232509	no	.
ENSOCUG00000029332|CPN2	58.8142	-3.55506	0.942819	-3.77067	0.000162807	0.00232566	yes	down
ENSOCUG00000003733|SPOCK3	1238.67	-0.939454	0.249162	-3.77045	0.000162952	0.0023258	no	.
ENSOCUG00000003648|XPNPEP1	11905.4	-0.692049	0.183632	-3.76868	0.000164114	0.00234043	no	.
ENSOCUG00000011038|ADPRS	1204.11	-0.6312	0.167504	-3.76827	0.000164383	0.00234231	no	.
ENSOCUG00000009575|CIAO2A	3510.26	-0.652787	0.173276	-3.76732	0.000165009	0.00234929	no	.
ENSOCUG00000007701|KANK4	662.763	1.04968	0.278782	3.76525	0.000166383	0.00236573	yes	up
ENSOCUG00000024983|U2	802.526	-0.834773	0.221709	-3.76516	0.000166439	0.00236573	no	.
ENSOCUG00000000289|PLEKHG3	3485.43	0.851244	0.22616	3.76391	0.000167278	0.00237371	no	.
ENSOCUG00000003906	10.9581	6.74952	1.79315	3.76406	0.000167176	0.00237371	yes	up
ENSOCUG00000016512|IL1RAPL1	202.004	1.25352	0.333552	3.75809	0.000171212	0.00242754	yes	up
ENSOCUG00000037526	132.312	-2.1937	0.584234	-3.75483	0.000173461	0.00245739	yes	down
ENSOCUG00000008750|PSMD7	3839.78	-0.584547	0.155881	-3.74996	0.000176864	0.00250147	no	.
ENSOCUG00000006235|PPP4R2	10591.9	-0.661204	0.176317	-3.75008	0.000176781	0.00250147	no	.
ENSOCUG00000011978|FAM124B	5495.83	-1.21438	0.323941	-3.74876	0.000177712	0.00251139	yes	down
ENSOCUG00000025635|CAMKK2	862.332	0.72603	0.193713	3.74797	0.000178269	0.00251718	no	.
ENSOCUG00000010846	174.008	1.73463	0.462995	3.74654	0.000179294	0.00252957	yes	up
ENSOCUG00000005927|ACSM5	3679.33	1.10084	0.293942	3.74509	0.000180328	0.00254208	yes	up
ENSOCUG00000023218	60.8181	1.77986	0.475644	3.74201	0.000182553	0.00257133	yes	up
ENSOCUG00000015783|CDKN2AIPNL	418.553	-0.682783	0.182488	-3.74152	0.000182908	0.00257422	no	.
ENSOCUG00000013042|SMARCA5	14607.9	-0.524702	0.140264	-3.7408	0.000183432	0.00257948	no	.
ENSOCUG00000027925	130.696	2.52432	0.675043	3.7395	0.000184387	0.00259079	yes	up
ENSOCUG00000007810|MORN4	127.175	1.13236	0.302869	3.73877	0.000184925	0.00259622	yes	up
ENSOCUG00000027557	268.106	1.64353	0.439832	3.73671	0.000186441	0.00261535	yes	up
ENSOCUG00000010660|CUL3	10315.7	-0.452998	0.121244	-3.73626	0.000186776	0.00261578	no	.
ENSOCUG00000029111	612.779	-0.899698	0.240798	-3.73632	0.000186732	0.00261578	no	.
ENSOCUG00000004940	1574.2	-0.701274	0.187737	-3.7354	0.000187417	0.00262261	no	.
ENSOCUG00000011475|TOR3A	860.887	1.19191	0.319106	3.73514	0.000187614	0.00262323	yes	up
ENSOCUG00000006735|NMT1	10235.9	-0.488221	0.130752	-3.73396	0.000188494	0.00263339	no	.
ENSOCUG00000006624|PDS5B	5455.42	0.703361	0.188424	3.73286	0.000189315	0.00264271	no	.
ENSOCUG00000001501|SMPDL3A	3487.53	0.602185	0.161413	3.73071	0.000190938	0.0026632	no	.
ENSOCUG00000032092	110.829	1.6688	0.447375	3.7302	0.000191325	0.00266643	yes	up
ENSOCUG00000007521	425.498	1.00887	0.270517	3.72942	0.000191918	0.00267252	yes	up
ENSOCUG00000000312|IGDCC4	660.885	1.32304	0.354921	3.72771	0.000193229	0.00268859	yes	up
ENSOCUG00000003533|RASGRF2	1011.77	1.34631	0.361223	3.7271	0.000193697	0.00269292	yes	up
ENSOCUG00000013109|PSMB5	8453.64	-0.601271	0.161335	-3.72685	0.000193887	0.00269339	no	.
ENSOCUG00000002652|ARHGAP39	309.274	1.07171	0.287658	3.72565	0.000194811	0.00270403	yes	up
ENSOCUG00000022511	230.143	1.42525	0.382937	3.72189	0.000197738	0.00274244	yes	up
ENSOCUG00000036376	740.846	-1.16619	0.313445	-3.72057	0.000198772	0.00275455	yes	down
ENSOCUG00000016596|TBC1D5	3554.53	0.537336	0.144516	3.71817	0.00020067	0.00277861	no	.
ENSOCUG00000008288|ECM2	20524.6	0.945191	0.254228	3.71789	0.000200895	0.00277948	no	.
ENSOCUG00000003431|BMP6	325.884	-1.5133	0.407152	-3.71679	0.000201767	0.00278852	yes	down
ENSOCUG00000034405	606.438	1.49492	0.402222	3.71666	0.000201873	0.00278852	yes	up
ENSOCUG00000025769	2586.41	-0.456141	0.122755	-3.71586	0.000202514	0.00279512	no	.
ENSOCUG00000038679	460.616	1.14287	0.307748	3.71366	0.000204284	0.00281728	yes	up
ENSOCUG00000001217|MARCHF7	7062.67	-0.45145	0.121594	-3.71278	0.000204996	0.00282483	no	.
ENSOCUG00000013268	48167.2	-1.00531	0.270867	-3.71147	0.000206061	0.00283723	yes	down
ENSOCUG00000039414	1314.65	1.1209	0.302115	3.71019	0.000207108	0.00284935	yes	up
ENSOCUG00000013706	7493.57	-0.678137	0.182822	-3.70926	0.000207863	0.00285634	no	.
ENSOCUG00000027921	1837.37	-1.0615	0.286198	-3.70896	0.000208115	0.00285634	yes	down
ENSOCUG00000024118|CDT1	55.4662	2.94855	0.794971	3.709	0.000208076	0.00285634	yes	up
ENSOCUG00000004124|TMEM117	915.549	1.10164	0.297202	3.70671	0.000209968	0.00287717	yes	up
ENSOCUG00000006980|EHMT2	2424.63	0.573243	0.154643	3.70688	0.000209824	0.00287717	no	.
ENSOCUG00000003370|MSRA	1199.62	0.920897	0.248551	3.70507	0.000211334	0.00289325	no	.
ENSOCUG00000013534|ENPP2	1166.11	1.17612	0.317478	3.70457	0.000211747	0.00289325	yes	up
ENSOCUG00000000444|ACP6	1214.11	-1.27655	0.344594	-3.70449	0.000211816	0.00289325	yes	down
ENSOCUG00000014548	47.6662	-2.5005	0.674981	-3.70455	0.000211766	0.00289325	yes	down
ENSOCUG00000039177	937.942	-0.773991	0.208969	-3.70386	0.000212342	0.00289812	no	.
ENSOCUG00000013965|KCNT2	118.284	-2.61427	0.705928	-3.7033	0.000212809	0.00290219	yes	down
ENSOCUG00000029716|ARHGEF17	1461.01	0.763673	0.206238	3.70288	0.000213168	0.00290477	no	.
ENSOCUG00000010161	5466.76	-0.513081	0.138613	-3.70153	0.000214304	0.00291562	no	.
ENSOCUG00000008150|DENR	3910.25	-0.407824	0.110177	-3.70155	0.000214286	0.00291562	no	.
ENSOCUG00000004710|DDX58	9550.61	-0.70849	0.191432	-3.70101	0.000214742	0.00291695	no	.
ENSOCUG00000000280	171.708	-2.36425	0.638795	-3.7011	0.000214665	0.00291695	yes	down
ENSOCUG00000017511	18180.1	-0.400685	0.108348	-3.69815	0.000217179	0.00294772	no	.
ENSOCUG00000024755|TYROBP	594.387	1.64032	0.443685	3.69705	0.000218123	0.0029582	yes	up
ENSOCUG00000011484|TNFAIP2	1004.67	1.31548	0.355998	3.69519	0.000219723	0.00297755	yes	up
ENSOCUG00000001821	11419.9	-0.55013	0.148903	-3.69454	0.000220281	0.00298275	no	.
ENSOCUG00000013363|STIM1	6413.07	-0.401081	0.108572	-3.69414	0.000220634	0.00298439	no	.
ENSOCUG00000005899	80.3636	1.45832	0.394781	3.694	0.00022075	0.00298439	yes	up
ENSOCUG00000004207|MRPS30	2158.82	-0.897283	0.242916	-3.6938	0.000220926	0.00298442	no	.
ENSOCUG00000000918|TLX3	7.85312	-6.58492	1.78326	-3.69263	0.000221943	0.0029942	yes	down
ENSOCUG00000009694|SRGAP1	777.665	0.767598	0.207876	3.69257	0.000222	0.0029942	no	.
ENSOCUG00000019413|SNORD22	100.494	-1.83499	0.497042	-3.69182	0.000222652	0.00300064	yes	down
ENSOCUG00000011901|EN1	223.839	1.10496	0.299412	3.69044	0.000223866	0.00301464	yes	up
ENSOCUG00000026567	889.776	1.42782	0.386939	3.69003	0.000224225	0.0030171	yes	up
ENSOCUG00000007194|CSMD2	360.062	-2.13754	0.579437	-3.689	0.000225136	0.00302698	yes	down
ENSOCUG00000025059	192.457	-2.39147	0.648503	-3.68768	0.00022631	0.00304039	yes	down
ENSOCUG00000012586|DDX18	5694.12	-0.483312	0.131071	-3.6874	0.000226553	0.00304127	no	.
ENSOCUG00000003767|RCBTB1	2351.65	-0.616423	0.167179	-3.6872	0.000226732	0.0030413	no	.
ENSOCUG00000029104	3600.17	-1.22501	0.332275	-3.68675	0.00022714	0.00304438	yes	down
ENSOCUG00000012991|PDIA6	8141.26	0.893526	0.242437	3.6856	0.000228163	0.00305571	no	.
ENSOCUG00000028124	5343.77	-0.541691	0.147054	-3.68361	0.000229952	0.00307689	no	.
ENSOCUG00000011144|USPL1	2816.68	-0.470341	0.12769	-3.68344	0.000230103	0.00307689	no	.
ENSOCUG00000028843	325.712	-1.15235	0.312863	-3.68325	0.000230283	0.0030769	yes	down
ENSOCUG00000033028	185.143	1.00388	0.272655	3.68186	0.00023154	0.0030912	yes	up
ENSOCUG00000001543|FAM13C	2066.6	-1.36801	0.371575	-3.68167	0.000231714	0.0030912	yes	down
ENSOCUG00000013236|TTC25	528.344	0.805843	0.219039	3.679	0.000234155	0.00312133	no	.
ENSOCUG00000003647|DUSP11	1802.69	-0.5119	0.139247	-3.6762	0.00023673	0.00315322	no	.
ENSOCUG00000010041|FAM189B	371.625	1.07867	0.293496	3.67524	0.000237625	0.00316268	yes	up
ENSOCUG00000012646|DKC1	3709.04	-0.427075	0.116251	-3.67374	0.00023903	0.00317892	no	.
ENSOCUG00000027088|PPP2R2A	9264.8	-0.731631	0.199194	-3.67295	0.000239767	0.00318486	no	.
ENSOCUG00000028653|SCARNA6	624.942	-1.13985	0.310345	-3.67285	0.000239859	0.00318486	yes	down
ENSOCUG00000012748|CDV3	4776.35	-0.752103	0.204784	-3.67266	0.000240034	0.00318486	no	.
ENSOCUG00000023065	429.782	1.5188	0.413741	3.67089	0.000241705	0.00320455	yes	up
ENSOCUG00000000218|OTUD6B	5783.48	-0.610713	0.166447	-3.66911	0.000243392	0.00322443	no	.
ENSOCUG00000003089|PRG3	7.61081	-6.53838	1.7822	-3.66872	0.000243772	0.00322697	yes	down
ENSOCUG00000000709|TPGS2	1081.21	0.760928	0.207491	3.66729	0.000245137	0.00324253	no	.
ENSOCUG00000015686|TSPAN14	3245.49	-0.679948	0.185438	-3.66671	0.00024569	0.00324735	no	.
ENSOCUG00000035674	57.3797	-1.8598	0.507334	-3.66584	0.000246532	0.00325597	yes	down
ENSOCUG00000038704	226.918	2.23262	0.6091	3.66543	0.000246919	0.00325857	yes	up
ENSOCUG00000009213|LHPP	403.495	1.1349	0.309712	3.66437	0.000247943	0.00326958	yes	up
ENSOCUG00000024063	40.5511	-2.02116	0.551669	-3.66372	0.000248582	0.00327548	yes	down
ENSOCUG00000010375|EIF4A1	34504.7	-0.689522	0.188218	-3.66343	0.000248861	0.00327664	no	.
ENSOCUG00000011452	4281.9	0.875753	0.239086	3.66293	0.000249348	0.00328054	no	.
ENSOCUG00000002436|TEX30	657.017	-0.674941	0.18434	-3.6614	0.000250841	0.00329512	no	.
ENSOCUG00000001355|IKZF3	63.2844	-1.51728	0.414379	-3.66158	0.000250665	0.00329512	yes	down
ENSOCUG00000016722	1025.58	1.01633	0.277692	3.65994	0.000252279	0.00331148	yes	up
ENSOCUG00000001062|C8orf37	363.597	0.766989	0.209741	3.65685	0.000255338	0.00334907	no	.
ENSOCUG00000022573|HLA-DMA	404.718	1.93577	0.529778	3.65393	0.000258258	0.00338477	yes	up
ENSOCUG00000014706|FBXO21	3358.71	-1.00515	0.275338	-3.65062	0.000261613	0.00342613	yes	down
ENSOCUG00000002746|TWNK	2783.32	-0.987945	0.270654	-3.65021	0.000262026	0.00342893	no	.
ENSOCUG00000022850	977.014	1.0744	0.294499	3.64824	0.000264048	0.00345274	yes	up
ENSOCUG00000013345|CBX5	3475.99	0.718005	0.196893	3.64668	0.000265651	0.00346843	no	.
ENSOCUG00000008996|SLC41A3	201.663	1.32173	0.362446	3.64669	0.000265641	0.00346843	yes	up
ENSOCUG00000027406	1751.92	1.14027	0.312731	3.64617	0.00026618	0.00347269	yes	up
ENSOCUG00000008744|TMEM205	1347.94	-1.21451	0.333132	-3.64573	0.000266632	0.00347595	yes	down
ENSOCUG00000000120|ADCYAP1R1	299.916	1.27424	0.349558	3.64528	0.0002671	0.00347821	yes	up
ENSOCUG00000022444	13086.5	-1.21492	0.333294	-3.64517	0.000267211	0.00347821	yes	down
ENSOCUG00000033142	241.022	1.96081	0.537956	3.64493	0.00026746	0.00347881	yes	up
ENSOCUG00000031084	108.763	-1.15629	0.317294	-3.64423	0.000268196	0.00348574	yes	down
ENSOCUG00000000937	4406.52	0.482702	0.13249	3.64331	0.000269152	0.00349287	no	.
ENSOCUG00000010483	1148.53	-0.765637	0.210142	-3.64342	0.000269038	0.00349287	no	.
ENSOCUG00000005985|CLU	5327.04	1.74025	0.477949	3.64108	0.0002715	0.00351801	yes	up
ENSOCUG00000009691|PSMD3	10179.7	-0.883045	0.242519	-3.64113	0.000271443	0.00351801	no	.
ENSOCUG00000007424|PCYT1B	105.33	-1.90486	0.52343	-3.63919	0.000273492	0.00354116	yes	down
ENSOCUG00000008263|SYTL5	109.809	-2.10683	0.579251	-3.63716	0.000275666	0.00356661	yes	down
ENSOCUG00000012399|CTTN	13791.5	-0.667703	0.183645	-3.63583	0.000277084	0.00358226	no	.
ENSOCUG00000002065|TCAF1	9500.02	0.452183	0.124377	3.63559	0.000277341	0.00358288	no	.
ENSOCUG00000022428|POLM	37.7087	1.92177	0.528735	3.63465	0.000278356	0.00359059	yes	up
ENSOCUG00000021331	656.088	-0.563763	0.155106	-3.6347	0.000278307	0.00359059	no	.
ENSOCUG00000027738|U1	61.7074	-1.73477	0.477519	-3.63288	0.000280279	0.00360852	yes	down
ENSOCUG00000034439	7.96312	6.28747	1.73085	3.63259	0.000280588	0.00360852	yes	up
ENSOCUG00000000076|SLC43A2	1294.03	-0.917533	0.252577	-3.63269	0.000280486	0.00360852	no	.
ENSOCUG00000002411	454.136	0.909197	0.250266	3.63292	0.000280231	0.00360852	no	.
ENSOCUG00000010023|ABHD14B	149.088	0.964536	0.265553	3.63219	0.00028103	0.00361149	no	.
ENSOCUG00000024077	35.3549	-2.27081	0.625417	-3.63088	0.000282461	0.00362717	yes	down
ENSOCUG00000005824|GLB1	2439.09	0.680661	0.187615	3.62798	0.000285652	0.00366541	no	.
ENSOCUG00000002066|C11orf49	186.992	1.11618	0.307692	3.62758	0.000286089	0.00366827	yes	up
ENSOCUG00000004490|GUCY1A2	1951.76	1.15417	0.318326	3.62574	0.00028813	0.00369168	yes	up
ENSOCUG00000013017|ELOVL2	1719.99	-1.00364	0.27683	-3.62549	0.00028841	0.00369251	yes	down
ENSOCUG00000015552|PLXNA4	1140.7	-2.0493	0.56533	-3.62497	0.000288996	0.00369725	yes	down
ENSOCUG00000014697|BTG3	2817.84	-0.86513	0.238686	-3.62456	0.000289455	0.00370036	no	.
ENSOCUG00000007894|PEX13	3054.36	-0.651527	0.179807	-3.62349	0.000290659	0.00371299	no	.
ENSOCUG00000005314|ARID1A	6441.66	0.740105	0.204299	3.62265	0.000291601	0.00372225	no	.
ENSOCUG00000003451|CCNL1	9204.95	-0.808016	0.223075	-3.62217	0.000292147	0.00372553	no	.
ENSOCUG00000021666|CXCL17	7.28805	-6.47525	1.78774	-3.62204	0.000292292	0.00372553	yes	down
ENSOCUG00000016524|TIAM1	1991.51	0.888658	0.245366	3.62177	0.000292597	0.00372664	no	.
ENSOCUG00000013406	9.13038	6.48317	1.79069	3.62048	0.000294055	0.00374243	yes	up
ENSOCUG00000017300|HPGDS	61.3125	-1.98973	0.549838	-3.61876	0.000296013	0.00376457	yes	down
ENSOCUG00000017278|UBXN1	6179.21	-0.706136	0.195166	-3.61813	0.000296734	0.00376961	no	.
ENSOCUG00000015548|PEAK1	1844.49	0.700182	0.193526	3.61803	0.000296849	0.00376961	no	.
ENSOCUG00000036427	7.17589	-6.45415	1.78504	-3.61568	0.000299559	0.00380102	yes	down
ENSOCUG00000023398	67.9983	1.82572	0.50497	3.6155	0.000299766	0.00380102	yes	up
ENSOCUG00000013916|PRKCB	501.414	0.566825	0.156839	3.61406	0.000301445	0.00381949	no	.
ENSOCUG00000007779|USP16	9103.21	-0.612353	0.169485	-3.61302	0.000302646	0.00383188	no	.
ENSOCUG00000010695|BABAM2	3746.44	-0.806994	0.223388	-3.61252	0.000303239	0.00383655	no	.
ENSOCUG00000009038	3369.16	-0.779595	0.215863	-3.61153	0.0003044	0.00384274	no	.
ENSOCUG00000011704	1773.4	-0.5073	0.140463	-3.61163	0.000304275	0.00384274	no	.
ENSOCUG00000021700	337.122	1.89292	0.524111	3.61168	0.000304215	0.00384274	yes	up
ENSOCUG00000010972	9964.81	1.72903	0.478924	3.61025	0.000305907	0.00385893	yes	up
ENSOCUG00000010592|BMP1	4615.26	0.976306	0.270501	3.60925	0.000307086	0.00386994	no	.
ENSOCUG00000038733	8.04214	6.30225	1.7462	3.60913	0.000307231	0.00386994	yes	up
ENSOCUG00000027678|TSR2	462.007	-0.647098	0.179337	-3.60828	0.000308237	0.00387976	no	.
ENSOCUG00000022298|NFE2L1	39670.5	-0.540041	0.149709	-3.60727	0.00030943	0.00389192	no	.
ENSOCUG00000011145|OBSL1	7471.62	1.20919	0.335257	3.60674	0.000310065	0.00389706	yes	up
ENSOCUG00000001711|TRO	2940.93	-0.923514	0.256115	-3.60585	0.000311128	0.00390755	no	.
ENSOCUG00000002795|FMO4	2094.74	-0.683016	0.189437	-3.60551	0.000311538	0.00390984	no	.
ENSOCUG00000002427|SLC6A17	135.997	-1.37517	0.381846	-3.60136	0.000316557	0.00396992	yes	down
ENSOCUG00000016280|CXCL10	226.393	3.09695	0.860123	3.60059	0.000317501	0.00397885	yes	up
ENSOCUG00000009441|DZIP1	1428.46	0.714639	0.19852	3.59983	0.000318424	0.00398751	no	.
ENSOCUG00000026980|PSMC3	16394.8	-0.821723	0.228361	-3.59835	0.000320244	0.00400737	no	.
ENSOCUG00000014405|TFAM	2285.27	-0.523167	0.145422	-3.59757	0.000321205	0.00401647	no	.
ENSOCUG00000016353|POLR2B	13218.3	-0.403041	0.112039	-3.59731	0.000321523	0.00401751	no	.
ENSOCUG00000024508	1390.51	1.64311	0.456809	3.59692	0.000322004	0.00402059	yes	up
ENSOCUG00000014100	1121.69	0.62682	0.174379	3.59459	0.000324906	0.00405093	no	.
ENSOCUG00000026022|DERL3	255.998	-2.51437	0.699454	-3.59476	0.000324696	0.00405093	yes	down
ENSOCUG00000009065|HNMT	2601.06	0.976294	0.271666	3.59373	0.000325982	0.00406141	no	.
ENSOCUG00000007857|LRRK2	5217.86	0.855614	0.238132	3.59302	0.000326872	0.00406953	no	.
ENSOCUG00000014255|DUOX2	1079.56	2.8554	0.794784	3.59267	0.000327306	0.00407199	yes	up
ENSOCUG00000000763|PLA2G7	1282.81	1.06607	0.296928	3.59033	0.000330261	0.00410461	yes	up
ENSOCUG00000000075|PITPNA	3727.82	-0.557144	0.155184	-3.59021	0.000330407	0.00410461	no	.
ENSOCUG00000008073|POLR3E	2530.28	-0.602601	0.167907	-3.5889	0.000332072	0.0041223	no	.
ENSOCUG00000010627|DENND1C	115.728	1.45962	0.406765	3.58836	0.000332767	0.00412795	yes	up
ENSOCUG00000031314	7.32598	-6.48234	1.80697	-3.58741	0.000333977	0.00413996	yes	down
ENSOCUG00000032399|CHMP1B	4081.5	-0.568711	0.158559	-3.58675	0.000334829	0.00414753	no	.
ENSOCUG00000012687|ANKRD13B	187.666	1.0104	0.281777	3.58581	0.000336039	0.00415951	yes	up
ENSOCUG00000023355|MYO7A	1514.95	0.87229	0.24331	3.5851	0.000336955	0.00416551	no	.
ENSOCUG00000001718|UBQLN1	13018	-0.553955	0.154518	-3.58505	0.000337009	0.00416551	no	.
ENSOCUG00000006685|GABPA	6813.92	-0.527481	0.14724	-3.58246	0.000340371	0.00420403	no	.
ENSOCUG00000009173|RBM34	1734.63	-0.673042	0.18797	-3.58058	0.000342834	0.00423141	no	.
ENSOCUG00000011789|ARMC2	188.007	1.1716	0.327242	3.58022	0.000343303	0.00423415	yes	up
ENSOCUG00000014245|METRNL	437.422	1.33667	0.37339	3.57983	0.000343819	0.00423747	yes	up
ENSOCUG00000021965|TMEM150C	379.8	1.00132	0.279842	3.57817	0.000346015	0.00426147	yes	up
ENSOCUG00000039183	103.536	4.0922	1.14384	3.57758	0.000346784	0.00426482	yes	up
ENSOCUG00000010422|GPKOW	3707.82	-0.576883	0.161248	-3.57762	0.000346738	0.00426482	no	.
ENSOCUG00000029231	4423.06	0.636454	0.177913	3.57734	0.00034711	0.00426578	no	.
ENSOCUG00000000819|ABHD17B	1121.46	-0.643344	0.179867	-3.57677	0.000347865	0.004272	no	.
ENSOCUG00000006053|PEX5L	123.182	1.30091	0.363858	3.57532	0.000349806	0.00429247	yes	up
ENSOCUG00000028187|SLC41A1	4639.18	0.681974	0.190754	3.57515	0.000350033	0.00429247	no	.
ENSOCUG00000012547|USP54	6333.84	-1.99785	0.559124	-3.57318	0.00035267	0.00432172	yes	down
ENSOCUG00000014453|ACACA	8437.1	1.02765	0.287649	3.5726	0.000353459	0.00432829	yes	up
ENSOCUG00000029187	152.29	-1.15228	0.322587	-3.572	0.000354264	0.00433506	yes	down
ENSOCUG00000006597|CLGN	131.312	2.06342	0.577698	3.57179	0.000354552	0.00433549	yes	up
ENSOCUG00000001726|WNT11	107.329	1.54652	0.43305	3.57122	0.000355327	0.00434188	yes	up
ENSOCUG00000010120|ZNF281	2366.23	-1.23239	0.345136	-3.57072	0.000356001	0.00434701	yes	down
ENSOCUG00000001827|MACO1	9429.96	-0.792111	0.221887	-3.56988	0.000357143	0.00435786	no	.
ENSOCUG00000007987|NISCH	4044.66	0.582601	0.163246	3.56886	0.000358536	0.00436553	no	.
ENSOCUG00000001436|MAOB	2924.03	0.946724	0.265269	3.56891	0.000358464	0.00436553	no	.
ENSOCUG00000015805|NOX5	129.392	2.2133	0.620153	3.56896	0.000358401	0.00436553	yes	up
ENSOCUG00000039230	45.816	2.19663	0.615627	3.56812	0.000359547	0.00437474	yes	up
ENSOCUG00000015027|TMEM266	86.8546	-1.8126	0.508116	-3.56729	0.000360693	0.00438558	yes	down
ENSOCUG00000010843|PRKCD	2577.67	0.755336	0.211773	3.56673	0.000361465	0.00439185	no	.
ENSOCUG00000015080|UTRN	112515	0.78414	0.219862	3.56651	0.000361768	0.00439242	no	.
ENSOCUG00000015262|TEFM	1303.78	-0.995695	0.279259	-3.56549	0.000363182	0.00440647	no	.
ENSOCUG00000013533|IGHM	674.128	1.78706	0.501276	3.56502	0.000363835	0.00441127	yes	up
ENSOCUG00000009057|PCDH18	1177.6	1.19085	0.334154	3.56377	0.000365565	0.00442912	yes	up
ENSOCUG00000022299|PI15	6109.77	1.29238	0.362778	3.56245	0.000367404	0.00444826	yes	up
ENSOCUG00000005467|GORASP1	1095.86	0.731296	0.205313	3.56185	0.000368248	0.00445533	no	.
ENSOCUG00000002269	772.748	0.886455	0.249044	3.55943	0.000371665	0.0044935	no	.
ENSOCUG00000007501	6329.79	-1.41624	0.398223	-3.55639	0.000375979	0.00454246	yes	down
ENSOCUG00000008707|RTL5	2013.42	0.564652	0.158838	3.55488	0.000378145	0.00456542	no	.
ENSOCUG00000017533|CLN6	374.814	1.29717	0.365025	3.55364	0.000379933	0.00458378	yes	up
ENSOCUG00000013168|TSPAN33	76.3531	1.4136	0.39786	3.553	0.000380861	0.00459174	yes	up
ENSOCUG00000011973	556.885	-2.07027	0.582787	-3.55236	0.000381789	0.0045997	yes	down
ENSOCUG00000036699	45.6562	2.53726	0.714383	3.55168	0.000382775	0.00460834	yes	up
ENSOCUG00000021293	135.968	-4.0559	1.14231	-3.55062	0.00038433	0.00462382	yes	down
ENSOCUG00000005790|FAM81A	187.62	1.62347	0.457393	3.54939	0.000386123	0.00463733	yes	up
ENSOCUG00000037427	9.98938	6.61275	1.86312	3.5493	0.000386264	0.00463733	yes	up
ENSOCUG00000008530|MRRF	2251.7	-0.636691	0.179378	-3.54944	0.000386051	0.00463733	no	.
ENSOCUG00000016639|CPT2	8270.37	-0.982966	0.277062	-3.54782	0.000388441	0.0046602	no	.
ENSOCUG00000022682	546.251	-0.883341	0.249081	-3.5464	0.000390538	0.00468209	no	.
ENSOCUG00000002613|VCAN	15178.5	1.11845	0.315544	3.54451	0.00039334	0.00471239	yes	up
ENSOCUG00000010051|APLP2	59110.9	0.792149	0.223596	3.54278	0.000395938	0.00474021	no	.
ENSOCUG00000035123	135.292	-1.84636	0.52124	-3.54224	0.000396744	0.00474181	yes	down
ENSOCUG00000009792|NUMBL	111.385	1.30251	0.367718	3.54214	0.000396901	0.00474181	yes	up
ENSOCUG00000029846	458.978	1.42741	0.402957	3.54235	0.000396576	0.00474181	yes	up
ENSOCUG00000021414|RIIAD1	86.0732	-1.46066	0.412458	-3.54135	0.000398083	0.00474601	yes	down
ENSOCUG00000017251|GBP1	834.77	1.71307	0.483715	3.54149	0.000397873	0.00474601	yes	up
ENSOCUG00000008107	164.658	1.13679	0.320991	3.5415	0.000397852	0.00474601	yes	up
ENSOCUG00000004163|SLC25A33	1248.3	-0.728179	0.205669	-3.54054	0.000399313	0.00475737	no	.
ENSOCUG00000009437|TMC1	64.1514	-2.34098	0.661268	-3.54014	0.000399913	0.00475777	yes	down
ENSOCUG00000017724|IMPDH2	6351.89	-0.686709	0.193987	-3.53997	0.000400179	0.00475777	no	.
ENSOCUG00000015163|NYNRIN	2925.78	0.636132	0.179685	3.54027	0.000399725	0.00475777	no	.
ENSOCUG00000000167|INPPL1	6037.27	0.479836	0.135571	3.53937	0.000401087	0.00476527	no	.
ENSOCUG00000001803	1508.68	-2.57146	0.726725	-3.53842	0.000402524	0.00477904	yes	down
ENSOCUG00000012301	3180.48	-0.706266	0.199629	-3.53789	0.000403332	0.00477918	no	.
ENSOCUG00000004773|MACROH2A2	490.847	1.02639	0.290142	3.53753	0.000403881	0.00477918	yes	up
ENSOCUG00000015240|SLC2A4	3614.36	1.87723	0.530653	3.53757	0.000403822	0.00477918	yes	up
ENSOCUG00000005388|UPRT	666.384	0.723933	0.204645	3.5375	0.000403929	0.00477918	no	.
ENSOCUG00000007866|G6PD	1249.84	0.855595	0.241846	3.53777	0.000403516	0.00477918	no	.
ENSOCUG00000007788|TTC7A	918.395	0.806486	0.227995	3.53729	0.000404254	0.00477972	no	.
ENSOCUG00000027566	180.897	1.51873	0.429471	3.53628	0.000405807	0.00479479	yes	up
ENSOCUG00000007737|CDK15	142.884	1.17962	0.333594	3.53608	0.000406105	0.004795	yes	up
ENSOCUG00000024404	6756.91	-0.425533	0.120387	-3.53471	0.000408225	0.00481341	no	.
ENSOCUG00000032320	1229.72	-0.697045	0.197197	-3.53477	0.000408124	0.00481341	no	.
ENSOCUG00000012232|KIRREL1	3211.47	0.749012	0.211955	3.53382	0.000409602	0.00482633	no	.
ENSOCUG00000003962|PHLDB2	16105.6	0.506922	0.143476	3.53316	0.000410624	0.00483469	no	.
ENSOCUG00000022081|ZNF7	3252.02	-0.50502	0.142944	-3.533	0.000410875	0.00483469	no	.
ENSOCUG00000003594|OLFML2B	1306.49	0.87181	0.246887	3.53121	0.000413664	0.00486417	no	.
ENSOCUG00000001184|NT5DC1	956.302	0.823602	0.233336	3.52968	0.000416057	0.00488895	no	.
ENSOCUG00000004892	5359.88	-0.393711	0.111557	-3.52922	0.000416782	0.00489413	no	.
ENSOCUG00000003637|CGNL1	8912.74	1.97134	0.558672	3.52861	0.000417752	0.00490215	yes	up
ENSOCUG00000012721|DAB2	11137.1	0.540465	0.153268	3.52628	0.000421436	0.00494201	no	.
ENSOCUG00000001102|L1CAM	793.742	0.89745	0.254536	3.52583	0.000422154	0.00494705	no	.
ENSOCUG00000015495|PRDM1	279.387	1.10244	0.312691	3.52565	0.000422447	0.00494711	yes	up
ENSOCUG00000012307|PRXL2A	15064.1	0.740275	0.210016	3.52485	0.000423722	0.00495865	no	.
ENSOCUG00000006746|SRPK2	7478.72	-0.464584	0.131835	-3.52397	0.000425137	0.00497182	no	.
ENSOCUG00000010148	450.349	0.850554	0.241378	3.52374	0.000425509	0.00497277	no	.
ENSOCUG00000036368	91.9627	5.41454	1.53705	3.52269	0.000427191	0.00498904	yes	up
ENSOCUG00000008818	3642.73	2.27942	0.647452	3.52061	0.000430558	0.00502493	yes	up
ENSOCUG00000006650|ETF1	11482.5	-0.624333	0.177406	-3.51923	0.000432807	0.00504775	no	.
ENSOCUG00000015726|CELSR2	897.867	1.08615	0.308765	3.51772	0.000435269	0.00507301	yes	up
ENSOCUG00000012011|TRAF6	2037.48	-0.466601	0.132659	-3.51729	0.000435983	0.00507789	no	.
ENSOCUG00000013609|LBP	28286.1	-1.12249	0.319253	-3.51599	0.000438119	0.0050993	yes	down
ENSOCUG00000017723|CAVIN2	33399.7	0.747966	0.21279	3.51504	0.000439681	0.00511055	no	.
ENSOCUG00000005530|NVL	2336.91	-0.576904	0.164122	-3.5151	0.000439594	0.00511055	no	.
ENSOCUG00000014722	10775.9	-0.595194	0.169347	-3.51463	0.000440362	0.00511153	no	.
ENSOCUG00000034064	784.989	-0.895364	0.254747	-3.51472	0.000440225	0.00511153	no	.
ENSOCUG00000014052|LSAMP	696.834	1.29868	0.369552	3.51421	0.000441067	0.00511625	yes	up
ENSOCUG00000024511|RA_m006_jsm7BED4f	5702.62	0.843933	0.240206	3.51337	0.000442464	0.00512899	no	.
ENSOCUG00000004486|CHL1	969.747	1.56875	0.446775	3.51127	0.000445964	0.00516608	yes	up
ENSOCUG00000029169|ZFP36L2	768.577	1.18612	0.338044	3.50876	0.000450206	0.0052117	yes	up
ENSOCUG00000016409|ANKMY2	2750.1	-0.706054	0.201243	-3.50847	0.000450692	0.00521381	no	.
ENSOCUG00000012473|ANKAR	7.9694	6.28961	1.79345	3.50698	0.00045322	0.00523952	yes	up
ENSOCUG00000001203|HIVEP3	120.722	1.57605	0.449483	3.50636	0.000454285	0.00524582	yes	up
ENSOCUG00000022906|PPIL2	3179.65	-0.565971	0.161415	-3.5063	0.000454377	0.00524582	no	.
ENSOCUG00000010588|EIF6	2412.51	-0.577246	0.164644	-3.50602	0.000454853	0.00524779	no	.
ENSOCUG00000039297	1590.7	-1.73898	0.496122	-3.50514	0.000456374	0.0052618	yes	down
ENSOCUG00000009732|NR1D1	3067.07	1.49371	0.426298	3.5039	0.000458498	0.00528273	yes	up
ENSOCUG00000014345|NHSL2	1399.5	1.00054	0.285588	3.50344	0.000459282	0.00528822	yes	up
ENSOCUG00000015042|FAM111A	1268.53	0.715556	0.204273	3.50294	0.000460148	0.00529464	no	.
ENSOCUG00000001343|IQSEC1	6425.19	0.808554	0.230958	3.50087	0.000463734	0.00533232	no	.
ENSOCUG00000009882|NCAPH	6521.48	-0.869109	0.248527	-3.49703	0.00047046	0.0053992	no	.
ENSOCUG00000005428|ALOX5	1146.26	1.35155	0.386475	3.49712	0.000470302	0.0053992	yes	up
ENSOCUG00000026358|STRA6	80.6304	2.03791	0.582757	3.49702	0.000470495	0.0053992	yes	up
ENSOCUG00000012866|TEF	1690.43	1.52081	0.43525	3.49411	0.000475642	0.00545463	yes	up
ENSOCUG00000004657|NR2C1	2885.24	-0.516767	0.147937	-3.49316	0.000477349	0.00547054	no	.
ENSOCUG00000016297	169.862	1.53253	0.438838	3.49224	0.00047899	0.00548568	yes	up
ENSOCUG00000001235|ADAM19	1912.53	0.633188	0.181348	3.49156	0.000480203	0.00549591	no	.
ENSOCUG00000003414|IFT88	1750.78	-0.569231	0.163041	-3.49134	0.000480604	0.00549683	no	.
ENSOCUG00000009627|PIGU	1414.1	0.451246	0.129267	3.49081	0.000481566	0.00550416	no	.
ENSOCUG00000035539	10035.6	-0.823321	0.235902	-3.4901	0.000482843	0.00551141	no	.
ENSOCUG00000027867	408.133	-0.983894	0.281898	-3.49025	0.00048257	0.00551141	no	.
ENSOCUG00000006592	4664.54	-0.692335	0.198474	-3.48829	0.000486114	0.00554506	no	.
ENSOCUG00000038799	34.7124	2.35826	0.676103	3.48802	0.000486608	0.00554701	yes	up
ENSOCUG00000026465|BTNL9	19056.9	-1.12713	0.323188	-3.48753	0.000487501	0.00555349	yes	down
ENSOCUG00000024967|ID1	1842.71	-1.33116	0.381712	-3.48734	0.000487859	0.00555389	yes	down
ENSOCUG00000006221|RAVER2	16109.2	-0.384272	0.110226	-3.48624	0.00048987	0.00557156	no	.
ENSOCUG00000003002|YWHAB	11428.8	1.05969	0.303974	3.48613	0.000490061	0.00557156	yes	up
ENSOCUG00000012532|ANXA7	9685.89	-0.505567	0.145052	-3.48541	0.000491377	0.00558283	no	.
ENSOCUG00000039205	152.239	2.6354	0.756298	3.4846	0.000492871	0.00559609	yes	up
ENSOCUG00000015295|WDR54	640.211	-0.856641	0.24595	-3.48298	0.000495863	0.00562263	no	.
ENSOCUG00000002498|DEF8	1759.2	0.606931	0.17425	3.48311	0.000495626	0.00562263	no	.
ENSOCUG00000030433	77.5113	1.27175	0.365392	3.48051	0.000500468	0.00567109	yes	up
ENSOCUG00000031449	1455.23	0.844822	0.242883	3.4783	0.000504596	0.00571409	no	.
ENSOCUG00000004066|LZTS3	514.677	0.917841	0.26389	3.47811	0.000504953	0.00571437	no	.
ENSOCUG00000001963|TNS1	29312.8	0.855889	0.246353	3.47424	0.000512295	0.00579363	no	.
ENSOCUG00000000179	74097.4	-0.526041	0.151458	-3.47317	0.000514345	0.00581298	no	.
ENSOCUG00000013074|WEE1	653.572	0.763022	0.219725	3.47262	0.00051541	0.00582118	no	.
ENSOCUG00000005379|ANXA6	34544.2	0.572022	0.16482	3.47058	0.000519342	0.00586173	no	.
ENSOCUG00000005900|FBLN2	3938.41	1.1038	0.318115	3.4698	0.000520846	0.00587484	yes	up
ENSOCUG00000008842|ZNF23	1412.72	-0.775608	0.223566	-3.46925	0.000521907	0.00588294	no	.
ENSOCUG00000019909|SNORD22	529.903	-0.916295	0.264198	-3.46822	0.000523923	0.00590179	no	.
ENSOCUG00000005730|NOSTRIN	1059.49	-1.74894	0.504379	-3.46751	0.000525299	0.00591341	yes	down
ENSOCUG00000024623	508.355	-0.996296	0.287549	-3.46479	0.000530648	0.00596971	no	.
ENSOCUG00000007408|GNL3L	2452.29	-0.521203	0.150436	-3.46461	0.000531006	0.00596982	no	.
ENSOCUG00000010363	29285.6	-0.455064	0.131379	-3.46374	0.000532711	0.00598507	no	.
ENSOCUG00000021612	2381.93	-0.660225	0.190679	-3.46249	0.0005352	0.00600909	no	.
ENSOCUG00000014895|NUCKS1	10848	0.700805	0.202453	3.46157	0.000537038	0.00602578	no	.
ENSOCUG00000012916|P3H3	799.33	1.17366	0.339285	3.4592	0.000541777	0.00607499	yes	up
ENSOCUG00000023184|TAS1R1	22.1494	2.67972	0.774739	3.45887	0.000542453	0.00607859	yes	up
ENSOCUG00000015958|GALNT2	2569.91	0.451536	0.130564	3.45835	0.000543485	0.00608579	no	.
ENSOCUG00000010941|CPXM2	212.647	1.88982	0.546476	3.4582	0.000543805	0.00608579	yes	up
ENSOCUG00000010338	261.246	1.34677	0.389557	3.45717	0.000545879	0.00610502	yes	up
ENSOCUG00000014637	863.036	0.661654	0.191433	3.45631	0.000547616	0.00612046	no	.
ENSOCUG00000023705	178.596	2.39304	0.692703	3.45464	0.000551027	0.00615457	yes	up
ENSOCUG00000003142|AR	1356.27	1.26002	0.364909	3.45297	0.000554456	0.00618885	yes	up
ENSOCUG00000007268|TREML2	122.513	1.3014	0.376954	3.45242	0.000555579	0.00619734	yes	up
ENSOCUG00000001043|FERMT2	35994.6	-1.05323	0.30517	-3.45127	0.000557949	0.00621974	yes	down
ENSOCUG00000010632|NPAS3	444.368	-0.626928	0.181732	-3.44973	0.000561141	0.00625126	no	.
ENSOCUG00000004876|RILPL1	3477.68	0.806393	0.234021	3.44582	0.000569339	0.00633846	no	.
ENSOCUG00000011390|ADGRL4	8316.05	-0.782229	0.227091	-3.44457	0.00057197	0.00636363	no	.
ENSOCUG00000013091|GLRX3	9178.26	-0.727923	0.211341	-3.44431	0.000572527	0.0063657	no	.
ENSOCUG00000014175|RAF1	8341.67	-0.45204	0.131288	-3.44311	0.00057507	0.00638984	no	.
ENSOCUG00000006445|FZD4	48326.5	0.869968	0.252822	3.44104	0.000579488	0.00643476	no	.
ENSOCUG00000033525	7.31345	6.1639	1.79177	3.44012	0.000581464	0.00645252	yes	up
ENSOCUG00000002506|RPL21	34272.9	-0.4314	0.125592	-3.43494	0.000592686	0.0065728	no	.
ENSOCUG00000005384|YRDC	244.895	-0.695518	0.202501	-3.43464	0.000593334	0.00657574	no	.
ENSOCUG00000032318	822.222	1.69995	0.495055	3.43387	0.000595034	0.00659032	yes	up
ENSOCUG00000003141|SEC23IP	5609.71	-0.398173	0.116053	-3.43096	0.00060145	0.00665708	no	.
ENSOCUG00000014236|NUP210	1035.86	0.563743	0.164392	3.42927	0.000605208	0.00669435	no	.
ENSOCUG00000008686|TNK2	2182.14	1.43012	0.41726	3.42741	0.000609361	0.00673596	yes	up
ENSOCUG00000004817|LSG1	3236.7	-0.531995	0.155257	-3.42654	0.000611317	0.00675322	no	.
ENSOCUG00000006228|SUSD4	50.8829	2.54304	0.742322	3.42579	0.000613004	0.0067675	yes	up
ENSOCUG00000014539|POGLUT3	1475.92	1.04831	0.306136	3.42433	0.00061632	0.00679974	yes	up
ENSOCUG00000016621|CHMP2A	9646.44	-0.556468	0.162519	-3.42402	0.000617012	0.00680299	no	.
ENSOCUG00000009541|NFU1	1964.85	-0.771707	0.225443	-3.42306	0.000619194	0.00681644	no	.
ENSOCUG00000012809|SLC25A24	3214.41	0.603911	0.176419	3.42316	0.000618982	0.00681644	no	.
ENSOCUG00000007707|OPN3	144.59	1.11816	0.326663	3.42296	0.000619423	0.00681644	yes	up
ENSOCUG00000008466|JDP2	576.224	0.948855	0.277218	3.42278	0.000619851	0.00681678	no	.
ENSOCUG00000000440|CYP7B1	705.043	1.00484	0.293614	3.42232	0.000620902	0.00682396	yes	up
ENSOCUG00000015168|PLB1	308.874	1.56737	0.458094	3.4215	0.000622767	0.00684007	yes	up
ENSOCUG00000013956	16.5279	3.51614	1.02773	3.42127	0.000623301	0.00684156	yes	up
ENSOCUG00000004303|OSBPL9	14793.8	-0.592646	0.173307	-3.41963	0.000627065	0.00687847	no	.
ENSOCUG00000010918	2907.46	0.572437	0.1675	3.41755	0.000631884	0.0069269	no	.
ENSOCUG00000005039	484.976	-1.37774	0.403252	-3.41656	0.000634165	0.00694304	yes	down
ENSOCUG00000014595	523.807	-0.967691	0.283227	-3.41666	0.000633933	0.00694304	no	.
ENSOCUG00000016679|MAP4K3	7701.28	0.654225	0.191548	3.41546	0.000636748	0.00696676	no	.
ENSOCUG00000039646	107.579	1.20133	0.351751	3.41529	0.000637145	0.00696676	yes	up
ENSOCUG00000007394|ADCY6	14302.1	0.73178	0.214302	3.41471	0.000638492	0.00697705	no	.
ENSOCUG00000002486|COL6A6	3919.1	1.54206	0.451644	3.41431	0.000639428	0.00698283	yes	up
ENSOCUG00000007137|CYB5R4	1618.66	-0.611464	0.179098	-3.41412	0.000639878	0.0069833	no	.
ENSOCUG00000025710|PLD3	2694.77	0.837139	0.245314	3.41252	0.000643641	0.0070199	no	.
ENSOCUG00000027040|LOXL3	1885.65	0.521415	0.15281	3.41219	0.000644432	0.00702407	no	.
ENSOCUG00000021849	9295.1	-0.892382	0.261554	-3.41185	0.000645231	0.00702831	no	.
ENSOCUG00000022756|UPK2	6.94454	6.0899	1.78527	3.41119	0.0006468	0.00704092	yes	up
ENSOCUG00000008411|COG7	2134.65	0.85885	0.251819	3.41058	0.000648246	0.00705219	no	.
ENSOCUG00000005336|ABI3BP	5763.23	1.30051	0.381357	3.41021	0.000649121	0.00705276	yes	up
ENSOCUG00000001107|ARHGAP4	205.092	1.30336	0.382183	3.41029	0.000648935	0.00705276	yes	up
ENSOCUG00000015039|FNDC1	5599.28	1.23391	0.361879	3.40974	0.000650252	0.00706058	yes	up
ENSOCUG00000000543|RNF144B	492.315	1.56466	0.458922	3.40943	0.000650996	0.00706419	yes	up
ENSOCUG00000005143|PSMD4	7819.92	-0.78421	0.230108	-3.40801	0.000654386	0.00709201	no	.
ENSOCUG00000010891	1122.77	1.08224	0.31755	3.40811	0.000654156	0.00709201	yes	up
ENSOCUG00000014953|SYNE3	928.812	1.40968	0.413806	3.40663	0.000657712	0.00712355	yes	up
ENSOCUG00000016045|DLGAP2	7.72003	-6.5612	1.92621	-3.40628	0.000658545	0.00712808	yes	down
ENSOCUG00000012862	883.298	1.18944	0.349312	3.40509	0.000661431	0.0071548	yes	up
ENSOCUG00000023816	615.834	1.29074	0.379206	3.40379	0.000664576	0.00717977	yes	up
ENSOCUG00000023973	76.4614	1.52809	0.448927	3.40388	0.00066437	0.00717977	yes	up
ENSOCUG00000035586	46.344	-2.07185	0.608781	-3.40328	0.000665816	0.00718863	yes	down
ENSOCUG00000004595|LLPH	2193.27	-0.460624	0.135375	-3.40259	0.000667507	0.00720236	no	.
ENSOCUG00000028625|SCARNA21	1856.27	-0.781056	0.229615	-3.4016	0.000669938	0.00722404	no	.
ENSOCUG00000016534|TMEM126A	3464.9	0.818806	0.240765	3.40085	0.000671764	0.00723919	no	.
ENSOCUG00000009827|TUBB2B	4645.78	1.3988	0.411391	3.40018	0.000673411	0.00725238	yes	up
ENSOCUG00000015654|TRAK1	4152.13	0.826306	0.243053	3.3997	0.000674598	0.00726061	no	.
ENSOCUG00000022876|TMEM106A	263.115	0.979927	0.288373	3.39812	0.000678501	0.00729803	no	.
ENSOCUG00000001409|EPN2	1332.77	0.940773	0.276878	3.39779	0.000679328	0.00730235	no	.
ENSOCUG00000003227	219.015	1.30211	0.383449	3.39578	0.00068434	0.00735162	yes	up
ENSOCUG00000003876|FHDC1	235.236	1.26791	0.373422	3.39539	0.000685314	0.00735748	yes	up
ENSOCUG00000010082|CFAP221	34.5369	-2.14163	0.630789	-3.39516	0.000685876	0.0073589	yes	down
ENSOCUG00000011550|CD86	90.1892	1.86933	0.550639	3.39483	0.00068671	0.00736325	yes	up
ENSOCUG00000009013	110.476	-0.922347	0.271715	-3.39454	0.000687449	0.00736656	no	.
ENSOCUG00000007217|GPATCH11	1375.84	-0.486533	0.143395	-3.39295	0.000691452	0.00740457	no	.
ENSOCUG00000009413|SGTB	665.167	0.994925	0.293262	3.39261	0.00069229	0.00740457	no	.
ENSOCUG00000027075	137.875	-0.894006	0.263514	-3.39264	0.000692234	0.00740457	no	.
ENSOCUG00000014942|POLD2	3640.65	-1.69037	0.498308	-3.39221	0.000693307	0.00741083	yes	down
ENSOCUG00000013818	3118.06	-1.11107	0.3276	-3.39153	0.000695043	0.00742476	yes	down
ENSOCUG00000005112|FBXO32	6490.65	-2.14594	0.632866	-3.39083	0.000696815	0.00743906	yes	down
ENSOCUG00000014223|UVRAG	143373	1.70865	0.504088	3.38958	0.000700001	0.00746649	yes	up
ENSOCUG00000022340	210.043	-1.25043	0.368915	-3.38948	0.000700256	0.00746649	yes	down
ENSOCUG00000014347|SQOR	4728.67	-0.767321	0.226429	-3.3888	0.000702003	0.00748047	no	.
ENSOCUG00000001270	2305.86	-0.430109	0.12693	-3.38856	0.000702595	0.00748213	no	.
ENSOCUG00000011627|HRH2	124.178	1.35341	0.399448	3.38819	0.000703552	0.00748768	yes	up
ENSOCUG00000034224	266.781	-0.96771	0.285629	-3.38799	0.000704057	0.00748841	no	.
ENSOCUG00000006220|CLCN3	8976.24	-0.420146	0.124019	-3.38775	0.000704692	0.00749052	no	.
ENSOCUG00000006885|SLC30A2	23.1502	-8.143	2.40497	-3.38591	0.000709426	0.00753617	yes	down
ENSOCUG00000004743|HOXC6	177.873	1.50467	0.44466	3.38387	0.000714719	0.0075877	yes	up
ENSOCUG00000023403	1068.74	-0.561542	0.165964	-3.38352	0.000715623	0.00759259	no	.
ENSOCUG00000015362|NGLY1	3055.31	-0.386426	0.114222	-3.3831	0.000716724	0.00759907	no	.
ENSOCUG00000022796	492.326	-1.21696	0.359749	-3.38282	0.000717458	0.00759907	yes	down
ENSOCUG00000013196|DPY19L3	3402.97	0.470443	0.13907	3.38278	0.000717562	0.00759907	no	.
ENSOCUG00000004766	72.5971	2.55107	0.754463	3.3813	0.000721435	0.00763537	yes	up
ENSOCUG00000016298|ATP6V1H	2400.03	0.740145	0.218925	3.38081	0.00072272	0.00764426	no	.
ENSOCUG00000036190	1011.58	0.609352	0.180294	3.37977	0.000725453	0.00766844	no	.
ENSOCUG00000001169|RGS5	7159.16	0.977229	0.2892	3.37908	0.000727296	0.00768318	no	.
ENSOCUG00000027120	885.233	0.756857	0.224046	3.37813	0.000729811	0.00770501	no	.
ENSOCUG00000003383|MGAT4A	4620.97	-0.738594	0.218682	-3.37748	0.000731544	0.00771855	no	.
ENSOCUG00000004189	3326.16	-0.597255	0.176924	-3.37578	0.000736066	0.00776149	no	.
ENSOCUG00000008619|TMCC3	2335.25	-0.788982	0.233799	-3.37461	0.000739201	0.00778976	no	.
ENSOCUG00000026556	6825.41	-0.42509	0.126005	-3.37359	0.000741955	0.00781398	no	.
ENSOCUG00000001752|GPC3	4427.71	-0.748931	0.22206	-3.37265	0.000744494	0.00783591	no	.
ENSOCUG00000008603	290.328	1.12116	0.332564	3.37127	0.000748224	0.00787034	yes	up
ENSOCUG00000013824|KIFAP3	3788.37	0.462647	0.137251	3.3708	0.00074949	0.00787883	no	.
ENSOCUG00000029491	509.903	0.913341	0.271091	3.36913	0.000754063	0.00792205	no	.
ENSOCUG00000005831|RPN2	9027.99	0.673246	0.199857	3.36863	0.00075542	0.00792978	no	.
ENSOCUG00000016460	593.294	-1.00766	0.299141	-3.36852	0.000755723	0.00792978	yes	down
ENSOCUG00000027140	4741.83	-0.41918	0.124568	-3.36506	0.000765259	0.00802493	no	.
ENSOCUG00000015774|UBE2B	8901.93	-0.791272	0.235162	-3.3648	0.000765997	0.00802776	no	.
ENSOCUG00000026297|NXPH2	138.364	1.61195	0.479099	3.36454	0.000766702	0.00803024	yes	up
ENSOCUG00000022368|CCDC92	48.5107	1.63567	0.486206	3.36415	0.000767791	0.00803674	yes	up
ENSOCUG00000023491|C6orf132	22.9199	3.15165	0.936924	3.36382	0.00076871	0.00804146	yes	up
ENSOCUG00000034611|CEP76	844.626	-0.600997	0.178697	-3.36322	0.000770399	0.00804673	no	.
ENSOCUG00000001667|DDB1	38316.2	-0.417709	0.124202	-3.36314	0.000770621	0.00804673	no	.
ENSOCUG00000036016	7.00413	6.10165	1.81423	3.36323	0.000770368	0.00804673	yes	up
ENSOCUG00000010867|SNIP1	1783.87	-0.912319	0.271323	-3.36248	0.000772446	0.00806088	no	.
ENSOCUG00000006026	2546.91	-0.632889	0.188241	-3.36213	0.000773444	0.00806639	no	.
ENSOCUG00000014979|MBNL3	157.401	1.55033	0.461436	3.35979	0.000780021	0.00813003	yes	up
ENSOCUG00000009047|FCRL2	21.3492	3.56175	1.06033	3.3591	0.000781956	0.00814526	yes	up
ENSOCUG00000030716	90.7032	2.10499	0.6267	3.35885	0.000782663	0.00814768	yes	up
ENSOCUG00000028224|FAM110B	73.3503	1.58085	0.470765	3.35805	0.000784955	0.00816658	yes	up
ENSOCUG00000011947|YEATS2	3542.37	0.624243	0.18591	3.35777	0.000785727	0.00816742	no	.
ENSOCUG00000024399|NAB2	315.885	0.860488	0.256274	3.35768	0.000785988	0.00816742	no	.
ENSOCUG00000005602|P3H1	2329.75	0.566067	0.168622	3.35701	0.00078791	0.00817748	no	.
ENSOCUG00000001218	1414.18	-1.49941	0.446631	-3.35716	0.000787464	0.00817748	yes	down
ENSOCUG00000008328|INTS13	6820.25	0.911798	0.27175	3.35529	0.00079283	0.00822357	no	.
ENSOCUG00000031900	6.89029	6.07771	1.81177	3.35458	0.000794859	0.00823964	yes	up
ENSOCUG00000015217|PRDX6	8663.17	0.691685	0.206202	3.3544	0.000795367	0.00823992	no	.
ENSOCUG00000005752	102.788	-1.52142	0.453835	-3.35237	0.000801227	0.00829563	yes	down
ENSOCUG00000035050	315.81	-1.10678	0.33021	-3.35176	0.000803004	0.00830901	yes	down
ENSOCUG00000030693	451.645	-1.18807	0.354499	-3.35142	0.000803981	0.0083091	yes	down
ENSOCUG00000015275	1356.61	0.889866	0.265515	3.35147	0.000803852	0.0083091	no	.
ENSOCUG00000004659|CCNH	2109.93	-0.549743	0.164057	-3.35092	0.000805436	0.00831912	no	.
ENSOCUG00000008966|P4HA2	4095.18	0.93454	0.278927	3.35048	0.000806723	0.0083274	no	.
ENSOCUG00000016961	341.794	0.778626	0.232436	3.34985	0.000808543	0.00833686	no	.
ENSOCUG00000027203|AZGP1	86.485	-1.81739	0.542532	-3.34983	0.000808611	0.00833686	yes	down
ENSOCUG00000007598|NSUN4	24114.4	-0.886263	0.264746	-3.34759	0.000815167	0.0083994	no	.
ENSOCUG00000021599	6128.16	-0.537501	0.160577	-3.34731	0.000816005	0.00840299	no	.
ENSOCUG00000027943|C19orf38	131.047	1.51461	0.452669	3.34596	0.000819972	0.00843877	yes	up
ENSOCUG00000022451|PIGP	1554.65	-0.692577	0.207005	-3.34571	0.00082073	0.00844151	no	.
ENSOCUG00000015135|WDSUB1	329.718	-0.747386	0.223444	-3.34484	0.000823299	0.00846286	no	.
ENSOCUG00000011835|CXCL8	183.731	-2.89729	0.866313	-3.34439	0.000824626	0.00847143	yes	down
ENSOCUG00000005912|GBE1	6756.15	-0.525288	0.15715	-3.3426	0.000829988	0.00852141	no	.
ENSOCUG00000009739|P4HA1	7121.63	0.686564	0.205468	3.34147	0.000833368	0.008551	no	.
ENSOCUG00000031601	246.153	1.34798	0.403467	3.341	0.000834767	0.00856023	yes	up
ENSOCUG00000024444|CRHR2	28.2684	4.35226	1.3028	3.3407	0.000835663	0.00856429	yes	up
ENSOCUG00000021980	10878.8	-0.389899	0.116737	-3.33998	0.000837833	0.00858141	no	.
ENSOCUG00000009149|ECHDC3	7740.6	-0.580665	0.174043	-3.33632	0.00084894	0.00868679	no	.
ENSOCUG00000020978|YPEL2	1555.62	-0.890991	0.267063	-3.33626	0.000849134	0.00868679	no	.
ENSOCUG00000022014|NOTCH3	2287.41	0.923621	0.276924	3.33529	0.000852106	0.008712	no	.
ENSOCUG00000007361|EXT2	5246.77	0.518473	0.155472	3.33484	0.000853499	0.00872104	no	.
ENSOCUG00000016657	1760	-1.05864	0.317542	-3.33385	0.000856514	0.00874664	yes	down
ENSOCUG00000016363|BCLAF1	23782	-0.465305	0.139593	-3.3333	0.000858228	0.00875893	no	.
ENSOCUG00000037200	791.184	0.86476	0.25945	3.33306	0.000858977	0.00876136	no	.
ENSOCUG00000022831|MSRB1	2190.74	1.43109	0.429662	3.33072	0.000866203	0.00882981	yes	up
ENSOCUG00000017878|ANXA3	4223.89	-0.654548	0.19654	-3.33035	0.000867372	0.00883648	no	.
ENSOCUG00000016975|CRYM	2219	-2.57782	0.774099	-3.33009	0.000868165	0.00883931	yes	down
ENSOCUG00000006563|GLI3	832.345	1.00363	0.30142	3.32966	0.000869509	0.0088425	yes	up
ENSOCUG00000026149|PCBD1	251.274	1.50084	0.450737	3.32974	0.000869262	0.0088425	yes	up
ENSOCUG00000025296	230.081	-0.691776	0.207818	-3.32875	0.000872352	0.00886616	no	.
ENSOCUG00000000197|HK2	3582.99	0.863314	0.259367	3.32854	0.00087301	0.00886759	no	.
ENSOCUG00000027462|ZNF687	1543.32	0.605218	0.181857	3.32798	0.000874789	0.0088804	no	.
ENSOCUG00000000185|ANO6	4776.54	0.61478	0.184756	3.32753	0.000876208	0.00888955	no	.
ENSOCUG00000000722|SCFD2	355.642	0.908397	0.273112	3.3261	0.000880713	0.00892997	no	.
ENSOCUG00000016066|QPCTL	374.017	1.33065	0.400134	3.32552	0.000882536	0.00894317	yes	up
ENSOCUG00000022076	610.863	-0.529682	0.159386	-3.32326	0.000889707	0.00901051	no	.
ENSOCUG00000014170	267.058	0.865006	0.260316	3.32291	0.000890835	0.00901662	no	.
ENSOCUG00000033620	98.4422	-3.09467	0.931756	-3.32133	0.000895892	0.00906245	yes	down
ENSOCUG00000024612|FAM102A	283.236	0.908286	0.27365	3.31916	0.000902896	0.00912792	no	.
ENSOCUG00000035878	184.28	-1.23513	0.372161	-3.31881	0.000904007	0.00913377	yes	down
ENSOCUG00000011027|CHIT1	173.738	1.98757	0.599014	3.31807	0.000906422	0.00915279	yes	up
ENSOCUG00000000876|INTS6	8445.93	-0.550515	0.165944	-3.31746	0.000908391	0.00916279	no	.
ENSOCUG00000000629|ARHGEF28	1945.13	-0.810534	0.244325	-3.31743	0.000908481	0.00916279	no	.
ENSOCUG00000002739	10456.2	-0.435848	0.131403	-3.31689	0.000910247	0.00917521	no	.
ENSOCUG00000003434|SLC49A4	2597.12	-0.88397	0.26661	-3.3156	0.000914474	0.0092124	no	.
ENSOCUG00000013743|MEP1B	106.795	1.22399	0.369436	3.31314	0.000922536	0.00928523	yes	up
ENSOCUG00000025081	269.623	1.13153	0.341535	3.31307	0.000922786	0.00928523	yes	up
ENSOCUG00000012269|MAVS	3581.93	1.02909	0.310753	3.31161	0.000927619	0.00932838	yes	up
ENSOCUG00000012238|NWD2	1484.77	-1.08327	0.327199	-3.31074	0.000930484	0.00935171	yes	down
ENSOCUG00000022250	42460.6	-0.365517	0.110417	-3.31033	0.000931861	0.00936008	no	.
ENSOCUG00000015723|SLC15A3	1131.13	0.889969	0.268866	3.31008	0.000932688	0.0093629	no	.
ENSOCUG00000003323|ARHGAP28	2481.68	-0.584545	0.176606	-3.30988	0.000933348	0.00936404	no	.
ENSOCUG00000029818	196.396	1.95321	0.590483	3.30782	0.000940256	0.00942783	yes	up
ENSOCUG00000016385|CADM3	4164.33	1.05389	0.318632	3.30754	0.000941189	0.00943168	yes	up
ENSOCUG00000004468|PUS3	2384.25	-0.465688	0.14082	-3.30696	0.000943137	0.00944568	no	.
ENSOCUG00000001109|CAMTA2	1278.59	0.78744	0.238149	3.30651	0.000944672	0.00945002	no	.
ENSOCUG00000013473	126.52	1.89487	0.57306	3.30658	0.000944421	0.00945002	yes	up
ENSOCUG00000009772	968.992	-0.610255	0.184587	-3.30605	0.00094621	0.0094599	no	.
ENSOCUG00000021196|EPB41L3	2508.15	0.576842	0.174499	3.30569	0.000947412	0.0094664	no	.
ENSOCUG00000002942|DHRS1	2858.73	0.782118	0.236617	3.30542	0.000948339	0.00947014	no	.
ENSOCUG00000013725|FAM20A	250.461	1.2588	0.380874	3.30503	0.000949674	0.00947796	yes	up
ENSOCUG00000010383|CD68	1933.9	1.18667	0.35915	3.30412	0.00095275	0.00950312	yes	up
ENSOCUG00000025378	181.476	-1.7722	0.537004	-3.30016	0.000966313	0.00963281	yes	down
ENSOCUG00000016318|SERPINA6	21.5529	-4.62507	1.40185	-3.29926	0.000969415	0.00965812	yes	down
ENSOCUG00000024015|RAD9A	272.897	0.807104	0.244651	3.299	0.000970294	0.00966127	no	.
ENSOCUG00000003899|SCAF11	16160.8	-0.455643	0.138274	-3.29523	0.000983419	0.00978627	no	.
ENSOCUG00000037626	119.779	1.64254	0.498644	3.29401	0.000987676	0.00982294	yes	up
ENSOCUG00000005908|SLC35A5	1091.22	0.70554	0.214218	3.29356	0.000989285	0.00983324	no	.
ENSOCUG00000038402|MCTP1	721.67	0.928173	0.281848	3.29317	0.00099063	0.00984091	no	.
ENSOCUG00000002504|WWOX	540.575	0.60662	0.18424	3.29255	0.000992838	0.00985713	no	.
ENSOCUG00000004098|NEFH	12.252	-4.71348	1.43165	-3.29234	0.000993579	0.00985879	yes	down
ENSOCUG00000000301|NDE1	1848.69	0.618886	0.188008	3.2918	0.000995469	0.00987183	no	.
ENSOCUG00000016376|OR13C3	6.63633	-6.33917	1.92652	-3.29047	0.00100019	0.00991294	yes	down
ENSOCUG00000013497|ULK4	377.954	1.08866	0.330911	3.28989	0.00100225	0.00992764	yes	up
ENSOCUG00000000429|MPHOSPH8	6843.24	-0.552109	0.167837	-3.28956	0.00100343	0.00993357	no	.
ENSOCUG00000027715|PACSIN3	1623.66	0.829872	0.252328	3.28887	0.00100591	0.00995239	no	.
ENSOCUG00000024443	647.812	1.36876	0.416204	3.28867	0.00100663	0.00995379	yes	up
ENSOCUG00000007918|NSUN2	5207.04	-0.642849	0.195547	-3.28745	0.00101099	0.00999113	no	.
ENSOCUG00000012670|AGAP1	2557.02	0.557572	0.169636	3.28688	0.00101304	0.0100056	no	.
ENSOCUG00000010446|ATG16L2	209.571	0.992816	0.302095	3.28643	0.00101465	0.01001	no	.
ENSOCUG00000013470|NDFIP2	859.625	-0.696384	0.21189	-3.28653	0.00101431	0.01001	no	.
ENSOCUG00000010814|ME1	935.022	-2.11611	0.644285	-3.28443	0.00102189	0.0100756	yes	down
ENSOCUG00000016347|PHOSPHO1	173.335	-1.91199	0.582203	-3.28405	0.00102326	0.0100834	yes	down
ENSOCUG00000006966|ACADVL	82914.7	-1.11033	0.338209	-3.28296	0.00102722	0.0101165	yes	down
ENSOCUG00000015656	13121.8	-0.603138	0.18373	-3.28274	0.00102805	0.0101165	no	.
ENSOCUG00000030877	7.33702	6.17066	1.87978	3.28264	0.00102839	0.0101165	yes	up
ENSOCUG00000023147|PDLIM4	118.69	1.2312	0.375108	3.28226	0.0010298	0.0101245	yes	up
ENSOCUG00000025031|DNAAF4	50.2747	2.06729	0.629976	3.28154	0.00103242	0.0101445	yes	up
ENSOCUG00000000009|CLTA	5653.18	-0.484219	0.147592	-3.28079	0.00103517	0.0101657	no	.
ENSOCUG00000007031|GRHPR	3336.05	-0.81196	0.247508	-3.28054	0.00103609	0.0101673	no	.
ENSOCUG00000016932|APBB2	1929.29	0.553781	0.168814	3.28042	0.00103652	0.0101673	no	.
ENSOCUG00000013970|FOXF2	20.7416	2.41169	0.735255	3.28007	0.00103781	0.0101741	yes	up
ENSOCUG00000002461|EMC2	9546.16	-0.716706	0.218525	-3.27975	0.001039	0.0101799	no	.
ENSOCUG00000007366|ENDOU	69.3881	3.01096	0.918312	3.2788	0.00104249	0.0102083	yes	up
ENSOCUG00000031924	21.492	4.22461	1.28884	3.27783	0.00104607	0.0102375	yes	up
ENSOCUG00000035357	2400.06	0.710361	0.216771	3.27702	0.00104909	0.0102613	no	.
ENSOCUG00000006632|MREG	68.9506	1.92402	0.587213	3.27653	0.00105092	0.0102733	yes	up
ENSOCUG00000002197|ITGB8	825.33	1.15294	0.351987	3.27551	0.0010547	0.0103043	yes	up
ENSOCUG00000017653	223.879	0.937802	0.286326	3.2753	0.00105551	0.0103063	no	.
ENSOCUG00000033508	168.672	2.02191	0.617503	3.27433	0.00105913	0.0103359	yes	up
ENSOCUG00000027956	563.457	-0.557899	0.170405	-3.27397	0.00106049	0.0103432	no	.
ENSOCUG00000012720|TRIM58	792.501	-0.84632	0.258556	-3.27326	0.00106315	0.0103633	no	.
ENSOCUG00000026073|FANCA	97.6996	1.9256	0.588635	3.2713	0.00107055	0.0104295	yes	up
ENSOCUG00000008088	366.526	0.818351	0.250238	3.2703	0.00107434	0.0104605	no	.
ENSOCUG00000004599|LGI4	196.078	1.22272	0.373938	3.26984	0.00107608	0.0104715	yes	up
ENSOCUG00000002272|MYH7B	1121.32	1.81777	0.556114	3.2687	0.00108042	0.0105077	yes	up
ENSOCUG00000012440|PRRG4	1198.3	-1.39927	0.428239	-3.26751	0.00108499	0.0105421	yes	down
ENSOCUG00000008943|CALCOCO1	4108.43	-0.507378	0.155282	-3.26746	0.00108518	0.0105421	no	.
ENSOCUG00000034154	325.651	0.870329	0.2664	3.267	0.00108695	0.0105533	no	.
ENSOCUG00000017023|ATF1	3236.95	-0.450807	0.138031	-3.26598	0.00109085	0.0105792	no	.
ENSOCUG00000008067|EEF2K	6797.37	0.792287	0.2426	3.26582	0.00109146	0.0105792	no	.
ENSOCUG00000027734|ADAM18	69.6194	2.09401	0.641163	3.26595	0.00109097	0.0105792	yes	up
ENSOCUG00000010011|LMNA	5350.95	1.20401	0.368707	3.26548	0.00109278	0.010586	yes	up
ENSOCUG00000025961	56.9567	1.38874	0.425301	3.26531	0.00109343	0.0105863	yes	up
ENSOCUG00000022253	49.5521	-1.80662	0.553337	-3.26495	0.00109485	0.010588	yes	down
ENSOCUG00000021998	466.654	-0.591355	0.181117	-3.26505	0.00109446	0.010588	no	.
ENSOCUG00000015457|FAM98A	5270.1	0.530332	0.162473	3.26412	0.00109803	0.0106128	no	.
ENSOCUG00000012677|ENTPD1	1845.57	0.53729	0.164624	3.26374	0.00109952	0.0106212	no	.
ENSOCUG00000010820|MAML2	3683.78	0.584516	0.179104	3.26355	0.00110026	0.0106224	no	.
ENSOCUG00000001573|PTPRT	807.346	-1.32977	0.407765	-3.26112	0.00110974	0.0107079	yes	down
ENSOCUG00000001515|CCL19	88.0057	1.81659	0.55717	3.26039	0.00111261	0.0107295	yes	up
ENSOCUG00000013484|EIF4B	43539.9	-0.549029	0.168412	-3.26003	0.00111399	0.0107308	no	.
ENSOCUG00000008575	3118.19	-1.044	0.320231	-3.26017	0.00111347	0.0107308	yes	down
ENSOCUG00000015121|LRRC4	75.301	-1.14418	0.351034	-3.25945	0.00111627	0.0107467	yes	down
ENSOCUG00000008220|KIF26B	50.7044	1.8371	0.563697	3.25903	0.00111796	0.010757	yes	up
ENSOCUG00000012992|MTMR6	4457.72	-0.567408	0.174146	-3.25824	0.00112106	0.0107808	no	.
ENSOCUG00000015706	5162.21	-0.545999	0.167626	-3.25724	0.00112503	0.0108129	no	.
ENSOCUG00000002953|CIDEB	6.79018	6.05621	1.86005	3.25595	0.00113014	0.0108559	yes	up
ENSOCUG00000000291|UBXN4	10770.9	-0.432492	0.132869	-3.25503	0.00113382	0.0108852	no	.
ENSOCUG00000027058	185.835	-0.786876	0.241909	-3.25278	0.00114284	0.0109595	no	.
ENSOCUG00000011079|XPC	4793.56	-0.497951	0.153077	-3.25293	0.0011422	0.0109595	no	.
ENSOCUG00000013774|CDH8	148.532	1.72733	0.531312	3.25107	0.0011497	0.0110192	yes	up
ENSOCUG00000030501|ENY2	1923.41	-0.586493	0.18045	-3.25017	0.00115335	0.011048	no	.
ENSOCUG00000026083|FAM219A	308.513	-1.02299	0.314768	-3.24999	0.00115408	0.0110488	yes	down
ENSOCUG00000008722|NEXMIF	266.235	-0.701446	0.21592	-3.24864	0.00115959	0.0110953	no	.
ENSOCUG00000004463|MTREX	11583.5	-0.423477	0.130465	-3.24591	0.00117075	0.0111959	no	.
ENSOCUG00000005407|SF3A3	4644.15	-0.538293	0.165876	-3.24516	0.00117385	0.0112193	no	.
ENSOCUG00000002773|CFAP20DC	446.977	-0.903549	0.278637	-3.24274	0.00118384	0.0113085	no	.
ENSOCUG00000012338|DDX3X	21731.5	-0.480652	0.14827	-3.24173	0.00118805	0.0113423	no	.
ENSOCUG00000013552|KCNN3	142.487	1.67306	0.516322	3.24035	0.00119384	0.0113913	yes	up
ENSOCUG00000009906|MEIS2	1063.71	0.827497	0.255413	3.23983	0.00119599	0.0114055	no	.
ENSOCUG00000026727	21480.2	-0.63235	0.195219	-3.23919	0.0011987	0.0114249	no	.
ENSOCUG00000035504	138.463	-1.80619	0.557781	-3.23817	0.00120298	0.0114594	yes	down
ENSOCUG00000010173|PHLDB1	8853.94	1.0073	0.311217	3.23667	0.00120935	0.0115137	yes	up
ENSOCUG00000001439|FAT1	28784.1	0.585797	0.181078	3.23505	0.00121619	0.0115724	no	.
ENSOCUG00000001386|CTTNBP2	651.86	-0.987769	0.305651	-3.23169	0.0012306	0.011703	no	.
ENSOCUG00000005785|ADGRB2	117.167	0.89633	0.277457	3.23052	0.00123567	0.0117447	no	.
ENSOCUG00000000028|ZNF503	128.703	0.943528	0.292194	3.22912	0.00124173	0.0117957	no	.
ENSOCUG00000026392	516.172	0.626416	0.194035	3.22836	0.00124501	0.0118203	no	.
ENSOCUG00000012757|NUP205	4442.03	0.463793	0.143728	3.22688	0.00125146	0.0118751	no	.
ENSOCUG00000009197|DCAF13	3040.22	-0.5941	0.184161	-3.22597	0.00125545	0.0119063	no	.
ENSOCUG00000024203|SLC2A10	175.318	1.55815	0.483097	3.22533	0.00125826	0.0119264	yes	up
ENSOCUG00000016257|DYNC2H1	4560.52	0.790451	0.245162	3.2242	0.00126324	0.0119515	no	.
ENSOCUG00000012442|TBC1D1	4022.32	-0.724008	0.224583	-3.22379	0.00126504	0.0119515	no	.
ENSOCUG00000008254|SEC24A	10691.2	-0.648545	0.20117	-3.22386	0.00126476	0.0119515	no	.
ENSOCUG00000007764|NLK	2298.88	-0.645794	0.200284	-3.22439	0.00126241	0.0119515	no	.
ENSOCUG00000011299|CHEK2	156.417	0.853222	0.264657	3.22388	0.00126468	0.0119515	no	.
ENSOCUG00000017170	211.123	1.0776	0.334266	3.22378	0.0012651	0.0119515	yes	up
ENSOCUG00000004312|NCL	30006	-0.348163	0.108006	-3.22355	0.00126612	0.0119546	no	.
ENSOCUG00000000328|SH3GLB2	1129.16	0.997254	0.309383	3.22336	0.00126696	0.011956	no	.
ENSOCUG00000013510|DCTN4	7659.52	-0.427254	0.132597	-3.2222	0.00127209	0.0119857	no	.
ENSOCUG00000006422|STARD4	951.027	1.22179	0.379182	3.22218	0.00127221	0.0119857	yes	up
ENSOCUG00000026922|ADAMTS7	532.029	1.04495	0.324288	3.22231	0.00127164	0.0119857	yes	up
ENSOCUG00000029519|EPHA6	1256.21	1.1411	0.354322	3.22053	0.00127956	0.0120484	yes	up
ENSOCUG00000005470|PDPR	7816.66	-0.665089	0.206609	-3.21908	0.00128604	0.0121028	no	.
ENSOCUG00000008616	626.297	-1.01376	0.314939	-3.21891	0.00128678	0.0121031	yes	down
ENSOCUG00000007616|TENM3	7083.69	1.20616	0.374933	3.21701	0.00129533	0.0121702	yes	up
ENSOCUG00000009014|LETMD1	11576.8	-0.915089	0.284453	-3.21701	0.00129534	0.0121702	no	.
ENSOCUG00000005092|USP19	11780.5	-0.650254	0.20223	-3.21542	0.00130256	0.0122258	no	.
ENSOCUG00000021848	9955.86	-0.37128	0.11547	-3.21539	0.00130267	0.0122258	no	.
ENSOCUG00000008223|BTG1	5814.13	-0.847343	0.263576	-3.2148	0.00130538	0.0122444	no	.
ENSOCUG00000006655|HSPA9	56932.5	-0.997068	0.310275	-3.2135	0.0013113	0.0122932	no	.
ENSOCUG00000027517	519.751	1.5464	0.481456	3.21192	0.0013185	0.012354	yes	up
ENSOCUG00000012005|ME3	1373.82	-0.80811	0.251654	-3.2112	0.00132184	0.0123654	no	.
ENSOCUG00000000401|HK3	337.409	1.18211	0.368096	3.21142	0.00132083	0.0123654	yes	up
ENSOCUG00000026152|DBN1	1867.96	1.20151	0.374165	3.21119	0.00132187	0.0123654	yes	up
ENSOCUG00000009623	2352.49	-0.634717	0.197669	-3.21101	0.00132269	0.0123662	no	.
ENSOCUG00000015731|DRAM2	4648.85	-0.645372	0.201083	-3.20948	0.00132978	0.0124257	no	.
ENSOCUG00000024954|LAMP2	8362.9	-0.559859	0.174465	-3.209	0.00133197	0.0124395	no	.
ENSOCUG00000006833	161.619	2.15938	0.673012	3.20853	0.00133417	0.0124532	yes	up
ENSOCUG00000014281|TRMT5	1208.15	-0.641819	0.200047	-3.20833	0.00133506	0.0124548	no	.
ENSOCUG00000011735|C1QTNF2	578.44	0.934895	0.2916	3.20609	0.00134553	0.0125441	no	.
ENSOCUG00000016733|FAM117A	759.116	0.804412	0.250911	3.20597	0.0013461	0.0125441	no	.
ENSOCUG00000001288|UBB	12324.5	-0.772933	0.241198	-3.20455	0.00135272	0.012599	no	.
ENSOCUG00000015527|PYGL	420.844	0.874559	0.272962	3.20396	0.00135552	0.0126182	no	.
ENSOCUG00000016159	168.914	1.29097	0.402972	3.20363	0.00135705	0.0126256	yes	up
ENSOCUG00000001178|FAM78B	188.778	0.805555	0.251489	3.20314	0.00135938	0.0126404	no	.
ENSOCUG00000007602|HS3ST1	128.988	1.45559	0.454586	3.20202	0.0013647	0.0126829	yes	up
ENSOCUG00000005403|SLC30A6	2272.28	-0.506031	0.158112	-3.20046	0.00137206	0.0127445	no	.
ENSOCUG00000025979	4920.28	-0.425802	0.133091	-3.19933	0.00137746	0.0127878	no	.
ENSOCUG00000007959|PARD3B	2493.52	0.744768	0.232828	3.19879	0.00138004	0.0128048	no	.
ENSOCUG00000004619|ZPR1	2356.09	-0.499076	0.15608	-3.19757	0.0013859	0.0128522	no	.
ENSOCUG00000018543|SNORA73	542.546	-0.763778	0.238896	-3.19712	0.00138809	0.0128655	no	.
ENSOCUG00000016266	302.988	0.927299	0.290074	3.19676	0.00138978	0.0128743	no	.
ENSOCUG00000027050|LYPD3	7.92189	6.28174	1.96514	3.19659	0.00139061	0.012875	yes	up
ENSOCUG00000017632|NUDT12	2771.62	-0.484009	0.151436	-3.19612	0.00139287	0.0128889	no	.
ENSOCUG00000015145|NFATC4	909.689	0.683362	0.213838	3.1957	0.0013949	0.0129007	no	.
ENSOCUG00000032954|INCA1	91.8225	-1.23806	0.387529	-3.19475	0.00139952	0.0129365	yes	down
ENSOCUG00000009198|ERMN	6.49247	5.99146	1.87578	3.19412	0.00140259	0.0129579	yes	up
ENSOCUG00000011137|FBLN1	2322.97	1.51188	0.473597	3.19234	0.00141128	0.0130311	yes	up
ENSOCUG00000016089|EAF1	1403.26	-0.496848	0.155648	-3.19212	0.00141232	0.0130337	no	.
ENSOCUG00000011532|RBM22	3720.03	-0.550868	0.172581	-3.19194	0.00141318	0.0130347	no	.
ENSOCUG00000008882	387.912	0.805086	0.252252	3.19159	0.00141492	0.0130437	no	.
ENSOCUG00000036065	70.0524	2.18328	0.684256	3.19073	0.00141913	0.0130685	yes	up
ENSOCUG00000006227|JAK1	24399.6	-0.491689	0.154095	-3.19081	0.00141875	0.0130685	no	.
ENSOCUG00000017326|TUBGCP4	1670.56	0.417971	0.131032	3.18984	0.0014235	0.0131017	no	.
ENSOCUG00000005152|CES3	3737.93	1.44733	0.453782	3.18949	0.00142526	0.0131109	yes	up
ENSOCUG00000007316|RAD23B	9757.66	-0.503089	0.157827	-3.1876	0.00143458	0.0131895	no	.
ENSOCUG00000000341|RGS6	163.454	1.29187	0.405394	3.1867	0.00143905	0.0132236	yes	up
ENSOCUG00000025498|SYNDIG1	100.066	1.53939	0.483091	3.18654	0.00143986	0.0132239	yes	up
ENSOCUG00000006962|ALDH1L2	1517.59	1.09664	0.344277	3.18535	0.00144581	0.0132715	yes	up
ENSOCUG00000010612|YTHDF2	3918.25	-0.514337	0.161483	-3.18508	0.00144713	0.0132765	no	.
ENSOCUG00000015316	1885.29	1.68851	0.530371	3.18363	0.0014544	0.013336	yes	up
ENSOCUG00000030659	282.056	0.738764	0.232066	3.18342	0.00145548	0.0133388	no	.
ENSOCUG00000004166	78.3902	1.41174	0.4436	3.18247	0.00146025	0.0133754	yes	up
ENSOCUG00000009086|KLB	38748.5	0.867776	0.272721	3.18192	0.00146302	0.0133936	no	.
ENSOCUG00000014798|B3GLCT	1378.99	0.590995	0.185796	3.18087	0.00146833	0.013435	no	.
ENSOCUG00000025409	14784.7	-0.537617	0.169043	-3.18035	0.00147095	0.0134519	no	.
ENSOCUG00000004119|GUSB	2290.27	0.804407	0.252989	3.17961	0.00147473	0.0134792	no	.
ENSOCUG00000007742|CD22	85.6696	1.75048	0.550572	3.17938	0.00147589	0.0134827	yes	up
ENSOCUG00000012565|FUT11	799.347	0.57058	0.179509	3.17856	0.0014801	0.0135139	no	.
ENSOCUG00000013659	316.436	0.988618	0.311074	3.17808	0.00148254	0.013529	no	.
ENSOCUG00000000750|PRMT3	1857.64	-0.435308	0.13699	-3.17766	0.0014847	0.0135415	no	.
ENSOCUG00000014589	4717.43	-0.466307	0.146754	-3.17747	0.00148568	0.0135432	no	.
ENSOCUG00000012230	739.255	0.611913	0.192798	3.17386	0.00150425	0.013698	no	.
ENSOCUG00000027553|ATG2A	716.536	-0.816493	0.257248	-3.17396	0.00150375	0.013698	no	.
ENSOCUG00000021290|TTC29	90.1883	-2.08752	0.657863	-3.17318	0.00150777	0.0137227	yes	down
ENSOCUG00000008443|DCLK2	512.535	0.566751	0.178673	3.172	0.00151392	0.0137714	no	.
ENSOCUG00000017741|HIF1A	20714.4	-0.672488	0.212049	-3.17139	0.00151714	0.0137933	no	.
ENSOCUG00000036313	64.5429	1.41437	0.446077	3.17069	0.00152079	0.0138155	yes	up
ENSOCUG00000005302|CIDEC	23641.9	1.10476	0.348437	3.17061	0.00152119	0.0138155	yes	up
ENSOCUG00000010107|ADA	284.51	0.966328	0.304958	3.16872	0.00153111	0.0138909	no	.
ENSOCUG00000000014|FTL	147328	-2.09853	0.662242	-3.16882	0.00153057	0.0138909	yes	down
ENSOCUG00000015824	1078.96	-1.23186	0.38884	-3.16803	0.00153473	0.0139091	yes	down
ENSOCUG00000003249|FZD1	228.829	1.43566	0.453148	3.16818	0.00153396	0.0139091	yes	up
ENSOCUG00000025481|APOLD1	821.582	-2.05522	0.648843	-3.16751	0.00153751	0.0139269	yes	down
ENSOCUG00000004091|EPB41L1	5677.54	1.0798	0.34094	3.16713	0.00153953	0.0139378	yes	up
ENSOCUG00000010265|RGP1	7225.34	-0.421428	0.133083	-3.16666	0.00154199	0.0139454	no	.
ENSOCUG00000011350|SPON1	10793.8	0.644601	0.203558	3.16667	0.00154194	0.0139454	no	.
ENSOCUG00000000281|ALG6	943.168	0.590409	0.186478	3.1661	0.00154495	0.0139648	no	.
ENSOCUG00000004701|SLFNL1	6.07192	5.89604	1.86243	3.16577	0.00154673	0.0139735	yes	up
ENSOCUG00000021325	224.988	-0.633523	0.20014	-3.1654	0.00154868	0.0139838	no	.
ENSOCUG00000004472|PLPP1	7542.14	-0.749149	0.236686	-3.16516	0.00154996	0.013988	no	.
ENSOCUG00000013957|LGALSL	1195.48	0.649305	0.205167	3.16477	0.00155205	0.0139994	no	.
ENSOCUG00000004319|FTSJ3	6819.9	-0.724042	0.228882	-3.16338	0.00155946	0.0140589	no	.
ENSOCUG00000014988|COL3A1	1.1937e+06	1.20031	0.379541	3.16253	0.00156404	0.0140928	yes	up
ENSOCUG00000003905|CCN1	3635.01	-1.63361	0.516831	-3.16082	0.00157326	0.0141638	yes	down
ENSOCUG00000016314|TMEM119	135.934	1.42277	0.450135	3.16076	0.00157357	0.0141638	yes	up
ENSOCUG00000021860	2892.15	-0.45619	0.14443	-3.15855	0.00158556	0.0142642	no	.
ENSOCUG00000000774|PCDH9	298.615	1.21327	0.384223	3.15772	0.00159008	0.0142974	yes	up
ENSOCUG00000012699|FYB1	1008.32	0.903103	0.286047	3.15718	0.00159304	0.0143165	no	.
ENSOCUG00000000877	137.218	1.4398	0.456121	3.15663	0.00159605	0.0143361	yes	up
ENSOCUG00000001618|HGF	280.258	0.913837	0.28952	3.15639	0.00159735	0.0143402	no	.
ENSOCUG00000017136|SLC27A6	1221.73	1.1132	0.352794	3.15537	0.00160294	0.0143829	yes	up
ENSOCUG00000005455|NLRP3	782.956	1.00285	0.317964	3.15397	0.00161066	0.0144446	yes	up
ENSOCUG00000011017|ADORA1	535.07	2.04807	0.64944	3.15359	0.00161276	0.0144532	yes	up
ENSOCUG00000016936|MMRN2	2783.9	0.73602	0.233399	3.15349	0.00161331	0.0144532	no	.
ENSOCUG00000005977|FAM185A	609.236	-0.974947	0.30923	-3.15282	0.00161701	0.0144788	no	.
ENSOCUG00000002361|MAT2A	7202.56	-0.646692	0.20522	-3.15121	0.00162595	0.0145513	no	.
ENSOCUG00000000677|MACF1	80297.2	0.41406	0.131411	3.15088	0.00162781	0.0145581	no	.
ENSOCUG00000021291	71.0069	1.51807	0.48181	3.15077	0.00162841	0.0145581	yes	up
ENSOCUG00000013216	2402.08	0.700633	0.222438	3.14979	0.00163389	0.0145843	no	.
ENSOCUG00000017413	445.343	-0.662539	0.210339	-3.14986	0.00163348	0.0145843	no	.
ENSOCUG00000004374|PARP6	4344.9	-0.480802	0.152642	-3.14986	0.00163349	0.0145843	no	.
ENSOCUG00000002587|TSHZ2	3915.78	0.734461	0.233269	3.14857	0.00164073	0.0146378	no	.
ENSOCUG00000002860|PIWIL4	137.115	-1.16038	0.368793	-3.14643	0.00165275	0.0147373	yes	down
ENSOCUG00000029071|ZNF81	764.809	0.587551	0.186844	3.14461	0.00166311	0.0148219	no	.
ENSOCUG00000025219|OAF	245.97	1.39045	0.442237	3.14412	0.00166588	0.014839	yes	up
ENSOCUG00000008297	16.8452	-3.577	1.1382	-3.14269	0.00167402	0.0149037	yes	down
ENSOCUG00000010309|RPL14	43715.2	-0.329875	0.104981	-3.14225	0.00167653	0.0149184	no	.
ENSOCUG00000001152|LAMTOR3	943.497	-0.771721	0.245629	-3.14182	0.00167901	0.0149327	no	.
ENSOCUG00000014636|TRIM17	32.6799	-2.1093	0.671608	-3.14068	0.00168558	0.0149833	yes	down
ENSOCUG00000025823|SUPT4H1	2436.55	-0.61123	0.194684	-3.13959	0.00169183	0.0150233	no	.
ENSOCUG00000012032	519.979	0.677904	0.215914	3.13969	0.00169129	0.0150233	no	.
ENSOCUG00000016366|DNAJB9	2530.45	-0.595403	0.189684	-3.13892	0.00169571	0.01505	no	.
ENSOCUG00000026747	814.273	0.969655	0.309065	3.13739	0.00170461	0.0151212	no	.
ENSOCUG00000012455|MDFIC	17273.3	-0.542102	0.172797	-3.13723	0.00170555	0.0151217	no	.
ENSOCUG00000007303|CHRNA10	6.00498	5.88077	1.87476	3.13682	0.00170793	0.0151349	yes	up
ENSOCUG00000008855	601.479	1.30084	0.414734	3.13656	0.00170942	0.0151403	yes	up
ENSOCUG00000007140|ABL1	1966.9	0.63395	0.202171	3.13571	0.00171439	0.0151766	no	.
ENSOCUG00000016384|VPREB3	13.9086	-3.23294	1.03116	-3.13525	0.00171709	0.0151926	yes	down
ENSOCUG00000024814|CHRNA1	395.545	-1.12613	0.359275	-3.13444	0.00172181	0.0152186	yes	down
ENSOCUG00000015393|WAS	428.435	1.08708	0.346817	3.13445	0.00172177	0.0152186	yes	up
ENSOCUG00000004378|ARRDC3	19208.8	-0.81621	0.260568	-3.13243	0.00173368	0.0153157	no	.
ENSOCUG00000003085|KCNRG	232.758	-1.24006	0.395934	-3.13199	0.00173625	0.0153305	yes	down
ENSOCUG00000007621|PLEKHB1	188.056	1.22014	0.389678	3.13114	0.00174128	0.0153634	yes	up
ENSOCUG00000022118|PSPH	634.318	1.38788	0.443263	3.13106	0.00174177	0.0153634	yes	up
ENSOCUG00000016557	2729.28	-0.53469	0.170784	-3.1308	0.00174331	0.0153691	no	.
ENSOCUG00000008203	2923.88	-0.897879	0.286934	-3.12921	0.00175274	0.0154443	no	.
ENSOCUG00000000502|LRP11	143.065	1.18384	0.378368	3.1288	0.00175519	0.0154579	yes	up
ENSOCUG00000000590	754.623	0.541751	0.173268	3.12666	0.00176806	0.0155473	no	.
ENSOCUG00000015859	4149.68	-0.673323	0.215342	-3.12677	0.0017674	0.0155473	no	.
ENSOCUG00000029978	18038	0.593684	0.189876	3.12669	0.00176788	0.0155473	no	.
ENSOCUG00000007956|TMEM150A	1766.43	-1.26984	0.406183	-3.12627	0.00177041	0.01556	yes	down
ENSOCUG00000005700|TARBP2	433.346	1.30682	0.418101	3.1256	0.00177441	0.0155872	yes	up
ENSOCUG00000038178	8.43576	5.3792	1.72149	3.12473	0.00177967	0.0156254	yes	up
ENSOCUG00000003362|LVRN	2355.21	0.973769	0.311673	3.12433	0.00178211	0.0156388	no	.
ENSOCUG00000012048|OTULIN	1459.52	-0.436109	0.13962	-3.12355	0.00178683	0.0156642	no	.
ENSOCUG00000032632|SNRPE	3635.09	-0.522653	0.167321	-3.12365	0.00178622	0.0156642	no	.
ENSOCUG00000036541	226.343	1.05978	0.33933	3.12316	0.00178918	0.0156768	yes	up
ENSOCUG00000013468|XRN2	11935.1	-0.398761	0.127696	-3.12272	0.00179185	0.0156922	no	.
ENSOCUG00000008657|CGREF1	100.02	2.29379	0.734838	3.12149	0.00179937	0.01575	yes	up
ENSOCUG00000023898|CCDC8	285.708	1.12618	0.360802	3.12133	0.00180037	0.0157507	yes	up
ENSOCUG00000024753|FBXO22	1695.36	-1.165	0.373317	-3.12066	0.00180444	0.0157702	yes	down
ENSOCUG00000030995	6.10508	5.90507	1.89219	3.12075	0.00180389	0.0157702	yes	up
ENSOCUG00000010937|SOCS2	1106.23	-0.739591	0.237042	-3.12008	0.001808	0.0157933	no	.
ENSOCUG00000036792|Metazoa_SRP	3233.94	1.3299	0.426275	3.1198	0.00180971	0.0158002	yes	up
ENSOCUG00000011085|CTSS	3434.52	0.978076	0.31353	3.11956	0.0018112	0.0158051	no	.
ENSOCUG00000011825|ZDHHC1	389.411	0.833921	0.267434	3.11823	0.0018194	0.0158687	no	.
ENSOCUG00000023226	73.3276	1.10434	0.35435	3.11652	0.00182999	0.0159529	yes	up
ENSOCUG00000015293|PORCN	438.95	0.849122	0.272493	3.11612	0.00183245	0.0159662	no	.
ENSOCUG00000011511|FBN3	39.89	4.39365	1.41028	3.11543	0.00183675	0.0159956	yes	up
ENSOCUG00000012007|PRR5L	1222.95	1.09162	0.350462	3.1148	0.00184069	0.0160055	yes	up
ENSOCUG00000033822|TXN2	1987.14	-0.97409	0.312709	-3.11501	0.00183941	0.0160055	no	.
ENSOCUG00000020916	33.146	-2.82885	0.908187	-3.11483	0.00184052	0.0160055	yes	down
ENSOCUG00000012792|THNSL1	1375.39	-0.609194	0.195673	-3.11332	0.00184992	0.0160776	no	.
ENSOCUG00000010101|IRF5	396.577	1.21058	0.388919	3.11268	0.00185396	0.0161036	yes	up
ENSOCUG00000015930|ENTPD6	533.382	0.789245	0.253569	3.11255	0.00185478	0.0161036	no	.
ENSOCUG00000010839|ATG4A	4256.47	-0.610069	0.196026	-3.11218	0.00185711	0.0161156	no	.
ENSOCUG00000015708|TMEM109	3824.31	0.633423	0.203545	3.11196	0.0018585	0.0161195	no	.
ENSOCUG00000014615|MSH6	6069.92	-0.529274	0.170087	-3.11178	0.0018596	0.0161209	no	.
ENSOCUG00000009279|ABCA1	54739.4	-0.957707	0.307809	-3.11137	0.00186223	0.0161356	no	.
ENSOCUG00000004741|HOXC8	33.3868	2.25237	0.724002	3.111	0.00186454	0.0161393	yes	up
ENSOCUG00000008215	42318.1	-0.573355	0.18429	-3.11115	0.0018636	0.0161393	no	.
ENSOCUG00000014319	1652.44	-0.637486	0.204949	-3.11047	0.00186789	0.0161602	no	.
ENSOCUG00000031536|BRAP	2924.56	-0.493255	0.158607	-3.10992	0.0018714	0.0161823	no	.
ENSOCUG00000004686|TENM4	2033.04	1.24225	0.399469	3.10975	0.00187249	0.0161836	yes	up
ENSOCUG00000017674	12852.4	-0.429853	0.138269	-3.10882	0.00187836	0.0162257	no	.
ENSOCUG00000037023	245.611	1.18174	0.380142	3.10868	0.00187925	0.0162257	yes	up
ENSOCUG00000027241|MFAP3	2961.78	-0.61981	0.199408	-3.10825	0.00188199	0.0162411	no	.
ENSOCUG00000001023|PPP1CB	10530.5	0.423849	0.136371	3.10805	0.00188326	0.0162439	no	.
ENSOCUG00000000117|TM4SF20	15.2271	-5.00108	1.60925	-3.10772	0.00188539	0.016246	yes	down
ENSOCUG00000015214|PSMC3IP	208.705	1.16504	0.374872	3.10782	0.00188472	0.016246	yes	up
ENSOCUG00000017608|PTBP2	2793.53	-0.54839	0.176485	-3.10729	0.00188811	0.0162613	no	.
ENSOCUG00000027789	360.278	1.31675	0.423833	3.10676	0.00189149	0.0162822	yes	up
ENSOCUG00000029070|ZNF385D	285.876	1.58216	0.509369	3.10612	0.00189561	0.0163095	yes	up
ENSOCUG00000009523|C7orf31	221.612	-1.22282	0.393789	-3.10527	0.00190106	0.0163482	yes	down
ENSOCUG00000039591	580.722	0.656837	0.211546	3.10494	0.0019032	0.0163584	no	.
ENSOCUG00000016185	3650.24	-0.494239	0.159215	-3.10423	0.00190774	0.0163892	no	.
ENSOCUG00000006084|CMBL	2754.83	-0.903492	0.291265	-3.10196	0.00192245	0.0165072	no	.
[truncated: 15,158 more rows]

## Sheet: D85_vs_D0
	baseMean	log2FoldChange	lfcSE	stat	pvalue	padj	isDEG	up_down
ENSOCUG00000023327	4039.75	4.6145	0.204674	22.5456	1.4821e-112	2.55914e-108	yes	up
ENSOCUG00000022885	4358.99	-4.66665	0.216788	-21.5263	8.83253e-103	7.62556e-99	yes	down
ENSOCUG00000006860|GLDN	5282.13	-5.82466	0.328464	-17.733	2.33194e-70	1.34219e-66	yes	down
ENSOCUG00000010189|LEP	2484.93	10.5275	0.640411	16.4386	1.01166e-60	4.3671e-57	yes	up
ENSOCUG00000002788|FMO1	5152.08	5.02231	0.33128	15.1603	6.47824e-52	2.23719e-48	yes	up
ENSOCUG00000013389|EPYC	1111.08	5.48794	0.3649	15.0396	4.04073e-51	1.16286e-47	yes	up
ENSOCUG00000001375	202696	9.58088	0.644727	14.8604	5.95845e-50	1.46978e-46	yes	up
ENSOCUG00000005767|HMGCS2	44733.2	-6.07477	0.429058	-14.1584	1.65751e-45	3.57752e-42	yes	down
ENSOCUG00000001090|MMP27	360.312	4.9815	0.352883	14.1166	3.00265e-45	5.76075e-42	yes	up
ENSOCUG00000008813|ITGBL1	3844.32	4.14356	0.295077	14.0423	8.59055e-45	1.48333e-41	yes	up
ENSOCUG00000008644	4653.94	6.42549	0.467714	13.7381	6.00537e-43	9.42679e-40	yes	up
ENSOCUG00000013292|SNCG	40368.9	6.59564	0.496961	13.272	3.36701e-40	4.84485e-37	yes	up
ENSOCUG00000002271	16159.4	-2.44144	0.190672	-12.8044	1.54878e-37	2.05714e-34	yes	down
ENSOCUG00000007416|QPCT	23437.5	-3.03832	0.241337	-12.5895	2.41136e-36	2.7758e-33	yes	down
ENSOCUG00000011007	2558.49	-2.17175	0.172494	-12.5903	2.38831e-36	2.7758e-33	yes	down
ENSOCUG00000014554	1281	4.07378	0.333556	12.2132	2.64396e-34	2.85333e-31	yes	up
ENSOCUG00000017008	662.748	9.63672	0.80422	11.9827	4.37873e-33	4.4475e-30	yes	up
ENSOCUG00000005258	622.988	-2.8025	0.237422	-11.8039	3.72738e-32	3.57559e-29	yes	down
ENSOCUG00000021735|ITGA7	29888	4.24286	0.361482	11.7374	8.19725e-32	7.44958e-29	yes	up
ENSOCUG00000024972|SNORD15	950.51	-2.5725	0.219294	-11.7309	8.85598e-32	7.64581e-29	yes	down
ENSOCUG00000014857|COL5A3	30570.8	2.99994	0.256326	11.7036	1.22192e-31	1.00471e-28	yes	up
ENSOCUG00000011309|PLXDC1	647.067	2.91208	0.256554	11.3508	7.35057e-30	5.7692e-27	yes	up
ENSOCUG00000013676|GSN	73989.5	2.35503	0.20817	11.313	1.13168e-29	8.49599e-27	yes	up
ENSOCUG00000005190|DHCR24	4347.79	2.83841	0.252892	11.2238	3.11575e-29	2.24165e-26	yes	up
ENSOCUG00000000092|SERPINF1	34463.1	2.57982	0.230591	11.1878	4.67784e-29	3.23089e-26	yes	up
ENSOCUG00000005619|HYAL1	3983.52	2.66196	0.238509	11.1609	6.33689e-29	4.20843e-26	yes	up
ENSOCUG00000017120|PDK4	136090	-4.64641	0.418668	-11.0981	1.28165e-28	7.90364e-26	yes	down
ENSOCUG00000015278|PIPOX	1712.26	6.17006	0.555828	11.1007	1.24531e-28	7.90364e-26	yes	up
ENSOCUG00000004549|CYP51A1	2127.44	1.85075	0.169798	10.8998	1.15568e-27	6.88107e-25	yes	up
ENSOCUG00000018577|U1	15381.9	-2.5352	0.233504	-10.8572	1.84395e-27	1.06132e-24	yes	down
ENSOCUG00000016236|COL15A1	37302.1	2.28821	0.211034	10.8428	2.15661e-27	1.17142e-24	yes	up
ENSOCUG00000025663	8294	-4.06908	0.375299	-10.8422	2.17092e-27	1.17142e-24	yes	down
ENSOCUG00000009507|ADAMTS16	579.668	4.12973	0.381497	10.8251	2.61833e-27	1.37002e-24	yes	up
ENSOCUG00000011077|ITIH3	4381.81	5.31245	0.49219	10.7935	3.69493e-27	1.87648e-24	yes	up
ENSOCUG00000010659|ADAM23	2580.87	5.0481	0.473066	10.671	1.39059e-26	6.86036e-24	yes	up
ENSOCUG00000006737	25443.2	4.93634	0.466072	10.5914	3.26742e-26	1.56718e-23	yes	up
ENSOCUG00000008316|STRIP2	2047.39	3.109	0.294885	10.5431	5.46803e-26	2.5518e-23	yes	up
ENSOCUG00000037912	692.122	-7.51366	0.720682	-10.4258	1.89145e-25	8.59463e-23	yes	down
ENSOCUG00000034586	34272.6	-1.72036	0.166522	-10.3312	5.093e-25	2.25489e-22	yes	down
ENSOCUG00000000408	9479.96	-2.92516	0.283289	-10.3257	5.39223e-25	2.32769e-22	yes	down
ENSOCUG00000005571|CA5B	3732.7	2.69828	0.264003	10.2207	1.60253e-24	6.74898e-22	yes	up
ENSOCUG00000038387|RANBP3L	1151.27	3.36427	0.329919	10.1972	2.03976e-24	8.38586e-22	yes	up
ENSOCUG00000012682	23989.5	-2.31493	0.227478	-10.1765	2.52475e-24	1.01384e-21	yes	down
ENSOCUG00000002156|PATL1	3998.8	-1.82258	0.180606	-10.0915	6.02418e-24	2.36408e-21	yes	down
ENSOCUG00000015316	11343.3	4.41721	0.439767	10.0444	9.72047e-24	3.72985e-21	yes	up
ENSOCUG00000003681|RSPO3	821.052	3.75019	0.375443	9.9887	1.708e-23	6.41129e-21	yes	up
ENSOCUG00000014801	13324	3.4047	0.345597	9.85164	6.74363e-23	2.4775e-20	yes	up
ENSOCUG00000021273	3518.68	3.80117	0.387144	9.81851	9.37154e-23	3.37122e-20	yes	up
ENSOCUG00000000725|MC5R	16092.4	4.91772	0.501058	9.81467	9.73528e-23	3.43059e-20	yes	up
ENSOCUG00000039083	17062.2	-1.82755	0.188908	-9.67429	3.87785e-22	1.33918e-19	yes	down
ENSOCUG00000025957|U1	2997.17	-2.4017	0.248759	-9.6547	4.69532e-22	1.58969e-19	yes	down
ENSOCUG00000027783	1491.96	-2.29795	0.23953	-9.59359	8.50712e-22	2.82485e-19	yes	down
ENSOCUG00000001473|S100B	4209.91	3.30505	0.344841	9.58427	9.31175e-22	3.0337e-19	yes	up
ENSOCUG00000007039	43792.2	2.92167	0.305245	9.57154	1.05327e-21	3.36794e-19	yes	up
ENSOCUG00000022646|S100A12	707.777	-2.64539	0.277195	-9.54343	1.38188e-21	4.33835e-19	yes	down
ENSOCUG00000009231|OXCT1	22939.7	1.5927	0.167998	9.48044	2.53217e-21	7.80769e-19	yes	up
ENSOCUG00000014618|RGS10	1439.13	-2.48775	0.262701	-9.46991	2.80072e-21	8.4842e-19	yes	down
ENSOCUG00000005374|CARD6	10682.7	2.88113	0.304931	9.44847	3.43805e-21	1.02353e-18	yes	up
ENSOCUG00000014710	809.719	3.65416	0.387715	9.42487	4.30651e-21	1.26035e-18	yes	up
ENSOCUG00000008669|TMLHE	1575.96	2.79813	0.297974	9.39051	5.97096e-21	1.71834e-18	yes	up
ENSOCUG00000023825|SNCA	4282.07	-2.17889	0.232918	-9.35475	8.37949e-21	2.37195e-18	yes	down
ENSOCUG00000022325	6134.22	-2.3366	0.249978	-9.34721	8.99927e-21	2.5063e-18	yes	down
ENSOCUG00000008236|LPL	459542	1.82321	0.196505	9.27816	1.72432e-20	4.72601e-18	yes	up
ENSOCUG00000030822	1123.67	1.84568	0.199892	9.23337	2.62252e-20	7.07547e-18	yes	up
ENSOCUG00000001752|GPC3	3638.79	-2.71119	0.29407	-9.21955	2.98344e-20	7.92538e-18	yes	down
ENSOCUG00000000805|FKBP14	1215.14	2.38626	0.261156	9.13728	6.40447e-20	1.67555e-17	yes	up
ENSOCUG00000029207	382.57	-5.12794	0.561475	-9.13297	6.66438e-20	1.71752e-17	yes	down
ENSOCUG00000018113|U1	3192.9	-2.15514	0.236985	-9.094	9.54619e-20	2.42403e-17	yes	down
ENSOCUG00000002071|GPAT4	30088.7	-3.01309	0.333489	-9.03506	1.63908e-19	4.10173e-17	yes	down
ENSOCUG00000008533|DNAJC25	8802.24	-2.48017	0.275804	-8.99251	2.4165e-19	5.96082e-17	yes	down
ENSOCUG00000027209|ST6GAL1	2489.12	-1.74812	0.196682	-8.88807	6.21786e-19	1.51217e-16	yes	down
ENSOCUG00000004161|IL1RN	9300.12	-5.08497	0.574112	-8.85712	8.211e-19	1.96916e-16	yes	down
ENSOCUG00000026834|U1	3329.51	-2.05247	0.232242	-8.83764	9.77621e-19	2.31241e-16	yes	down
ENSOCUG00000022375|CRYGS	743.282	-5.42572	0.615755	-8.8115	1.23487e-18	2.88141e-16	yes	down
ENSOCUG00000011141|RET	248.06	4.09239	0.469395	8.71843	2.82081e-18	6.49426e-16	yes	up
ENSOCUG00000015109	895.709	-3.31564	0.382401	-8.67059	4.29897e-18	9.76715e-16	yes	down
ENSOCUG00000007719|PDE3B	31357.4	-1.80319	0.208952	-8.62968	6.15245e-18	1.37967e-15	yes	down
ENSOCUG00000022951	4653.3	3.44354	0.399275	8.62447	6.43882e-18	1.42537e-15	yes	up
ENSOCUG00000030839	911.81	3.5864	0.416018	8.62078	6.65015e-18	1.45352e-15	yes	up
ENSOCUG00000017504|SYT9	1774.01	2.58003	0.29951	8.61418	7.04415e-18	1.52039e-15	yes	up
ENSOCUG00000014135|SUCNR1	4051.21	-3.06039	0.355699	-8.60387	7.70703e-18	1.64293e-15	yes	down
ENSOCUG00000006500|SLC4A4	11819.3	-2.53373	0.294917	-8.59135	8.59536e-18	1.80995e-15	yes	down
ENSOCUG00000008833|AQP4	25581.4	3.64908	0.42532	8.5796	9.52062e-18	1.98063e-15	yes	up
ENSOCUG00000014215|MOGAT2	330.956	3.22157	0.375816	8.57221	1.0152e-17	2.08684e-15	yes	up
ENSOCUG00000006422|STARD4	3828.14	3.43393	0.40208	8.54042	1.33734e-17	2.71669e-15	yes	up
ENSOCUG00000011468|RDH8	437.71	2.94329	0.344861	8.53472	1.40497e-17	2.82089e-15	yes	up
ENSOCUG00000025456|MAP7	1098.11	-3.14471	0.36949	-8.51094	1.72533e-17	3.39936e-15	yes	down
ENSOCUG00000011482|POSTN	83088.7	-2.6488	0.31124	-8.51046	1.73246e-17	3.39936e-15	yes	down
ENSOCUG00000027978|SNORD15	187.798	-2.89354	0.340159	-8.50644	1.79348e-17	3.47955e-15	yes	down
ENSOCUG00000012363|AGTR2	324.995	-2.7528	0.324928	-8.47201	2.4119e-17	4.62737e-15	yes	down
ENSOCUG00000023388|U2	3125.93	-1.98916	0.235213	-8.45685	2.74703e-17	5.21242e-15	yes	down
ENSOCUG00000026022|DERL3	269.862	-3.45977	0.409289	-8.45314	2.8358e-17	5.32237e-15	yes	down
ENSOCUG00000017457	4134.68	3.28036	0.388851	8.43605	3.28246e-17	6.09444e-15	yes	up
ENSOCUG00000022477|ALOX15	2232.06	-11.455	1.35964	-8.42502	3.60684e-17	6.62546e-15	yes	down
ENSOCUG00000024019	181.586	-2.82113	0.334905	-8.42368	3.64827e-17	6.63102e-15	yes	down
ENSOCUG00000008858|CORIN	138.931	4.67532	0.55511	8.42233	3.69077e-17	6.63839e-15	yes	up
ENSOCUG00000016964|MGP	30276.6	2.68356	0.319141	8.40868	4.14635e-17	7.36063e-15	yes	up
ENSOCUG00000014596|LOXL2	23133.8	2.41981	0.287805	8.4078	4.17757e-17	7.36063e-15	yes	up
ENSOCUG00000000651|LDLR	2582.1	2.79427	0.334486	8.35391	6.60373e-17	1.15178e-14	yes	up
ENSOCUG00000008632|S100A9	1622.49	-2.82305	0.338308	-8.34463	7.14344e-17	1.23346e-14	yes	down
ENSOCUG00000023058|IGSF8	1677.59	3.05354	0.366461	8.3325	7.91541e-17	1.35322e-14	yes	up
ENSOCUG00000017732|CDH18	1443.35	2.7665	0.332107	8.33013	8.07531e-17	1.35375e-14	yes	up
ENSOCUG00000023705	667.472	4.29006	0.514999	8.33022	8.0692e-17	1.35375e-14	yes	up
ENSOCUG00000012353|SDSL	836.201	4.30447	0.517963	8.31038	9.53942e-17	1.58382e-14	yes	up
ENSOCUG00000016945|ITIH5	24444.3	2.29924	0.276719	8.30893	9.65656e-17	1.588e-14	yes	up
ENSOCUG00000022280|TMEM45B	272.899	-5.02153	0.604893	-8.30152	1.02792e-16	1.65879e-14	yes	down
ENSOCUG00000003377|CYP27A1	13776.7	-2.44347	0.294302	-8.30261	1.01852e-16	1.65879e-14	yes	down
ENSOCUG00000014367|SGK1	23702.6	-2.4653	0.297398	-8.28957	1.13658e-16	1.81717e-14	yes	down
ENSOCUG00000022366	16984.5	-1.81142	0.219656	-8.24662	1.62932e-16	2.57225e-14	yes	down
ENSOCUG00000010524	16543.8	3.1748	0.385013	8.24594	1.63866e-16	2.57225e-14	yes	up
ENSOCUG00000009882|NCAPH	6320.25	-1.64894	0.200235	-8.23498	1.79584e-16	2.79358e-14	yes	down
ENSOCUG00000010519|FFAR4	447.759	4.46502	0.543502	8.21527	2.11686e-16	3.26355e-14	yes	up
ENSOCUG00000009213|LHPP	638.239	1.78561	0.217862	8.19607	2.48371e-16	3.79524e-14	yes	up
ENSOCUG00000005997|MEIOB	226.928	-3.01786	0.368914	-8.18039	2.82922e-16	4.28528e-14	yes	down
ENSOCUG00000003323|ARHGAP28	2303.7	-1.46877	0.179887	-8.16493	3.21615e-16	4.82898e-14	yes	down
ENSOCUG00000018988|U1	3848.31	-2.33156	0.285733	-8.15993	3.35228e-16	4.98998e-14	yes	down
ENSOCUG00000012720|TRIM58	699.805	-2.26131	0.277779	-8.14067	3.93096e-16	5.80136e-14	yes	down
ENSOCUG00000016826|SPRYD3	13771.1	-1.57138	0.193127	-8.13651	4.06826e-16	5.95311e-14	yes	down
ENSOCUG00000006145|CHRDL1	35664	1.88026	0.232114	8.10059	5.46917e-16	7.93581e-14	yes	up
ENSOCUG00000024163|U1	5704.8	-2.30199	0.284676	-8.08634	6.14822e-16	8.84678e-14	yes	down
ENSOCUG00000001480|GMPS	12339	-2.3777	0.294444	-8.07523	6.73512e-16	9.61118e-14	yes	down
ENSOCUG00000029588|CXCL9	551.652	6.11411	0.759877	8.04619	8.54095e-16	1.20882e-13	yes	up
ENSOCUG00000005057|IGF2BP2	686.712	-2.87742	0.357827	-8.04137	8.88418e-16	1.24718e-13	yes	down
ENSOCUG00000001351|CD96	256.637	4.61133	0.573811	8.03633	9.2568e-16	1.28901e-13	yes	up
ENSOCUG00000007895|DNAH1	1134.34	-4.27803	0.533183	-8.02357	1.02713e-15	1.41883e-13	yes	down
ENSOCUG00000011305|MRPL37	8867.63	-1.33679	0.16666	-8.02111	1.04798e-15	1.43615e-13	yes	down
ENSOCUG00000005575|FLOT2	7369.43	1.59449	0.199164	8.00595	1.18548e-15	1.61179e-13	yes	up
ENSOCUG00000001497|FABP7	30509.2	5.84479	0.732302	7.98139	1.44692e-15	1.95187e-13	yes	up
ENSOCUG00000006304|SLC44A3	874.992	2.39848	0.300551	7.9803	1.45982e-15	1.95401e-13	yes	up
ENSOCUG00000034485|COX14	13565.6	3.27496	0.411277	7.96291	1.68043e-15	2.232e-13	yes	up
ENSOCUG00000003380|FGFR4	1328.79	-3.65667	0.459461	-7.95861	1.73984e-15	2.27589e-13	yes	down
ENSOCUG00000016214|MRPS35	5346.91	-1.32341	0.166285	-7.95869	1.73867e-15	2.27589e-13	yes	down
ENSOCUG00000026694|CPEB1	629.454	2.61174	0.328936	7.93996	2.02239e-15	2.62561e-13	yes	up
ENSOCUG00000015363|NFASC	832.856	2.54949	0.321459	7.931	2.1739e-15	2.80125e-13	yes	up
ENSOCUG00000038552|EFCAB13	637.169	-3.16294	0.399149	-7.92421	2.29604e-15	2.93672e-13	yes	down
ENSOCUG00000000326	14983.8	-2.377	0.303087	-7.84262	4.41244e-15	5.60217e-13	yes	down
ENSOCUG00000024896|U1	2662.31	-1.97355	0.253475	-7.78598	6.91748e-15	8.71855e-13	yes	down
ENSOCUG00000007068|CNBD2	330.225	-2.58968	0.333422	-7.76699	8.03718e-15	1.00564e-12	yes	down
ENSOCUG00000015383|PLEKHM3	3227.31	-1.65411	0.213358	-7.75274	8.99287e-15	1.11712e-12	yes	down
ENSOCUG00000013478|HTRA1	27614.4	2.32685	0.300587	7.74103	9.86158e-15	1.21628e-12	yes	up
ENSOCUG00000002249|DHRS7	8822.42	2.30672	0.298024	7.74007	9.93641e-15	1.21682e-12	yes	up
ENSOCUG00000009736|NTRK2	1117.7	2.73385	0.353943	7.72398	1.12754e-14	1.37107e-12	yes	up
ENSOCUG00000017338|EDIL3	429.907	3.49693	0.453162	7.71674	1.19345e-14	1.44107e-12	yes	up
ENSOCUG00000036699	710.787	6.52439	0.846819	7.70459	1.3126e-14	1.57394e-12	yes	up
ENSOCUG00000031211	1224.54	-1.80976	0.234976	-7.70189	1.34066e-14	1.5965e-12	yes	down
ENSOCUG00000028091|THNSL2	615.915	2.76163	0.358907	7.69456	1.41984e-14	1.67921e-12	yes	up
ENSOCUG00000003055	20644.3	-1.80957	0.235298	-7.69056	1.46497e-14	1.72079e-12	yes	down
ENSOCUG00000007293|CLPX	25241.7	-1.6807	0.219086	-7.67141	1.70115e-14	1.98471e-12	yes	down
ENSOCUG00000033836|HSD17B14	708.683	2.34195	0.305664	7.66185	1.83276e-14	2.12391e-12	yes	up
ENSOCUG00000010972	23867.3	3.01805	0.393964	7.66073	1.84876e-14	2.12817e-12	yes	up
ENSOCUG00000017924|MME	31741.4	2.92195	0.382235	7.64437	2.09972e-14	2.40105e-12	yes	up
ENSOCUG00000036302	221.112	-4.26451	0.55849	-7.63579	2.24444e-14	2.54966e-12	yes	down
ENSOCUG00000024153|U1	1689.17	-1.49861	0.19667	-7.61994	2.53789e-14	2.86417e-12	yes	down
ENSOCUG00000003254|CDKL2	365.642	2.42617	0.319285	7.59876	2.98971e-14	3.35216e-12	yes	up
ENSOCUG00000008976|IGF2BP3	811.263	-3.00086	0.395396	-7.5895	3.21138e-14	3.57748e-12	yes	down
ENSOCUG00000014373	2739.46	2.99551	0.395307	7.57769	3.51769e-14	3.89359e-12	yes	up
ENSOCUG00000033128	155.046	-3.91408	0.516811	-7.57353	3.63213e-14	3.99465e-12	yes	down
ENSOCUG00000008325	10609.3	2.71674	0.359177	7.56379	3.91486e-14	4.27835e-12	yes	up
ENSOCUG00000011689|PDE4D	12672.2	-2.26202	0.299425	-7.55453	4.20369e-14	4.56511e-12	yes	down
ENSOCUG00000023935	7485.86	-1.76015	0.233156	-7.54924	4.3779e-14	4.72458e-12	yes	down
ENSOCUG00000005474|SGCB	6463.02	1.59872	0.212084	7.53817	4.76621e-14	5.11169e-12	yes	up
ENSOCUG00000006124|LNP1	348.798	4.76128	0.632303	7.53005	5.07192e-14	5.40598e-12	yes	up
ENSOCUG00000013662|ACADM	53327	-1.86963	0.2484	-7.52671	5.20334e-14	5.51202e-12	yes	down
ENSOCUG00000005579	5609.98	-1.95277	0.259556	-7.52349	5.33319e-14	5.61514e-12	yes	down
ENSOCUG00000007095|SLC2A12	965.444	2.72572	0.362903	7.51089	5.87248e-14	6.14546e-12	yes	up
ENSOCUG00000004826|SLC40A1	26397.1	-2.43892	0.3248	-7.50899	5.95864e-14	6.19806e-12	yes	down
ENSOCUG00000010579|ABAT	330.159	2.43747	0.324675	7.50741	6.03089e-14	6.23565e-12	yes	up
ENSOCUG00000013987|FGF1	686.282	3.26012	0.434449	7.50402	6.18884e-14	6.36087e-12	yes	up
ENSOCUG00000036097	150.246	10.34	1.37842	7.50131	6.31835e-14	6.45556e-12	yes	up
ENSOCUG00000003002|YWHAB	20469.6	1.94925	0.260857	7.47248	7.8699e-14	7.9935e-12	yes	up
ENSOCUG00000037346	646.41	-2.5559	0.342779	-7.45641	8.89151e-14	8.97835e-12	yes	down
ENSOCUG00000025011|SCARNA12	3298.89	-2.29216	0.307774	-7.44753	9.51023e-14	9.54728e-12	yes	down
ENSOCUG00000015904|TKT	31966.3	2.06583	0.277527	7.44371	9.78947e-14	9.65913e-12	yes	up
ENSOCUG00000003769|MSMO1	9406.62	3.23791	0.43495	7.44432	9.74445e-14	9.65913e-12	yes	up
ENSOCUG00000004925|ODC1	19982.7	-2.72735	0.366351	-7.44463	9.72156e-14	9.65913e-12	yes	down
ENSOCUG00000009401	573.396	-1.9765	0.265985	-7.43088	1.07877e-13	1.05835e-11	yes	down
ENSOCUG00000026515|CXCL11	182.109	10.6179	1.43034	7.4233	1.14238e-13	1.11444e-11	yes	up
ENSOCUG00000005927|ACSM5	7398.96	2.19118	0.295503	7.41508	1.21551e-13	1.17912e-11	yes	up
ENSOCUG00000011685	1440.1	1.8911	0.255111	7.41283	1.23634e-13	1.19262e-11	yes	up
ENSOCUG00000014052|LSAMP	2051.21	2.99235	0.406096	7.36858	1.72453e-13	1.65431e-11	yes	up
ENSOCUG00000024788	4168.6	3.50564	0.47584	7.36726	1.74174e-13	1.66158e-11	yes	up
ENSOCUG00000008183|HS6ST2	286.751	1.97986	0.269267	7.3528	1.94104e-13	1.84154e-11	yes	up
ENSOCUG00000026319|U1	572.523	-2.56513	0.348918	-7.35169	1.95719e-13	1.84671e-11	yes	down
ENSOCUG00000021276|MRAP	1123.53	-4.19537	0.572734	-7.32515	2.38629e-13	2.23935e-11	yes	down
ENSOCUG00000022536|SPP1	3689.14	-3.35606	0.459499	-7.30374	2.79868e-13	2.61215e-11	yes	down
ENSOCUG00000000765|HACL1	20913.8	-1.95917	0.268509	-7.29647	2.9541e-13	2.74239e-11	yes	down
ENSOCUG00000017251|GBP1	8738.43	5.26479	0.722417	7.28775	3.15172e-13	2.9102e-11	yes	up
ENSOCUG00000007460	964.413	4.1245	0.566196	7.28458	3.22682e-13	2.96369e-11	yes	up
ENSOCUG00000027907|SNORA71	1205.14	-2.3747	0.326607	-7.27082	3.57304e-13	3.26432e-11	yes	down
ENSOCUG00000022976	563.724	-2.16588	0.297944	-7.26942	3.61041e-13	3.2811e-11	yes	down
ENSOCUG00000015715|SMARCD1	8639.32	2.76938	0.381683	7.2557	3.99577e-13	3.6123e-11	yes	up
ENSOCUG00000024448|U1	931.468	-1.54136	0.21294	-7.23847	4.5377e-13	4.08086e-11	yes	down
ENSOCUG00000021094|U1	552.844	-2.58261	0.357751	-7.21903	5.23608e-13	4.68452e-11	yes	down
ENSOCUG00000004354	40517.5	-1.73042	0.239832	-7.21515	5.38754e-13	4.79518e-11	yes	down
ENSOCUG00000013296|GADD45G	1106.93	-3.83467	0.532874	-7.1962	6.1916e-13	5.48258e-11	yes	down
ENSOCUG00000008553|PRUNE2	13137.3	4.63257	0.643894	7.19462	6.26334e-13	5.51781e-11	yes	up
ENSOCUG00000007866|G6PD	4128.69	2.84209	0.395146	7.19251	6.36092e-13	5.57533e-11	yes	up
ENSOCUG00000004912|GNAZ	426.146	-3.23109	0.450738	-7.16845	7.58507e-13	6.61471e-11	yes	down
ENSOCUG00000002662	6360.58	2.25268	0.314357	7.16597	7.72371e-13	6.70178e-11	yes	up
ENSOCUG00000025880|U1	2724.37	-1.91025	0.266669	-7.16339	7.87071e-13	6.79518e-11	yes	down
ENSOCUG00000021137|SFRP5	1304.11	3.89852	0.544714	7.157	8.24607e-13	7.08383e-11	yes	up
ENSOCUG00000017968|GNAS	127856	-1.88034	0.263035	-7.14863	8.76491e-13	7.49226e-11	yes	down
ENSOCUG00000006597|CLGN	836.168	4.80694	0.672583	7.14699	8.87038e-13	7.54506e-11	yes	up
ENSOCUG00000026601	188.936	3.91422	0.547984	7.14296	9.13437e-13	7.73153e-11	yes	up
ENSOCUG00000025236	380.13	-2.78265	0.389817	-7.13835	9.44609e-13	7.95637e-11	yes	down
ENSOCUG00000013023	3914.82	-2.26173	0.317271	-7.12869	1.01328e-12	8.49335e-11	yes	down
ENSOCUG00000017726|ITGA11	1685.56	2.36005	0.331378	7.12193	1.06427e-12	8.87764e-11	yes	up
ENSOCUG00000017921|BCAP31	12770.4	1.40237	0.197258	7.10931	1.16621e-12	9.68119e-11	yes	up
ENSOCUG00000002187|TUBB	32782.8	1.7291	0.243442	7.10274	1.22309e-12	1.01049e-10	yes	up
ENSOCUG00000009917|DNAH3	206.279	-8.67836	1.22333	-7.09406	1.30236e-12	1.07085e-10	yes	down
ENSOCUG00000012271|TNLG7A	375.772	4.33935	0.612183	7.08833	1.35744e-12	1.11085e-10	yes	up
ENSOCUG00000011201|CYP4B1	343.549	-3.21059	0.45336	-7.08176	1.42333e-12	1.15928e-10	yes	down
ENSOCUG00000003793	9567.41	1.97314	0.278944	7.07363	1.50935e-12	1.22357e-10	yes	up
ENSOCUG00000010618|ANK2	24312	1.80114	0.254662	7.07264	1.52009e-12	1.22652e-10	yes	up
ENSOCUG00000014646|FEZ1	6970.65	1.9805	0.281549	7.03429	2.00279e-12	1.60848e-10	yes	up
ENSOCUG00000010602|GDF5	209.969	5.18227	0.739027	7.01228	2.34461e-12	1.87427e-10	yes	up
ENSOCUG00000029519|EPHA6	2601.26	2.27382	0.325071	6.99484	2.65564e-12	2.11313e-10	yes	up
ENSOCUG00000009395|CNTN1	7290.37	1.75245	0.251065	6.98008	2.9502e-12	2.33348e-10	yes	up
ENSOCUG00000006913|TTLL8	66.6365	-9.84852	1.41104	-6.97963	2.95959e-12	2.33348e-10	yes	down
ENSOCUG00000014453|ACACA	33059	3.24438	0.464957	6.97781	2.9981e-12	2.3531e-10	yes	up
ENSOCUG00000003370|MSRA	1776.69	1.46962	0.210879	6.96905	3.19089e-12	2.49308e-10	yes	up
ENSOCUG00000005985|CLU	9154.52	2.47501	0.355446	6.9631	3.32862e-12	2.58898e-10	yes	up
ENSOCUG00000011991|PANK3	7103.03	2.02716	0.291264	6.95986	3.40604e-12	2.63731e-10	yes	up
ENSOCUG00000029302	264.513	2.60055	0.374891	6.9368	4.01079e-12	3.09171e-10	yes	up
ENSOCUG00000011411	30536.5	1.4737	0.213216	6.91176	4.78662e-12	3.67336e-10	yes	up
ENSOCUG00000027773|TMEM233	306.839	4.02131	0.581955	6.91	4.84657e-12	3.70291e-10	yes	up
ENSOCUG00000017722|GMPR	12813.2	-3.19021	0.461831	-6.90774	4.92428e-12	3.74571e-10	yes	down
ENSOCUG00000002119	1927.26	3.15506	0.45734	6.89872	5.24739e-12	3.97398e-10	yes	up
ENSOCUG00000005213|SLC4A5	208.65	-4.28115	0.622403	-6.87841	6.05222e-12	4.56348e-10	yes	down
ENSOCUG00000000188|PREP	4670.12	1.24637	0.181369	6.87204	6.32916e-12	4.75155e-10	yes	up
ENSOCUG00000002380|NIT1	8161.8	1.68947	0.246044	6.86654	6.57771e-12	4.91677e-10	yes	up
ENSOCUG00000006502|SEPTIN10	70208.2	-2.00223	0.292165	-6.85306	7.22855e-12	5.37997e-10	yes	down
ENSOCUG00000024791|SLC25A1	5363.22	3.28751	0.479884	6.85063	7.35266e-12	5.44886e-10	yes	up
ENSOCUG00000006320|SMARCA2	22055.7	1.45887	0.213106	6.84572	7.60908e-12	5.61479e-10	yes	up
ENSOCUG00000015351|EXTL3	7520.27	1.45922	0.21336	6.83925	7.96108e-12	5.84953e-10	yes	up
ENSOCUG00000014277|ABHD4	12554.4	-1.32839	0.194557	-6.82777	8.62426e-12	6.30996e-10	yes	down
ENSOCUG00000015138|C1QC	4291.93	1.74858	0.256148	6.82648	8.70262e-12	6.34042e-10	yes	up
ENSOCUG00000005174|DPT	65857.3	3.54637	0.519909	6.82114	9.03218e-12	6.55059e-10	yes	up
ENSOCUG00000013476|AACS	5078.89	2.84914	0.417727	6.82059	9.06696e-12	6.55059e-10	yes	up
ENSOCUG00000029084	2.13317e+07	-2.43916	0.358664	-6.80067	1.04132e-11	7.4919e-10	yes	down
ENSOCUG00000027708|U1	2009.46	-1.9482	0.286874	-6.79114	1.11252e-11	7.97089e-10	yes	down
ENSOCUG00000029096|COX1	1.4089e+07	-2.096	0.309089	-6.78121	1.19177e-11	8.50344e-10	yes	down
ENSOCUG00000003792|THBS1	57431.5	-3.71261	0.547853	-6.77665	1.22995e-11	8.73975e-10	yes	down
ENSOCUG00000013425|HEBP2	3236.32	1.7486	0.258191	6.77251	1.26571e-11	8.95694e-10	yes	up
ENSOCUG00000007052	446.326	2.99881	0.443194	6.76636	1.32066e-11	9.30767e-10	yes	up
ENSOCUG00000002836|PCK2	34356.9	2.42795	0.359538	6.75296	1.44859e-11	1.01678e-09	yes	up
ENSOCUG00000009443|SLC7A10	1169.73	2.24031	0.332452	6.73875	1.59758e-11	1.11682e-09	yes	up
ENSOCUG00000008272|SRPX	2780.04	2.39773	0.356054	6.73416	1.64884e-11	1.148e-09	yes	up
ENSOCUG00000037248|GPC6	2088.08	2.32907	0.346289	6.7258	1.74634e-11	1.21101e-09	yes	up
ENSOCUG00000010701	780.507	-2.5986	0.387248	-6.71042	1.94067e-11	1.33834e-09	yes	down
ENSOCUG00000005721|ADRA1B	790.117	-3.26348	0.486356	-6.71006	1.94546e-11	1.33834e-09	yes	down
ENSOCUG00000024939|IFIT2	5436.25	4.92045	0.734802	6.6963	2.13759e-11	1.46467e-09	yes	up
ENSOCUG00000002260|ACSS2	92738.4	3.71197	0.555235	6.68539	2.30306e-11	1.57182e-09	yes	up
ENSOCUG00000000535|ADTRP	1544.98	1.69582	0.254045	6.67528	2.46768e-11	1.67754e-09	yes	up
ENSOCUG00000013836|ACAT2	10757.2	3.10445	0.465762	6.66532	2.64084e-11	1.78821e-09	yes	up
ENSOCUG00000002462|SLC24A2	1992.15	3.74414	0.561876	6.66365	2.67116e-11	1.79385e-09	yes	up
ENSOCUG00000039585|PRRT4	365.621	5.90704	0.886429	6.66386	2.66724e-11	1.79385e-09	yes	up
ENSOCUG00000006521|DEPP1	4348.23	-2.72248	0.408588	-6.66314	2.68033e-11	1.79385e-09	yes	down
ENSOCUG00000021938	119837	1.78193	0.267971	6.6497	2.93692e-11	1.95799e-09	yes	up
ENSOCUG00000013367|COL11A1	1142.63	-2.9288	0.441059	-6.64038	3.1287e-11	2.07782e-09	yes	down
ENSOCUG00000025539|U1	2588.84	-1.91371	0.288454	-6.63438	3.25874e-11	2.15589e-09	yes	down
ENSOCUG00000026164|CAMK1	1768.41	1.39905	0.210978	6.63127	3.32817e-11	2.19342e-09	yes	up
ENSOCUG00000009330|FMO5	1668.12	-2.21615	0.335556	-6.6044	3.99143e-11	2.62053e-09	yes	down
ENSOCUG00000008446|UCK2	4420.64	-2.00616	0.303859	-6.60229	4.04865e-11	2.64803e-09	yes	down
ENSOCUG00000006769	600.567	3.3667	0.510496	6.59497	4.25344e-11	2.76106e-09	yes	up
ENSOCUG00000004786|PRDX4	1951.92	1.28663	0.195091	6.59504	4.25138e-11	2.76106e-09	yes	up
ENSOCUG00000016221|GALNT12	1700.63	1.89298	0.287836	6.57659	4.81363e-11	3.11299e-09	yes	up
ENSOCUG00000029099|COX2	4.74673e+06	-2.27635	0.346667	-6.56639	5.15489e-11	3.3089e-09	yes	down
ENSOCUG00000026704	15.3587	-21.8279	3.32402	-6.5667	5.1442e-11	3.3089e-09	yes	down
ENSOCUG00000025743|MAL2	1916.14	2.05956	0.313733	6.56469	5.21415e-11	3.33454e-09	yes	up
ENSOCUG00000012071|GPAT3	17873.3	2.28079	0.347748	6.55873	5.42664e-11	3.45763e-09	yes	up
ENSOCUG00000003576|TENM2	563.509	2.76363	0.421733	6.55303	5.63794e-11	3.57905e-09	yes	up
ENSOCUG00000008330	4848.91	2.67482	0.409113	6.5381	6.23048e-11	3.94072e-09	yes	up
ENSOCUG00000015408	736.855	2.01771	0.308737	6.53538	6.34465e-11	3.99829e-09	yes	up
ENSOCUG00000011300|CYP4V2	3774.75	1.91402	0.293179	6.52852	6.64222e-11	4.17059e-09	yes	up
ENSOCUG00000008071	31824.4	2.26795	0.348083	6.51555	7.24257e-11	4.53107e-09	yes	up
ENSOCUG00000009547	917.919	-2.54772	0.391171	-6.51305	7.36414e-11	4.59049e-09	yes	down
ENSOCUG00000003854|TPMT	104.431	3.73935	0.57478	6.50571	7.73263e-11	4.80285e-09	yes	up
ENSOCUG00000022553|SNORD10	228.87	-2.04899	0.315343	-6.49765	8.15854e-11	5.04923e-09	yes	down
ENSOCUG00000017535|CAPN11	42.3485	-9.19444	1.41921	-6.47854	9.26127e-11	5.71123e-09	yes	down
ENSOCUG00000009566|S100A8	1540.82	-2.30325	0.356202	-6.46612	1.00553e-10	6.17884e-09	yes	down
ENSOCUG00000006784|SH3PXD2B	1677.99	1.4045	0.217585	6.45496	1.0825e-10	6.6282e-09	yes	up
ENSOCUG00000001322|DAO	61.6205	9.05449	1.40394	6.44936	1.12323e-10	6.85332e-09	yes	up
ENSOCUG00000017763|TLR3	3075.87	4.02343	0.624683	6.44075	1.18882e-10	7.20259e-09	yes	up
ENSOCUG00000020935|MTCH1	22335	-1.35902	0.210991	-6.44112	1.18597e-10	7.20259e-09	yes	down
ENSOCUG00000026268|ADIPOQ	73366.1	1.71012	0.265741	6.43529	1.2324e-10	7.41455e-09	yes	up
ENSOCUG00000000377|GTSE1	1288.41	2.40075	0.373045	6.43556	1.23021e-10	7.41455e-09	yes	up
ENSOCUG00000005581|GRIK3	630.488	-4.44478	0.691756	-6.42535	1.31565e-10	7.88795e-09	yes	down
ENSOCUG00000016280|CXCL10	3479.06	7.00403	1.09024	6.42428	1.32494e-10	7.91616e-09	yes	up
ENSOCUG00000012991|PDIA6	11927.3	1.42479	0.222031	6.41707	1.38918e-10	8.27136e-09	yes	up
ENSOCUG00000025617|CDH13	21556.9	1.45683	0.227375	6.40719	1.48226e-10	8.79527e-09	yes	up
ENSOCUG00000008443|DCLK2	948.904	1.60475	0.250591	6.40385	1.51507e-10	8.95917e-09	yes	up
ENSOCUG00000014697|BTG3	2789.45	-1.51849	0.237306	-6.39887	1.56533e-10	9.22479e-09	yes	down
ENSOCUG00000012244|PLIN2	15258.1	-1.87068	0.292385	-6.39801	1.57416e-10	9.24525e-09	yes	down
ENSOCUG00000000608|PTGFRN	4845.37	1.21235	0.189691	6.39115	1.64638e-10	9.63663e-09	yes	up
ENSOCUG00000013534|ENPP2	2624.78	2.44588	0.382985	6.38636	1.69886e-10	9.91021e-09	yes	up
ENSOCUG00000005855|ASPA	8844.19	1.28362	0.201115	6.38255	1.74168e-10	1.01258e-08	yes	up
ENSOCUG00000001536	650.214	3.24586	0.509395	6.37198	1.86606e-10	1.08125e-08	yes	up
ENSOCUG00000000637|MYL9	12913	1.63495	0.256949	6.36296	1.97903e-10	1.14288e-08	yes	up
ENSOCUG00000007493	2302.47	3.18221	0.500464	6.35852	2.03707e-10	1.17247e-08	yes	up
ENSOCUG00000026029	38533.3	2.28389	0.35971	6.34927	2.16338e-10	1.24103e-08	yes	up
ENSOCUG00000013727	2628.9	-1.38166	0.218058	-6.33621	2.35488e-10	1.34641e-08	yes	down
ENSOCUG00000037310	684.208	-1.60911	0.254027	-6.33438	2.38299e-10	1.35799e-08	yes	down
ENSOCUG00000008226|FBN2	1968.54	-2.59811	0.410205	-6.3337	2.39344e-10	1.35946e-08	yes	down
ENSOCUG00000021631|SNORA53	791.21	-1.47118	0.232363	-6.33138	2.42973e-10	1.37555e-08	yes	down
ENSOCUG00000022534|U2	636.723	-1.72084	0.272445	-6.31627	2.67952e-10	1.51201e-08	yes	down
ENSOCUG00000000793|CHP2	1721.8	-2.10079	0.332664	-6.31504	2.70083e-10	1.51906e-08	yes	down
ENSOCUG00000000290|PCDH7	559.155	2.20916	0.350004	6.31181	2.75785e-10	1.5461e-08	yes	up
ENSOCUG00000000197|HK2	5963.97	1.64409	0.26078	6.30453	2.89074e-10	1.61535e-08	yes	up
ENSOCUG00000033573	47.2188	-9.35115	1.48721	-6.28772	3.2216e-10	1.79443e-08	yes	down
ENSOCUG00000032540	3041.24	-2.97495	0.473436	-6.28375	3.30507e-10	1.83501e-08	yes	down
ENSOCUG00000002468|KIF20B	6438.98	-2.3689	0.37705	-6.28272	3.32706e-10	1.84129e-08	yes	down
ENSOCUG00000002272|MYH7B	1217.21	1.73199	0.275809	6.27966	3.39313e-10	1.87186e-08	yes	up
ENSOCUG00000024983|U2	803.558	-1.4173	0.225795	-6.27691	3.45373e-10	1.89922e-08	yes	down
ENSOCUG00000004348	1726.53	1.412	0.225154	6.27125	3.58169e-10	1.96333e-08	yes	up
ENSOCUG00000015422|NCOA1	24744.8	-1.46289	0.233566	-6.26329	3.7694e-10	2.05969e-08	yes	down
ENSOCUG00000019656|SNORA74	224.467	-2.25042	0.359532	-6.25932	3.86666e-10	2.10617e-08	yes	down
ENSOCUG00000026960|U2	839.842	-1.81681	0.291196	-6.23911	4.40074e-10	2.38955e-08	yes	down
ENSOCUG00000029510|ANKS1B	604.476	2.7279	0.437441	6.23603	4.48803e-10	2.4293e-08	yes	up
ENSOCUG00000039234	8859.54	1.84402	0.295866	6.23262	4.58708e-10	2.47516e-08	yes	up
ENSOCUG00000007411|PRKD3	30397.6	-1.61305	0.259219	-6.22271	4.88629e-10	2.6284e-08	yes	down
ENSOCUG00000012326|IL18BP	776.464	2.33044	0.374845	6.21708	5.06488e-10	2.716e-08	yes	up
ENSOCUG00000001856|CTSE	636.537	-1.93852	0.311923	-6.21473	5.14125e-10	2.74842e-08	yes	down
ENSOCUG00000029112|ND5	539897	-2.48057	0.400297	-6.19683	5.76119e-10	3.07032e-08	yes	down
ENSOCUG00000011238|SIK3	7704.9	-1.69298	0.273341	-6.19366	5.87822e-10	3.12305e-08	yes	down
ENSOCUG00000000875|FAM124A	1390.47	-2.69659	0.435676	-6.18944	6.03779e-10	3.19799e-08	yes	down
ENSOCUG00000004933|SUPV3L1	4891.07	-1.13273	0.183166	-6.18419	6.24208e-10	3.29609e-08	yes	down
ENSOCUG00000011074	15551.7	1.39331	0.225432	6.18065	6.38378e-10	3.36063e-08	yes	up
ENSOCUG00000027219|JCHAIN	1553.54	4.90997	0.79556	6.17171	6.7555e-10	3.54551e-08	yes	up
ENSOCUG00000008704|SPATA6	2345.03	1.96251	0.318075	6.16996	6.83081e-10	3.57417e-08	yes	up
ENSOCUG00000015071|ALDH1L1	1312.58	4.11421	0.667533	6.1633	7.12449e-10	3.71657e-08	yes	up
ENSOCUG00000000865|ARSL	1098.7	1.74305	0.282929	6.16076	7.2398e-10	3.76535e-08	yes	up
ENSOCUG00000002557|CLSTN2	438.611	-3.51782	0.571318	-6.15738	7.39565e-10	3.83486e-08	yes	down
ENSOCUG00000025839|RDH5	823.244	3.81039	0.618905	6.15666	7.4294e-10	3.84082e-08	yes	up
ENSOCUG00000011749|AHCYL2	1056.76	1.3671	0.222385	6.14742	7.87514e-10	4.05911e-08	yes	up
ENSOCUG00000003638|GABRB3	86.9629	3.90082	0.634738	6.14556	7.96833e-10	4.09491e-08	yes	up
ENSOCUG00000022362|LRRC8D	2371.15	-1.1093	0.180528	-6.14478	8.00735e-10	4.10276e-08	yes	down
ENSOCUG00000015453|TDO2	40.1356	-9.11703	1.48468	-6.14072	8.21473e-10	4.19656e-08	yes	down
ENSOCUG00000010051|APLP2	100398	1.62513	0.264899	6.13491	8.52051e-10	4.33993e-08	yes	up
ENSOCUG00000013806|SORT1	10407.7	0.993941	0.162049	6.13358	8.59255e-10	4.36375e-08	no	.
ENSOCUG00000002707|MID1IP1	901.595	3.08175	0.502965	6.12715	8.94644e-10	4.53015e-08	yes	up
ENSOCUG00000003144|BPGM	8489.92	-1.7785	0.291021	-6.11124	9.88583e-10	4.99119e-08	yes	down
ENSOCUG00000013212|ACLY	74496.8	2.31912	0.379586	6.1096	9.9882e-10	5.02817e-08	yes	up
ENSOCUG00000008974|IVD	10381.1	1.31748	0.215789	6.10542	1.02533e-09	5.14661e-08	yes	up
ENSOCUG00000028153	419.775	-2.51597	0.41235	-6.10153	1.05055e-09	5.25792e-08	yes	down
ENSOCUG00000016772|DDIT4	3900.82	-3.07337	0.503796	-6.10042	1.05792e-09	5.27949e-08	yes	down
ENSOCUG00000037867	80469.8	-2.24719	0.368681	-6.09521	1.09292e-09	5.40918e-08	yes	down
ENSOCUG00000014567|AOAH	959.832	2.06608	0.338956	6.09543	1.09143e-09	5.40918e-08	yes	up
ENSOCUG00000025822	171.022	3.28498	0.53895	6.09516	1.0933e-09	5.40918e-08	yes	up
ENSOCUG00000015142|GMDS	942.794	1.37806	0.226129	6.09412	1.10041e-09	5.42878e-08	yes	up
ENSOCUG00000000568|GLNB2	253425	-2.0817	0.341916	-6.08834	1.14088e-09	5.59647e-08	yes	down
ENSOCUG00000002339|IRF7	2686.86	3.80996	0.625743	6.0887	1.13833e-09	5.59647e-08	yes	up
ENSOCUG00000038200	79170.5	-2.70762	0.445546	-6.07708	1.22391e-09	5.98675e-08	yes	down
ENSOCUG00000000444|ACP6	1229.18	-1.95644	0.322138	-6.0733	1.25305e-09	6.11196e-08	yes	down
ENSOCUG00000017498|ISOC1	2154.95	1.67083	0.275834	6.05737	1.38366e-09	6.73002e-08	yes	up
ENSOCUG00000000500	41.4377	8.48219	1.40136	6.05284	1.42318e-09	6.90285e-08	yes	up
ENSOCUG00000001216|ADAM8	61444.7	2.41054	0.3985	6.04904	1.45714e-09	7.04776e-08	yes	up
ENSOCUG00000002297|UCP1	397724	-5.41287	0.895099	-6.04723	1.47354e-09	7.10716e-08	yes	down
ENSOCUG00000007161|CTNNBL1	11604.1	-1.48252	0.245414	-6.04088	1.53274e-09	7.37208e-08	yes	down
ENSOCUG00000000657	1157	-3.47299	0.575897	-6.03058	1.63371e-09	7.83591e-08	yes	down
ENSOCUG00000002555|SCP2	58447.2	-1.97472	0.327608	-6.02769	1.66321e-09	7.95532e-08	yes	down
ENSOCUG00000038828	280.133	-2.09318	0.347788	-6.01856	1.75972e-09	8.39368e-08	yes	down
ENSOCUG00000000371	525.688	2.41266	0.401709	6.006	1.90154e-09	9.04513e-08	yes	up
ENSOCUG00000011161|LRRC17	1420.33	1.49918	0.249861	6.00006	1.97245e-09	9.35666e-08	yes	up
ENSOCUG00000034585	15175.5	-2.68579	0.447733	-5.99865	1.98961e-09	9.41223e-08	yes	down
ENSOCUG00000012120|SPARC	158316	1.22258	0.203988	5.99337	2.0554e-09	9.6969e-08	yes	up
ENSOCUG00000022831|MSRB1	6055.99	3.00003	0.501031	5.98772	2.12808e-09	1.00124e-07	yes	up
ENSOCUG00000015752|ACSS3	12156.2	-1.67485	0.279737	-5.98725	2.13421e-09	1.0014e-07	yes	down
ENSOCUG00000029367|C1QA	998.394	2.16692	0.363065	5.96839	2.39599e-09	1.11815e-07	yes	up
ENSOCUG00000002486|COL6A6	6682.67	2.28086	0.382136	5.9687	2.39145e-09	1.11815e-07	yes	up
ENSOCUG00000023082	130.058	-2.29332	0.384455	-5.96512	2.44456e-09	1.13774e-07	yes	down
ENSOCUG00000007628|TBC1D10A	3180.28	-1.861	0.312029	-5.96418	2.45865e-09	1.14122e-07	yes	down
ENSOCUG00000000596|PLAAT3	69031.5	1.79936	0.301738	5.96331	2.47178e-09	1.14424e-07	yes	up
ENSOCUG00000014201	1124.61	1.71649	0.288619	5.94724	2.72697e-09	1.259e-07	yes	up
ENSOCUG00000013706	7588.31	-1.15803	0.19477	-5.94562	2.75415e-09	1.26816e-07	yes	down
ENSOCUG00000022954|NFE2	292.149	-1.86725	0.314797	-5.93161	2.99977e-09	1.37758e-07	yes	down
ENSOCUG00000009555|ARHGAP22	179.647	2.93604	0.495818	5.92162	3.18795e-09	1.46012e-07	yes	up
ENSOCUG00000014668|PPARGC1A	3645.54	-2.76367	0.466879	-5.91945	3.23019e-09	1.47165e-07	yes	down
ENSOCUG00000016750|SLC41A2	761.769	1.30226	0.219991	5.9196	3.22728e-09	1.47165e-07	yes	up
ENSOCUG00000001246|TMCC2	476.088	-2.62155	0.443199	-5.91507	3.31737e-09	1.50739e-07	yes	down
ENSOCUG00000021716|DHRS4	15267.9	1.38668	0.234569	5.9116	3.38808e-09	1.53147e-07	yes	up
ENSOCUG00000003003	32150.7	-1.12522	0.190331	-5.91191	3.38153e-09	1.53147e-07	yes	down
ENSOCUG00000010294|PLAAT5	593.671	-1.76842	0.299177	-5.91096	3.40128e-09	1.53342e-07	yes	down
ENSOCUG00000012972|CRYAB	30098	2.72735	0.461446	5.91045	3.41173e-09	1.53412e-07	yes	up
ENSOCUG00000018133|SNORA71	413.385	-2.3637	0.40005	-5.90851	3.45218e-09	1.54828e-07	yes	down
ENSOCUG00000012906	1325.29	2.04565	0.346385	5.90572	3.51111e-09	1.57063e-07	yes	up
ENSOCUG00000037790	111328	-2.39779	0.406427	-5.89968	3.642e-09	1.62497e-07	yes	down
ENSOCUG00000002480	2912.33	2.27234	0.385771	5.8904	3.85254e-09	1.71448e-07	yes	up
ENSOCUG00000008207|CAPN8	104.086	6.18894	1.05131	5.88688	3.93553e-09	1.74691e-07	yes	up
ENSOCUG00000032791	98348.8	-2.6644	0.45367	-5.873	4.2798e-09	1.89486e-07	yes	down
ENSOCUG00000011733|AKAP5	164.575	5.09802	0.8708	5.85441	4.78701e-09	2.114e-07	yes	up
ENSOCUG00000026842|LPAR1	2699.77	1.4334	0.245171	5.84656	5.0184e-09	2.2049e-07	yes	up
ENSOCUG00000019909|SNORD22	483.07	-2.13523	0.36521	-5.8466	5.01737e-09	2.2049e-07	yes	down
ENSOCUG00000031128	874.042	-1.96061	0.335803	-5.83858	5.26479e-09	2.30729e-07	yes	down
ENSOCUG00000009113|PDE1C	230.127	2.67945	0.459036	5.83712	5.31108e-09	2.32168e-07	yes	up
ENSOCUG00000025868	11592.9	1.77157	0.304093	5.82574	5.68614e-09	2.47936e-07	yes	up
ENSOCUG00000011611|SLC2A9	55.3111	8.89861	1.52835	5.82237	5.80196e-09	2.52349e-07	yes	up
ENSOCUG00000006833	293.495	2.95204	0.507334	5.81874	5.92934e-09	2.57241e-07	yes	up
ENSOCUG00000012527|SLC26A7	110.412	6.23435	1.07236	5.81367	6.11193e-09	2.64498e-07	yes	up
ENSOCUG00000025509|TSPAN8	324.203	-2.33344	0.402264	-5.80076	6.60158e-09	2.84974e-07	yes	down
ENSOCUG00000000557|NLRC5	696.856	4.40812	0.760707	5.79476	6.8418e-09	2.9408e-07	yes	up
ENSOCUG00000005294|RRAGD	3081.71	-1.83679	0.31698	-5.79464	6.8466e-09	2.9408e-07	yes	down
ENSOCUG00000015295|WDR54	628.708	-1.54946	0.267486	-5.79268	6.92713e-09	2.96801e-07	yes	down
ENSOCUG00000009070|SEMA3C	21230.8	1.36132	0.235071	5.79112	6.9919e-09	2.98834e-07	yes	up
ENSOCUG00000001028|MFSD2A	153.6	-2.96251	0.511631	-5.79034	7.0246e-09	2.99491e-07	yes	down
ENSOCUG00000015872	1458.74	2.7787	0.480058	5.78826	7.1121e-09	3.02474e-07	yes	up
ENSOCUG00000012307|PRXL2A	29630.4	1.85708	0.320869	5.78766	7.13751e-09	3.02809e-07	yes	up
ENSOCUG00000000280	178.838	-3.40554	0.588667	-5.78516	7.24416e-09	3.06581e-07	yes	down
ENSOCUG00000022123	682.678	1.74279	0.301632	5.77787	7.56505e-09	3.19378e-07	yes	up
ENSOCUG00000024420|U1	1418.81	-1.72263	0.298418	-5.77253	7.80909e-09	3.28877e-07	yes	down
ENSOCUG00000023448|GSTM2	4284.72	1.481	0.256886	5.76521	8.1558e-09	3.42643e-07	yes	up
ENSOCUG00000011389	6941.97	-1.49335	0.25959	-5.75272	8.78183e-09	3.68048e-07	yes	down
ENSOCUG00000005415|PXMP4	1529.02	1.40912	0.24529	5.74471	9.20777e-09	3.84965e-07	yes	up
ENSOCUG00000029328|OASL	3062.94	4.08384	0.711326	5.74117	9.40231e-09	3.92149e-07	yes	up
ENSOCUG00000037427	56.0092	8.91703	1.55395	5.73829	9.56352e-09	3.97911e-07	yes	up
ENSOCUG00000024499	36.1729	8.28542	1.44536	5.7324	9.90169e-09	4.10992e-07	yes	up
ENSOCUG00000002504|WWOX	799.118	1.18982	0.20782	5.72526	1.03275e-08	4.27638e-07	yes	up
ENSOCUG00000001748|TMTC1	2921.66	1.24295	0.217162	5.72361	1.04282e-08	4.30775e-07	yes	up
ENSOCUG00000004261|SLC35G1	551.402	-1.94443	0.339949	-5.71976	1.06677e-08	4.39618e-07	yes	down
ENSOCUG00000012866|TEF	2161.12	1.74452	0.305118	5.71754	1.08076e-08	4.4432e-07	yes	up
ENSOCUG00000015020|COL5A2	212543	1.29272	0.226407	5.70971	1.13166e-08	4.64144e-07	yes	up
ENSOCUG00000001734|LARGE1	2107.73	1.05967	0.185738	5.70516	1.16236e-08	4.75602e-07	yes	up
ENSOCUG00000014340|SLC28A2	26.5675	-8.5214	1.49417	-5.70312	1.17635e-08	4.80192e-07	yes	down
ENSOCUG00000036339	238.089	-3.43954	0.603466	-5.69964	1.2006e-08	4.88934e-07	yes	down
ENSOCUG00000003178|SREBF2	2155.13	1.43703	0.252291	5.69591	1.22716e-08	4.98574e-07	yes	up
ENSOCUG00000015771|SQLE	2319.27	2.67222	0.46962	5.69017	1.26912e-08	5.14411e-07	yes	up
ENSOCUG00000029390|PTGES3L	219.273	2.45834	0.432107	5.68919	1.27642e-08	5.1616e-07	yes	up
ENSOCUG00000000562|PABPC4	13094	-1.19883	0.210779	-5.68762	1.28824e-08	5.19719e-07	yes	down
ENSOCUG00000029102|ATP6	1.99881e+06	-2.59477	0.456262	-5.68702	1.29274e-08	5.20318e-07	yes	down
ENSOCUG00000002785|KCNB2	107.36	2.89549	0.509397	5.68414	1.31471e-08	5.27931e-07	yes	up
ENSOCUG00000035357	3236.76	1.09008	0.191817	5.68291	1.32425e-08	5.3053e-07	yes	up
ENSOCUG00000000171|GREM2	85.2172	3.20564	0.564252	5.68122	1.33735e-08	5.34538e-07	yes	up
ENSOCUG00000012541|SOSTDC1	194.334	-5.53208	0.97423	-5.67841	1.35953e-08	5.42148e-07	yes	down
ENSOCUG00000027626	3487.12	2.935	0.517626	5.67011	1.42707e-08	5.67772e-07	yes	up
ENSOCUG00000028799|U6	90.2948	-2.55063	0.45007	-5.66719	1.45155e-08	5.76183e-07	yes	down
ENSOCUG00000023213	142.524	-2.12227	0.37455	-5.66619	1.46011e-08	5.7825e-07	yes	down
ENSOCUG00000022087|RNPEP	6079.34	-2.15669	0.380665	-5.6656	1.46508e-08	5.78893e-07	yes	down
ENSOCUG00000029086|ND1	568272	-2.53773	0.447982	-5.66482	1.47183e-08	5.8023e-07	yes	down
ENSOCUG00000039186	90584.3	-2.32469	0.41061	-5.66154	1.50016e-08	5.90053e-07	yes	down
ENSOCUG00000001013|ATP6V1B2	8596.14	-0.972181	0.171757	-5.6602	1.51193e-08	5.9333e-07	no	.
ENSOCUG00000009211|GRP	32.89	-8.82916	1.55999	-5.65976	1.51589e-08	5.93534e-07	yes	down
ENSOCUG00000028063	75.0369	9.33839	1.65015	5.65911	1.52156e-08	5.94406e-07	yes	up
ENSOCUG00000027120	1392.11	1.44444	0.255353	5.65666	1.54351e-08	6.01619e-07	yes	up
ENSOCUG00000010111|P4HA3	466.749	-2.04623	0.362031	-5.6521	1.58503e-08	6.16411e-07	yes	down
ENSOCUG00000001938|LSS	12819.7	2.3876	0.422749	5.6478	1.62511e-08	6.3058e-07	yes	up
ENSOCUG00000038147	124.591	2.23962	0.396576	5.6474	1.6289e-08	6.30633e-07	yes	up
ENSOCUG00000026982|ADPRHL1	158.388	-3.30312	0.585047	-5.64591	1.64309e-08	6.34702e-07	yes	down
ENSOCUG00000016556|GPRC5A	1537.93	-2.61179	0.46279	-5.64357	1.6656e-08	6.40532e-07	yes	down
ENSOCUG00000024658	444.775	3.45589	0.612339	5.64376	1.66373e-08	6.40532e-07	yes	up
ENSOCUG00000028503	7207.44	-1.15693	0.205232	-5.63719	1.7285e-08	6.63246e-07	yes	down
ENSOCUG00000036794	35.3135	8.25167	1.46489	5.63296	1.77145e-08	6.78219e-07	yes	up
ENSOCUG00000016186|RHAG	65.1658	-4.53142	0.805237	-5.62744	1.82901e-08	6.98706e-07	yes	down
ENSOCUG00000008784|NALCN	137.852	2.37408	0.422032	5.62535	1.85131e-08	7.05664e-07	yes	up
ENSOCUG00000010331|CIBAR1	6102.35	1.54161	0.27427	5.62078	1.90096e-08	7.22994e-07	yes	up
ENSOCUG00000016388|EGF	2706.46	1.55391	0.276607	5.61774	1.93472e-08	7.34214e-07	yes	up
ENSOCUG00000029103|COX3	3.39867e+06	-2.31281	0.412021	-5.61333	1.98475e-08	7.51548e-07	yes	down
ENSOCUG00000007104|RTL9	984.478	-3.47494	0.619422	-5.60997	2.02362e-08	7.64591e-07	yes	down
ENSOCUG00000012312|CLEC4D	137.506	-2.13006	0.380164	-5.60299	2.10688e-08	7.9431e-07	yes	down
ENSOCUG00000007724|CYP2E1	3581.46	2.23396	0.398861	5.60085	2.13299e-08	8.02404e-07	yes	up
ENSOCUG00000013417	22094.6	-1.86151	0.332465	-5.59911	2.15451e-08	8.07679e-07	yes	down
ENSOCUG00000034270	70.0099	-3.18876	0.569527	-5.59896	2.15637e-08	8.07679e-07	yes	down
ENSOCUG00000009866|ANKRD29	616.058	1.61486	0.288739	5.59279	2.23446e-08	8.35118e-07	yes	up
ENSOCUG00000029575|HLCS	1046.54	1.15714	0.206962	5.59105	2.25701e-08	8.41723e-07	yes	up
ENSOCUG00000005592|LUM	45807.8	1.58679	0.283981	5.58765	2.30159e-08	8.56499e-07	yes	up
ENSOCUG00000003954|TMEM86A	994.489	-2.53288	0.453442	-5.5859	2.32499e-08	8.63346e-07	yes	down
ENSOCUG00000006997	28928.3	-0.884779	0.158553	-5.58035	2.40035e-08	8.88794e-07	no	.
ENSOCUG00000001573|PTPRT	754.31	-2.73916	0.49088	-5.5801	2.40382e-08	8.88794e-07	yes	down
ENSOCUG00000028625|SCARNA21	1837.63	-1.40479	0.251899	-5.57681	2.44968e-08	9.03816e-07	yes	down
ENSOCUG00000015236	50.5927	8.77029	1.57366	5.57318	2.50124e-08	9.20872e-07	yes	up
ENSOCUG00000007485|CIAPIN1	4815	-1.59715	0.286612	-5.57252	2.51085e-08	9.21238e-07	yes	down
ENSOCUG00000008631|AGFG2	2162.2	1.76957	0.317562	5.57237	2.5129e-08	9.21238e-07	yes	up
ENSOCUG00000013192|SULT1C2	1556.42	2.30304	0.413781	5.56583	2.60905e-08	9.53019e-07	yes	up
ENSOCUG00000037233	3268.8	-1.89738	0.340905	-5.56573	2.61063e-08	9.53019e-07	yes	down
ENSOCUG00000017573|CCND3	4633.78	2.07223	0.372522	5.56271	2.65615e-08	9.67591e-07	yes	up
ENSOCUG00000007598|NSUN4	26500.1	-1.02905	0.185331	-5.55251	2.8159e-08	1.02362e-06	yes	down
ENSOCUG00000007737|CDK15	245.606	1.97668	0.356097	5.55098	2.84077e-08	1.03049e-06	yes	up
ENSOCUG00000000629|ARHGEF28	1944.66	-1.3904	0.250872	-5.5423	2.98532e-08	1.08066e-06	yes	down
ENSOCUG00000002050|TBCCD1	2473.92	-1.71062	0.308677	-5.54179	2.99403e-08	1.08155e-06	yes	down
ENSOCUG00000008557|ADCY2	2067.77	-1.93283	0.349158	-5.53568	3.10025e-08	1.11758e-06	yes	down
ENSOCUG00000003720|DUSP4	924.094	-4.61385	0.833696	-5.5342	3.12645e-08	1.12467e-06	yes	down
ENSOCUG00000007194|CSMD2	400.047	-2.33915	0.422756	-5.53309	3.14633e-08	1.12947e-06	yes	down
ENSOCUG00000016936|MMRN2	4545.08	1.49971	0.271201	5.52986	3.20483e-08	1.14809e-06	yes	up
ENSOCUG00000030762	300.569	2.87689	0.520576	5.52636	3.26943e-08	1.1688e-06	yes	up
ENSOCUG00000001254|CLTCL1	4847.97	1.43399	0.259581	5.52426	3.3088e-08	1.18044e-06	yes	up
ENSOCUG00000016512|IL1RAPL1	354.604	2.08021	0.37665	5.52294	3.33381e-08	1.18691e-06	yes	up
ENSOCUG00000022444	14243.7	-1.4363	0.260297	-5.51792	3.43039e-08	1.21878e-06	yes	down
ENSOCUG00000016490	70.2203	4.17298	0.756563	5.51571	3.47379e-08	1.23166e-06	yes	up
ENSOCUG00000006656|DAAM2	6225.37	1.83816	0.333383	5.51367	3.51423e-08	1.24345e-06	yes	up
ENSOCUG00000029090|ND2	401828	-2.54774	0.462188	-5.51235	3.54081e-08	1.25029e-06	yes	down
ENSOCUG00000006999|C2	3634.52	1.59815	0.290038	5.51015	3.58527e-08	1.26341e-06	yes	up
ENSOCUG00000027549	42.4666	8.51711	1.54756	5.50356	3.72188e-08	1.30887e-06	yes	up
ENSOCUG00000008047|VWA3A	1497.49	-1.54175	0.280428	-5.49786	3.84433e-08	1.34919e-06	yes	down
ENSOCUG00000021100	4799.22	-0.978203	0.177939	-5.49739	3.85451e-08	1.35002e-06	no	.
ENSOCUG00000014515|CAV2	45638.8	1.38795	0.253054	5.4848	4.13949e-08	1.44689e-06	yes	up
ENSOCUG00000029082	6.74798e+06	-2.78944	0.509012	-5.4801	4.25089e-08	1.48283e-06	yes	down
ENSOCUG00000023599|APOD	17274.3	2.49388	0.455156	5.47919	4.27272e-08	1.48744e-06	yes	up
ENSOCUG00000016420|SLC25A20	35121.8	-1.18344	0.216161	-5.47483	4.37927e-08	1.52147e-06	yes	down
ENSOCUG00000002455|STAT1	26700.1	3.01351	0.55073	5.47184	4.45387e-08	1.54428e-06	yes	up
ENSOCUG00000003214|BTC	273.053	2.82249	0.516472	5.46493	4.63094e-08	1.60187e-06	yes	up
ENSOCUG00000033457	394.13	-4.05594	0.742216	-5.46464	4.63854e-08	1.60187e-06	yes	down
ENSOCUG00000007319|GPX7	3612.62	1.14453	0.209481	5.46364	4.66471e-08	1.60769e-06	yes	up
ENSOCUG00000000502|LRP11	228.183	1.84517	0.338375	5.45303	4.95177e-08	1.70323e-06	yes	up
ENSOCUG00000013106|VIPR1	176.052	2.47296	0.45369	5.45076	5.01542e-08	1.7217e-06	yes	up
ENSOCUG00000012436|GJC3	188.637	-2.96365	0.544165	-5.44623	5.14487e-08	1.76263e-06	yes	down
ENSOCUG00000031493	140.25	-3.67322	0.674559	-5.44537	5.16991e-08	1.7677e-06	yes	down
ENSOCUG00000001096	10088.5	-1.66274	0.305652	-5.43998	5.32855e-08	1.81834e-06	yes	down
ENSOCUG00000006186|CPXM1	1140.8	2.50753	0.462551	5.42108	5.92394e-08	2.01753e-06	yes	up
ENSOCUG00000024302|LGALS1	18296.2	1.41851	0.261718	5.42001	5.95962e-08	2.02568e-06	yes	up
ENSOCUG00000001082|CLIP4	456.01	2.08773	0.385422	5.41675	6.06934e-08	2.05893e-06	yes	up
ENSOCUG00000029301|ZSCAN23	239.686	-1.61461	0.298121	-5.41593	6.09693e-08	2.06423e-06	yes	down
ENSOCUG00000027810|ZFAND4	541.67	-1.4731	0.272127	-5.41328	6.18815e-08	2.09101e-06	yes	down
ENSOCUG00000013150|DSP	27726.7	1.94489	0.359591	5.40861	6.35146e-08	2.14201e-06	yes	up
ENSOCUG00000016120	3766.6	-1.28708	0.238508	-5.39637	6.80018e-08	2.28886e-06	yes	down
ENSOCUG00000011945|TRMT2B	1165.8	1.85956	0.344765	5.39372	6.90138e-08	2.31841e-06	yes	up
ENSOCUG00000012440|PRRG4	1169.88	-2.42507	0.449969	-5.38943	7.06823e-08	2.36985e-06	yes	down
ENSOCUG00000002863|IFIH1	6146.38	3.51941	0.653687	5.38394	7.28743e-08	2.43861e-06	yes	up
ENSOCUG00000023301	9512.17	-2.74579	0.510126	-5.38257	7.34285e-08	2.4524e-06	yes	down
ENSOCUG00000024221|INMT	728.199	3.91097	0.726818	5.38095	7.40945e-08	2.46986e-06	yes	up
ENSOCUG00000014917|PDE2A	7256.68	-1.15725	0.21538	-5.37307	7.74066e-08	2.5753e-06	yes	down
ENSOCUG00000002485	1247.67	2.713	0.505108	5.37113	7.8243e-08	2.59812e-06	yes	up
ENSOCUG00000007472	10653.2	1.69654	0.31611	5.36694	8.00855e-08	2.6542e-06	yes	up
ENSOCUG00000028024	13847.8	7.04673	1.31349	5.3649	8.0992e-08	2.6791e-06	yes	up
ENSOCUG00000024432	9881.29	7.10073	1.32397	5.3632	8.17618e-08	2.69939e-06	yes	up
ENSOCUG00000033536|FDPS	3314.95	2.62274	0.489219	5.36107	8.27284e-08	2.72609e-06	yes	up
ENSOCUG00000007802|CAST	22715.5	1.17877	0.2199	5.36046	8.3008e-08	2.72788e-06	yes	up
ENSOCUG00000002153|ATAT1	1241.92	1.31597	0.245504	5.36027	8.30987e-08	2.72788e-06	yes	up
ENSOCUG00000001808|SLC12A2	4632.81	-1.01805	0.189951	-5.35953	8.34365e-08	2.73377e-06	yes	down
ENSOCUG00000035504	138.922	-2.89149	0.539911	-5.3555	8.53198e-08	2.79018e-06	yes	down
ENSOCUG00000000249|SMARCD3	1199.04	1.4988	0.279933	5.35415	8.59613e-08	2.80585e-06	yes	up
ENSOCUG00000013078|FAXDC2	3837.92	-1.4894	0.2783	-5.35179	8.70869e-08	2.83723e-06	yes	down
ENSOCUG00000000720|OXA1L	10181.8	-1.20509	0.225418	-5.34601	8.99151e-08	2.92266e-06	yes	down
ENSOCUG00000035624	1432.63	-1.99453	0.373106	-5.34574	9.00479e-08	2.92266e-06	yes	down
ENSOCUG00000024649	274.774	1.59595	0.29866	5.34371	9.1063e-08	2.95006e-06	yes	up
ENSOCUG00000000611|FKBP10	2335.42	1.70698	0.319512	5.34247	9.16893e-08	2.96479e-06	yes	up
ENSOCUG00000023611|WDR45	3819.32	-1.0061	0.188472	-5.33817	9.3889e-08	3.03025e-06	yes	down
ENSOCUG00000004827|SFXN1	3267.1	1.61579	0.302882	5.3347	9.57009e-08	3.08296e-06	yes	up
ENSOCUG00000027406	3430.57	2.17435	0.407633	5.33409	9.60233e-08	3.08759e-06	yes	up
ENSOCUG00000003084|CPB1	86.8999	-4.04916	0.759311	-5.33268	9.67741e-08	3.10594e-06	yes	down
ENSOCUG00000039353	15649.1	-1.34815	0.252892	-5.33092	9.77162e-08	3.13036e-06	yes	down
ENSOCUG00000022051|U2	244.238	-1.90048	0.356808	-5.32635	1.00205e-07	3.20415e-06	yes	down
ENSOCUG00000008578|DYNLRB2	559.916	-1.66512	0.31276	-5.32394	1.01541e-07	3.24087e-06	yes	down
ENSOCUG00000029212	1506.59	1.71184	0.321595	5.32297	1.02087e-07	3.25228e-06	yes	up
ENSOCUG00000008966|P4HA2	5015.38	1.09532	0.205792	5.3225	1.02354e-07	3.25477e-06	yes	up
ENSOCUG00000021037	1973.04	4.02218	0.75612	5.31949	1.04057e-07	3.30284e-06	yes	up
ENSOCUG00000001218	1697.76	-1.21875	0.229196	-5.3175	1.05205e-07	3.33316e-06	yes	down
ENSOCUG00000002135|TAP1	2718.93	3.31988	0.624414	5.3168	1.05611e-07	3.33989e-06	yes	up
ENSOCUG00000012327|MED4	3732.45	-1.48709	0.279747	-5.31584	1.06165e-07	3.35129e-06	yes	down
ENSOCUG00000011747|ZDHHC15	511.233	2.45228	0.461968	5.30832	1.10638e-07	3.4861e-06	yes	up
ENSOCUG00000015898|SERINC2	1014.32	2.66156	0.501959	5.30234	1.14326e-07	3.59577e-06	yes	up
ENSOCUG00000001828|CERK	7636.26	-2.5612	0.483505	-5.29714	1.17628e-07	3.69289e-06	yes	down
ENSOCUG00000024308|MMP11	1050.27	-1.84771	0.348912	-5.29564	1.18603e-07	3.71674e-06	yes	down
ENSOCUG00000002285|SLITRK2	185.14	-2.00705	0.379469	-5.28909	1.22928e-07	3.84529e-06	yes	down
ENSOCUG00000003256|LRRC34	60.2188	3.34097	0.631885	5.2873	1.24136e-07	3.87606e-06	yes	up
ENSOCUG00000009437|TMC1	67.1477	-3.30331	0.625789	-5.27864	1.30147e-07	4.05642e-06	yes	down
ENSOCUG00000000590	1693.71	1.94393	0.368439	5.27612	1.31944e-07	4.10501e-06	yes	up
ENSOCUG00000031409|PCOLCE	5093.05	1.96136	0.371839	5.27476	1.32933e-07	4.12093e-06	yes	up
ENSOCUG00000027981|ISG15	1899.35	4.09	0.775347	5.27506	1.32712e-07	4.12093e-06	yes	up
ENSOCUG00000008656	2534.79	3.63687	0.68961	5.27381	1.33623e-07	4.13487e-06	yes	up
ENSOCUG00000029108|ND4	680138	-2.36905	0.449941	-5.26525	1.40001e-07	4.3245e-06	yes	down
ENSOCUG00000039590|BASP1	623.445	2.64192	0.502593	5.25658	1.46756e-07	4.52166e-06	yes	up
ENSOCUG00000014421|MPZ	7211.25	-1.99438	0.37942	-5.25639	1.46907e-07	4.52166e-06	yes	down
ENSOCUG00000004501	5046.39	2.54682	0.485035	5.25081	1.51435e-07	4.65272e-06	yes	up
ENSOCUG00000013403|L3HYPDH	244.578	1.68956	0.321877	5.24908	1.52863e-07	4.68825e-06	yes	up
ENSOCUG00000022623|CISD3	5546.43	1.57788	0.300663	5.248	1.53758e-07	4.70734e-06	yes	up
ENSOCUG00000022135|NME1	1663.69	2.04197	0.389379	5.24418	1.56975e-07	4.79732e-06	yes	up
ENSOCUG00000009328|CRLS1	5735.13	-1.38009	0.263335	-5.24082	1.59864e-07	4.87697e-06	yes	down
ENSOCUG00000002020|LGI3	224.442	2.95852	0.564768	5.23846	1.6192e-07	4.93098e-06	yes	up
ENSOCUG00000003298	2540.22	2.85963	0.546125	5.23622	1.63898e-07	4.98243e-06	yes	up
ENSOCUG00000009543|KCNMA1	675.29	-1.90511	0.36407	-5.23282	1.66941e-07	5.05715e-06	yes	down
ENSOCUG00000014946|RASD1	839.924	-4.11618	0.786593	-5.23291	1.66859e-07	5.05715e-06	yes	down
ENSOCUG00000000397|KALRN	3839.32	-2.16382	0.414306	-5.22276	1.76273e-07	5.33047e-06	yes	down
ENSOCUG00000012615|BMPER	1454.08	1.94118	0.372476	5.21156	1.87258e-07	5.65278e-06	yes	up
ENSOCUG00000027445|TCIM	9939.82	-2.05437	0.394232	-5.21107	1.87752e-07	5.65778e-06	yes	down
ENSOCUG00000028108|UBD	64.2623	9.11494	1.75307	5.19941	1.99927e-07	6.01417e-06	yes	up
ENSOCUG00000006461|GALK2	1576.28	1.50554	0.289595	5.19877	2.00614e-07	6.02434e-06	yes	up
ENSOCUG00000002139|PSMB9	573.092	3.80157	0.732038	5.19313	2.06788e-07	6.19896e-06	yes	up
ENSOCUG00000015837	6420.7	1.59666	0.307617	5.19039	2.09852e-07	6.27992e-06	yes	up
ENSOCUG00000009603|FAM114A1	4846.57	1.45491	0.280366	5.1893	2.11084e-07	6.30587e-06	yes	up
ENSOCUG00000019664|SNORA27	360.203	-1.57355	0.304666	-5.16482	2.40667e-07	7.1772e-06	yes	down
ENSOCUG00000023725|RGN	268.706	1.83004	0.354441	5.16317	2.42796e-07	7.22821e-06	yes	up
ENSOCUG00000029107|ND4L	133137	-2.49384	0.483312	-5.15991	2.47073e-07	7.34287e-06	yes	down
ENSOCUG00000006966|ACADVL	92160.5	-1.21429	0.235822	-5.14918	2.61632e-07	7.76221e-06	yes	down
ENSOCUG00000013272|SEC24D	6728.37	1.036	0.201256	5.14768	2.6373e-07	7.81103e-06	yes	up
ENSOCUG00000010142|PTX3	4160.49	-6.96192	1.35302	-5.14548	2.66835e-07	7.88944e-06	yes	down
ENSOCUG00000010001|HSF4	216.346	2.12194	0.412532	5.14369	2.69392e-07	7.95144e-06	yes	up
ENSOCUG00000003312|ONECUT1	54.8903	5.69948	1.10827	5.14269	2.7083e-07	7.98025e-06	yes	up
ENSOCUG00000017737|P2RX2	202.938	-3.29775	0.641552	-5.14027	2.74342e-07	8.06994e-06	yes	down
ENSOCUG00000014223|UVRAG	254564	2.50571	0.487562	5.13926	2.75821e-07	8.09968e-06	yes	up
ENSOCUG00000001235|ADAM19	2662.83	1.0875	0.211676	5.13758	2.78294e-07	8.15842e-06	yes	up
ENSOCUG00000012677|ENTPD1	3207.84	1.45815	0.283843	5.13718	2.7889e-07	8.16203e-06	yes	up
ENSOCUG00000005831|RPN2	13767.6	1.31115	0.255263	5.13648	2.79928e-07	8.17855e-06	yes	up
ENSOCUG00000029114	414.358	-2.35337	0.458237	-5.13571	2.81077e-07	8.19825e-06	yes	down
ENSOCUG00000035102	12469.4	-1.2447	0.242382	-5.1353	2.8169e-07	8.20227e-06	yes	down
ENSOCUG00000002030|TMEM139	211.434	2.88775	0.562947	5.1297	2.90197e-07	8.43574e-06	yes	up
ENSOCUG00000000744|PLTP	6672.02	1.26194	0.246048	5.12886	2.91505e-07	8.45951e-06	yes	up
ENSOCUG00000026981|U2	479.179	-1.61939	0.315866	-5.12681	2.94688e-07	8.53754e-06	yes	down
ENSOCUG00000016639|CPT2	8723.58	-1.33084	0.259621	-5.12609	2.95828e-07	8.55621e-06	yes	down
ENSOCUG00000017039|RPUSD4	2998.52	-0.966636	0.188599	-5.12536	2.96974e-07	8.575e-06	no	.
ENSOCUG00000023764|CCDC80	62557.5	1.62121	0.31669	5.11923	3.06787e-07	8.84355e-06	yes	up
ENSOCUG00000017494	1924.88	2.09686	0.40974	5.11754	3.09552e-07	8.90838e-06	yes	up
ENSOCUG00000008818	9038.64	3.56201	0.696663	5.11296	3.17152e-07	9.11191e-06	yes	up
ENSOCUG00000001553|LIPA	20085.1	1.53045	0.299504	5.10996	3.22234e-07	9.24255e-06	yes	up
ENSOCUG00000028653|SCARNA6	632.319	-1.76171	0.3448	-5.10936	3.23243e-07	9.25613e-06	yes	down
ENSOCUG00000005470|PDPR	7746.22	-1.24642	0.244099	-5.10623	3.28657e-07	9.38966e-06	yes	down
ENSOCUG00000014063	669.115	1.83622	0.359617	5.10603	3.28994e-07	9.38966e-06	yes	up
ENSOCUG00000000829|CYP2S1	91.8978	5.4027	1.06006	5.09661	3.45796e-07	9.8529e-06	yes	up
ENSOCUG00000012547|USP54	6587.24	-2.81296	0.552313	-5.09304	3.5236e-07	1.00234e-05	yes	down
ENSOCUG00000015875|RFTN1	2741.18	2.01814	0.396656	5.08788	3.62091e-07	1.02833e-05	yes	up
ENSOCUG00000007507|SLC25A26	972.069	-0.989249	0.194457	-5.08722	3.63342e-07	1.03019e-05	no	.
ENSOCUG00000005112|FBXO32	6694.8	-3.19245	0.628068	-5.08296	3.7159e-07	1.05184e-05	yes	down
ENSOCUG00000031366	14135.4	-1.59693	0.314273	-5.08134	3.74774e-07	1.05912e-05	yes	down
ENSOCUG00000004169|ASAH1	16243.8	-1.57595	0.310246	-5.07968	3.78066e-07	1.06668e-05	yes	down
ENSOCUG00000004906	22465.6	1.05816	0.208506	5.07499	3.8751e-07	1.0908e-05	yes	up
ENSOCUG00000016662	80424.3	1.14426	0.225478	5.07481	3.8788e-07	1.0908e-05	yes	up
ENSOCUG00000008228	1832.25	1.18719	0.234071	5.07192	3.93826e-07	1.10572e-05	yes	up
ENSOCUG00000013547|OAT	12232.8	0.938868	0.18517	5.07031	3.9717e-07	1.1133e-05	no	.
ENSOCUG00000002296	4961.15	-1.77921	0.351072	-5.06795	4.02126e-07	1.12537e-05	yes	down
ENSOCUG00000008993	14472	2.22227	0.439344	5.05816	4.23328e-07	1.17897e-05	yes	up
ENSOCUG00000029731	2306.86	2.74148	0.541981	5.05826	4.23093e-07	1.17897e-05	yes	up
ENSOCUG00000025982	14294.6	-2.5603	0.506152	-5.05837	4.22853e-07	1.17897e-05	yes	down
ENSOCUG00000029274|KLRD1	208.588	-2.69137	0.532994	-5.04953	4.42894e-07	1.23147e-05	yes	down
ENSOCUG00000032724|TEX45	57.4196	-2.70049	0.534953	-5.04809	4.46243e-07	1.23879e-05	yes	down
ENSOCUG00000033465	981.904	1.88738	0.374076	5.04543	4.52494e-07	1.25413e-05	yes	up
ENSOCUG00000013506|TCAIM	775.587	1.29368	0.256468	5.04423	4.55357e-07	1.26004e-05	yes	up
ENSOCUG00000023632|SNORD97	219.112	-1.46263	0.290038	-5.0429	4.58528e-07	1.26678e-05	yes	down
ENSOCUG00000038788	490.277	1.61448	0.320337	5.03995	4.65661e-07	1.28239e-05	yes	up
ENSOCUG00000006594|ETFDH	51376.8	-0.864993	0.171622	-5.04012	4.65238e-07	1.28239e-05	no	.
ENSOCUG00000014689|IGF1	65201.1	1.10778	0.219873	5.03828	4.69734e-07	1.29154e-05	yes	up
ENSOCUG00000015587|TCP11	19.9035	-8.10476	1.60945	-5.03572	4.76053e-07	1.30521e-05	yes	down
ENSOCUG00000029106	1718.83	-2.71074	0.538309	-5.03566	4.76215e-07	1.30521e-05	yes	down
ENSOCUG00000000322|PARN	8640.57	-1.7164	0.341457	-5.02669	4.99021e-07	1.36339e-05	yes	down
ENSOCUG00000015445|SQSTM1	34434.8	-1.15678	0.23012	-5.02686	4.98584e-07	1.36339e-05	yes	down
ENSOCUG00000009219|KLHL12	16042.1	-1.06182	0.211322	-5.02463	5.04403e-07	1.37591e-05	yes	down
ENSOCUG00000011390|ADGRL4	8607.33	-1.1852	0.236293	-5.0158	5.28145e-07	1.4384e-05	yes	down
ENSOCUG00000015169|ATP6V0A1	7511.19	-1.18846	0.23737	-5.00679	5.53458e-07	1.50497e-05	yes	down
ENSOCUG00000022357|PDK2	3902.91	-1.91085	0.381741	-5.00562	5.56832e-07	1.51176e-05	yes	down
ENSOCUG00000023322	1389.33	-1.27282	0.254515	-5.00096	5.70447e-07	1.5463e-05	yes	down
ENSOCUG00000005116|PIK3R1	11120.9	1.19123	0.238252	4.99986	5.73732e-07	1.55276e-05	yes	up
ENSOCUG00000015217|PRDX6	10513.6	0.842293	0.168477	4.99944	5.74963e-07	1.55366e-05	no	.
ENSOCUG00000025658|AAMDC	5353.66	0.855844	0.171247	4.9977	5.80179e-07	1.5653e-05	no	.
ENSOCUG00000036137	69.3216	5.12758	1.02755	4.99009	6.03499e-07	1.62568e-05	yes	up
ENSOCUG00000006347	912.144	-1.34742	0.270103	-4.98854	6.08358e-07	1.63622e-05	yes	down
ENSOCUG00000037526	145.984	-2.45798	0.493384	-4.98188	6.29691e-07	1.69096e-05	yes	down
ENSOCUG00000004959|HHIP	206.764	2.62421	0.527158	4.97803	6.42355e-07	1.72229e-05	yes	up
ENSOCUG00000015003|MFSD8	907.92	-1.17851	0.236852	-4.97572	6.50058e-07	1.74024e-05	yes	down
ENSOCUG00000029101|ATP8	623743	-2.57499	0.518433	-4.96687	6.80414e-07	1.81868e-05	yes	down
ENSOCUG00000007797|CCKBR	108.709	-6.59983	1.32932	-4.96483	6.87617e-07	1.8351e-05	yes	down
ENSOCUG00000033191	314.282	-2.44785	0.493196	-4.96324	6.93266e-07	1.84732e-05	yes	down
ENSOCUG00000010681|PAPLN	264.527	2.07014	0.417155	4.96253	6.95825e-07	1.85128e-05	yes	up
ENSOCUG00000012696|PAFAH2	1347	1.31944	0.265985	4.96059	7.0279e-07	1.86694e-05	yes	up
ENSOCUG00000021924	26601.7	3.02187	0.609257	4.95993	7.05185e-07	1.87042e-05	yes	up
ENSOCUG00000006355|DDX60	4777.41	3.71929	0.750137	4.95815	7.1166e-07	1.8847e-05	yes	up
ENSOCUG00000027862|CNPY3	2097.4	1.48641	0.300024	4.95429	7.25937e-07	1.91936e-05	yes	up
ENSOCUG00000007887|ABCC5	3732.9	-1.47337	0.297409	-4.95402	7.26969e-07	1.91936e-05	yes	down
ENSOCUG00000004268|ECPAS	27292.8	-0.985775	0.198997	-4.95372	7.28086e-07	1.91937e-05	no	.
ENSOCUG00000022364	18042.8	2.57102	0.519155	4.95232	7.33339e-07	1.93027e-05	yes	up
ENSOCUG00000014548	47.642	-4.83043	0.97583	-4.95007	7.41856e-07	1.94971e-05	yes	down
ENSOCUG00000004455|GUCY1A1	2214.92	1.16231	0.234864	4.94886	7.46492e-07	1.95892e-05	yes	up
ENSOCUG00000007890	316.264	2.50372	0.505973	4.94833	7.48512e-07	1.96124e-05	yes	up
ENSOCUG00000002537|ROBO1	1540.62	1.56704	0.3167	4.94802	7.49738e-07	1.96147e-05	yes	up
ENSOCUG00000018898|U4	313.477	-1.48836	0.300957	-4.94543	7.59746e-07	1.98465e-05	yes	down
ENSOCUG00000010770|PAK5	57.3204	5.02935	1.01797	4.94058	7.78923e-07	2.03167e-05	yes	up
ENSOCUG00000013473	275.195	3.00827	0.608938	4.94019	7.80451e-07	2.03259e-05	yes	up
ENSOCUG00000008788|C9orf135	140.34	2.35654	0.477334	4.93689	7.9379e-07	2.06421e-05	yes	up
ENSOCUG00000034064	812.85	-1.31835	0.267115	-4.93551	7.99407e-07	2.07569e-05	yes	down
ENSOCUG00000016126|PRMT2	2206.85	0.850215	0.172366	4.9326	8.11416e-07	2.10371e-05	no	.
ENSOCUG00000021320|RRBP1	21468.2	1.10584	0.22428	4.93062	8.19678e-07	2.12194e-05	yes	up
ENSOCUG00000024720|U2	533.979	-1.4721	0.298596	-4.93008	8.2196e-07	2.12467e-05	yes	down
ENSOCUG00000004829|ESR1	3736.83	1.38049	0.280037	4.92967	8.23668e-07	2.1259e-05	yes	up
ENSOCUG00000006341	22.9481	-8.31083	1.68629	-4.92848	8.28735e-07	2.13579e-05	yes	down
ENSOCUG00000000266|WNT2B	333.209	-1.76554	0.358408	-4.92605	8.39084e-07	2.15923e-05	yes	down
ENSOCUG00000039297	1863.01	-1.55939	0.316586	-4.92565	8.4081e-07	2.16046e-05	yes	down
ENSOCUG00000026149|PCBD1	406.828	2.15776	0.438434	4.92153	8.58722e-07	2.2032e-05	yes	up
ENSOCUG00000010747|ZNF385A	350.768	1.50045	0.304941	4.92046	8.63403e-07	2.21193e-05	yes	up
ENSOCUG00000012185|CRACD	876.539	-3.24447	0.65947	-4.91982	8.66253e-07	2.21594e-05	yes	down
ENSOCUG00000004187|PAX8	22.6653	7.61106	1.5474	4.91862	8.71551e-07	2.2262e-05	yes	up
ENSOCUG00000008123|LRMDA	715.938	1.48654	0.303014	4.90586	9.30197e-07	2.37248e-05	yes	up
ENSOCUG00000015553|KARS1	34112.6	-0.968283	0.197412	-4.90488	9.34846e-07	2.38082e-05	no	.
ENSOCUG00000008702|GSTO1	24650.5	-2.44405	0.498623	-4.9016	9.50599e-07	2.41738e-05	yes	down
ENSOCUG00000015650|TBC1D15	5851.56	-0.992721	0.202598	-4.89996	9.58557e-07	2.43403e-05	no	.
ENSOCUG00000028135|C2orf88	732.482	1.67328	0.341629	4.89796	9.68378e-07	2.45536e-05	yes	up
ENSOCUG00000001097|CGRRF1	1636.49	1.09201	0.223012	4.89665	9.7484e-07	2.46812e-05	yes	up
ENSOCUG00000025409	14981	-0.985667	0.201382	-4.89451	9.8552e-07	2.4915e-05	no	.
ENSOCUG00000007907|OCIAD2	2888.26	1.26384	0.258928	4.88104	1.05529e-06	2.66398e-05	yes	up
ENSOCUG00000016534|TMEM126A	4327.92	1.02598	0.210317	4.87826	1.07026e-06	2.69784e-05	yes	up
ENSOCUG00000005109	469.443	1.09051	0.223638	4.87624	1.08129e-06	2.72167e-05	yes	up
ENSOCUG00000021569	2009.26	1.56049	0.320746	4.86518	1.14351e-06	2.8741e-05	yes	up
ENSOCUG00000005048|SENP2	4277.09	-0.985347	0.202586	-4.86384	1.15132e-06	2.88951e-05	no	.
ENSOCUG00000003437	79.0685	-3.02061	0.621433	-4.86072	1.16962e-06	2.93118e-05	yes	down
ENSOCUG00000002055|ZNF827	1779.1	-1.06473	0.219154	-4.85837	1.18354e-06	2.95749e-05	yes	down
ENSOCUG00000000085|TM2D2	1870.34	1.11814	0.230143	4.85848	1.18291e-06	2.95749e-05	yes	up
ENSOCUG00000012301	3226.42	-1.18734	0.244543	-4.85535	1.20175e-06	2.99864e-05	yes	down
ENSOCUG00000012333|GOT1	6889.13	-1.23612	0.255113	-4.84538	1.2637e-06	3.14868e-05	yes	down
ENSOCUG00000007355|DSG2	2868.29	-2.22387	0.459001	-4.84502	1.26596e-06	3.14977e-05	yes	down
ENSOCUG00000004500|TACC1	12211.1	-1.14553	0.236594	-4.84175	1.28699e-06	3.19748e-05	yes	down
ENSOCUG00000009655|LAMA4	52873.1	1.34613	0.278107	4.84035	1.29614e-06	3.21557e-05	yes	up
ENSOCUG00000006565|FAM126A	2576.48	1.42015	0.2935	4.83868	1.30705e-06	3.23799e-05	yes	up
ENSOCUG00000013603|ALAS2	9704.24	-1.58536	0.327972	-4.83384	1.33923e-06	3.31296e-05	yes	down
ENSOCUG00000003001|TNNI3K	1555.44	1.49222	0.308831	4.83184	1.3528e-06	3.34175e-05	yes	up
ENSOCUG00000033151|AOC3	28984.5	1.87653	0.388477	4.83047	1.3621e-06	3.35991e-05	yes	up
ENSOCUG00000011415|TGFB3	1484.83	1.35749	0.281149	4.82837	1.37652e-06	3.39063e-05	yes	up
ENSOCUG00000016168|ABCD2	7532.8	2.80088	0.580141	4.82793	1.37961e-06	3.39118e-05	yes	up
ENSOCUG00000000098|SLC16A10	355.511	-1.76606	0.365812	-4.82778	1.38067e-06	3.39118e-05	yes	down
ENSOCUG00000012230	992.033	0.988839	0.204883	4.82636	1.3905e-06	3.41047e-05	no	.
ENSOCUG00000003319	302.988	3.8171	0.791965	4.81979	1.43711e-06	3.51979e-05	yes	up
ENSOCUG00000016904	285.246	1.81032	0.375779	4.8175	1.45369e-06	3.55536e-05	yes	up
ENSOCUG00000011972|EBF2	8318.76	-0.949583	0.197268	-4.81366	1.48188e-06	3.61919e-05	no	.
ENSOCUG00000015457|FAM98A	7716.25	1.10406	0.229495	4.81081	1.50321e-06	3.66091e-05	yes	up
ENSOCUG00000001334|SLC3A2	6146.89	-1.33757	0.278033	-4.81081	1.50318e-06	3.66091e-05	yes	down
ENSOCUG00000016382|ZNF106	33088.2	1.27771	0.265851	4.80609	1.53909e-06	3.74303e-05	yes	up
ENSOCUG00000026310|CASZ1	449.381	-1.67141	0.347955	-4.80351	1.55909e-06	3.78632e-05	yes	down
ENSOCUG00000008581|CDYL2	946.445	1.53651	0.3204	4.7956	1.6219e-06	3.92782e-05	yes	up
ENSOCUG00000013796|GCLM	2186.28	-1.65525	0.345153	-4.79571	1.62098e-06	3.92782e-05	yes	down
ENSOCUG00000025816	4010.25	-2.68618	0.560244	-4.79466	1.62952e-06	3.94074e-05	yes	down
ENSOCUG00000003112|STRC	195.832	-2.17708	0.454115	-4.79412	1.63393e-06	3.94588e-05	yes	down
ENSOCUG00000012608|PTGER2	1538.36	-1.34655	0.281066	-4.79087	1.66063e-06	4.00477e-05	yes	down
ENSOCUG00000026781|F5	260.179	-1.94516	0.406451	-4.78572	1.70374e-06	4.09166e-05	yes	down
ENSOCUG00000002011|EXTL2	1861.11	1.65617	0.346065	4.78572	1.70377e-06	4.09166e-05	yes	up
ENSOCUG00000010549|MMD	4842.83	1.63716	0.342073	4.786	1.70138e-06	4.09166e-05	yes	up
ENSOCUG00000008388|CCNG2	4166.83	-1.40606	0.293993	-4.78263	1.73017e-06	4.14929e-05	yes	down
ENSOCUG00000003966	9544.02	1.15132	0.241249	4.77234	1.821e-06	4.36105e-05	yes	up
ENSOCUG00000027849|OAS3	704.84	2.83903	0.595134	4.77041	1.83856e-06	4.397e-05	yes	up
ENSOCUG00000008177|MGAM	237.208	-2.49731	0.523867	-4.76708	1.86916e-06	4.46402e-05	yes	down
ENSOCUG00000015654|TRAK1	5467.81	1.14662	0.240645	4.76479	1.8905e-06	4.50873e-05	yes	up
ENSOCUG00000010633|HMOX1	3288.56	-3.47354	0.729226	-4.76333	1.90425e-06	4.53527e-05	yes	down
ENSOCUG00000008385|CDKN2C	2839.32	1.19035	0.250241	4.75681	1.96673e-06	4.67762e-05	yes	up
ENSOCUG00000003863|CD74	8155.48	2.65158	0.557778	4.75382	1.99604e-06	4.74081e-05	yes	up
ENSOCUG00000021808|TMED3	1484.18	1.2412	0.261236	4.75128	2.02135e-06	4.79432e-05	yes	up
ENSOCUG00000026537	199.708	10.7508	2.26389	4.74883	2.04601e-06	4.84614e-05	yes	up
ENSOCUG00000009444|ALDH1A1	46502.2	1.85258	0.390188	4.74792	2.0552e-06	4.86124e-05	yes	up
ENSOCUG00000014000|TAF7	5187.44	1.27736	0.269103	4.74674	2.06718e-06	4.88291e-05	yes	up
ENSOCUG00000027812	79545.2	1.49746	0.315511	4.74616	2.0732e-06	4.89043e-05	yes	up
ENSOCUG00000009103|HLA-DRA	10729.7	2.68196	0.5653	4.7443	2.09226e-06	4.92865e-05	yes	up
ENSOCUG00000022218|SPRY3	51.3431	4.05358	0.854571	4.74341	2.10148e-06	4.94364e-05	yes	up
ENSOCUG00000008086|LRRC15	23.2336	-8.32839	1.75692	-4.74033	2.13366e-06	5.00855e-05	yes	down
ENSOCUG00000012078|PAPSS2	2427.58	1.0556	0.22269	4.74022	2.13488e-06	5.00855e-05	yes	up
ENSOCUG00000022299|PI15	2739.85	-1.47711	0.311662	-4.73947	2.14274e-06	5.02018e-05	yes	down
ENSOCUG00000002399|PNCK	61.7684	-2.96491	0.625894	-4.73708	2.16818e-06	5.0729e-05	yes	down
ENSOCUG00000004651|TESMIN	53.6407	-5.93354	1.25283	-4.73611	2.17863e-06	5.09044e-05	yes	down
ENSOCUG00000001887|TMEM245	5093.61	1.37548	0.290531	4.73436	2.19749e-06	5.12511e-05	yes	up
ENSOCUG00000030903	2372.64	1.09832	0.231997	4.73418	2.1994e-06	5.12511e-05	yes	up
ENSOCUG00000016970|DNHD1	208.681	-1.9248	0.407522	-4.72317	2.32192e-06	5.39823e-05	yes	down
ENSOCUG00000037789	610.562	-1.26206	0.26721	-4.72309	2.32286e-06	5.39823e-05	yes	down
ENSOCUG00000012345|PPIF	2079.23	-1.51534	0.321022	-4.72036	2.35428e-06	5.4639e-05	yes	down
ENSOCUG00000000795|ZFAND5	8106.92	-1.91751	0.4064	-4.7183	2.37825e-06	5.51212e-05	yes	down
ENSOCUG00000003569|HMGCS1	5353.84	1.66517	0.352952	4.71782	2.38384e-06	5.51767e-05	yes	up
ENSOCUG00000014988|COL3A1	1.52349e+06	1.4328	0.303829	4.7158	2.40762e-06	5.56525e-05	yes	up
ENSOCUG00000025312	5172.62	-1.16135	0.24647	-4.71193	2.45376e-06	5.66142e-05	yes	down
ENSOCUG00000008514|TBCK	5516.96	1.15562	0.245275	4.71155	2.45843e-06	5.66142e-05	yes	up
ENSOCUG00000015621|GPT2	30035.2	-1.02306	0.217141	-4.71149	2.45906e-06	5.66142e-05	yes	down
ENSOCUG00000000515|LGALS4	249.202	-2.38402	0.506649	-4.70547	2.53283e-06	5.82349e-05	yes	down
ENSOCUG00000010180|MKRN1	5150.7	-1.03932	0.220971	-4.70343	2.5583e-06	5.87422e-05	yes	down
ENSOCUG00000005218|MTUS1	8380.97	1.33808	0.284561	4.70225	2.57305e-06	5.90025e-05	yes	up
ENSOCUG00000011919|SEMA3A	2322.97	1.57457	0.334891	4.70173	2.57969e-06	5.90762e-05	yes	up
ENSOCUG00000000107|MPPE1	3210.56	-1.46719	0.312492	-4.69513	2.66443e-06	6.0936e-05	yes	down
ENSOCUG00000013771|UNC119	1632.49	1.27458	0.27186	4.68835	2.75411e-06	6.29038e-05	yes	up
ENSOCUG00000029115|CYTB	1.21297e+06	-2.45125	0.523054	-4.68643	2.78017e-06	6.3415e-05	yes	down
ENSOCUG00000027883|KIAA0408	8252.54	-2.03566	0.434445	-4.68565	2.79074e-06	6.3491e-05	yes	down
ENSOCUG00000010366	85.9866	-2.07504	0.442851	-4.68564	2.79085e-06	6.3491e-05	yes	down
ENSOCUG00000010589|FBXO30	11512	-1.92369	0.410587	-4.68522	2.79656e-06	6.35372e-05	yes	down
ENSOCUG00000000804|SCRN1	1192.42	1.65747	0.353936	4.68298	2.82728e-06	6.41508e-05	yes	up
ENSOCUG00000010507|NPR3	20257.3	1.53188	0.327353	4.6796	2.87435e-06	6.51331e-05	yes	up
ENSOCUG00000001117|CDKL4	294.68	2.09997	0.448921	4.67782	2.89936e-06	6.56136e-05	yes	up
ENSOCUG00000001601|SLC18B1	613.288	1.82887	0.391233	4.67463	2.94484e-06	6.65558e-05	yes	up
ENSOCUG00000008094|HGSNAT	9153.52	1.24096	0.265704	4.67044	3.00549e-06	6.78377e-05	yes	up
ENSOCUG00000011985|CACNA1A	62.6891	4.13721	0.88608	4.66912	3.02493e-06	6.81873e-05	yes	up
ENSOCUG00000016791|CLEC1A	2439.55	-1.68308	0.361002	-4.66224	3.12787e-06	7.03274e-05	yes	down
ENSOCUG00000015823|OAS2	4212.03	5.7989	1.2438	4.66223	3.12802e-06	7.03274e-05	yes	up
ENSOCUG00000000446|BCAT2	138.628	3.02904	0.649757	4.6618	3.13449e-06	7.03812e-05	yes	up
ENSOCUG00000009645	19785.9	-1.38942	0.298126	-4.6605	3.15435e-06	7.07353e-05	yes	down
ENSOCUG00000013815|SEMA6A	2534.87	-1.23743	0.26556	-4.65969	3.16682e-06	7.09228e-05	yes	down
ENSOCUG00000026373	36.3567	8.29318	1.78013	4.65875	3.18138e-06	7.11567e-05	yes	up
ENSOCUG00000000025|SLCO2A1	451.386	-1.99441	0.428259	-4.65703	3.20806e-06	7.16606e-05	yes	down
ENSOCUG00000022637	185.514	1.41569	0.30427	4.65274	3.27559e-06	7.29802e-05	yes	up
ENSOCUG00000011085|CTSS	5932.72	1.81211	0.38947	4.65276	3.27517e-06	7.29802e-05	yes	up
ENSOCUG00000005671|SLC9B1	358.871	-2.39199	0.514182	-4.65203	3.28689e-06	7.31375e-05	yes	down
ENSOCUG00000014364|FADS3	27470.9	1.41807	0.305048	4.64868	3.3407e-06	7.42391e-05	yes	up
ENSOCUG00000000851	35068.2	0.914954	0.196855	4.64787	3.35383e-06	7.44353e-05	no	.
ENSOCUG00000010120|ZNF281	2506.07	-1.6083	0.346171	-4.64598	3.38469e-06	7.50237e-05	yes	down
ENSOCUG00000011016	5150.38	2.82886	0.60894	4.64555	3.39167e-06	7.5082e-05	yes	up
ENSOCUG00000004590	1367.75	1.68292	0.362442	4.64329	3.4291e-06	7.58133e-05	yes	up
ENSOCUG00000010359	19.0206	7.35847	1.58505	4.64241	3.44371e-06	7.60392e-05	yes	up
ENSOCUG00000037601	15.5078	-7.74419	1.6696	-4.63834	3.51217e-06	7.7353e-05	yes	down
ENSOCUG00000008398|ZFYVE1	3544.32	-1.00888	0.217506	-4.63839	3.51128e-06	7.7353e-05	yes	down
ENSOCUG00000007741|CRTAP	6334.14	1.14825	0.247722	4.63523	3.56538e-06	7.84246e-05	yes	up
ENSOCUG00000025164	2884.3	1.05478	0.227743	4.63144	3.63139e-06	7.9775e-05	yes	up
ENSOCUG00000009332|MCOLN3	6994.73	1.79651	0.387926	4.63105	3.63808e-06	7.98205e-05	yes	up
ENSOCUG00000011953|CENPI	344.004	2.12486	0.458976	4.62956	3.66435e-06	8.02949e-05	yes	up
ENSOCUG00000006916|BLVRA	938.933	1.94071	0.419238	4.62913	3.67213e-06	8.03634e-05	yes	up
ENSOCUG00000033563	3455.82	-1.07989	0.23335	-4.62778	3.69609e-06	8.07664e-05	yes	down
ENSOCUG00000010632|NPAS3	449.463	-1.09998	0.237703	-4.62756	3.6999e-06	8.07664e-05	yes	down
ENSOCUG00000007514|DNAJC5B	40.5971	4.35204	0.941714	4.6214	3.81152e-06	8.30979e-05	yes	up
ENSOCUG00000008225|LACTB2	6419.12	-1.1103	0.240457	-4.61747	3.88443e-06	8.45806e-05	yes	down
ENSOCUG00000013456|OMA1	419.232	1.30686	0.283047	4.61711	3.8912e-06	8.46213e-05	yes	up
ENSOCUG00000025513|IGFBP5	8626.05	1.96991	0.426926	4.61418	3.94648e-06	8.56575e-05	yes	up
ENSOCUG00000003371|SELENBP1	15710.3	1.31433	0.284853	4.61406	3.94877e-06	8.56575e-05	yes	up
ENSOCUG00000036376	777.504	-1.57578	0.341581	-4.6132	3.9652e-06	8.59061e-05	yes	down
ENSOCUG00000004128|TBC1D9B	23873.1	0.93531	0.202839	4.6111	4.00544e-06	8.66691e-05	no	.
ENSOCUG00000033258	42.4864	-2.71866	0.590363	-4.60506	4.12345e-06	8.89995e-05	yes	down
ENSOCUG00000009065|HNMT	3789.9	1.48814	0.323149	4.60511	4.12249e-06	8.89995e-05	yes	up
ENSOCUG00000035202	110.335	4.20654	0.914061	4.60204	4.18378e-06	9.01888e-05	yes	up
ENSOCUG00000011526|AADAT	1211.23	0.971533	0.211132	4.60154	4.19386e-06	9.02934e-05	no	.
ENSOCUG00000035812	342.189	-2.06559	0.449074	-4.59967	4.23162e-06	9.09929e-05	yes	down
ENSOCUG00000015909|HBEGF	308.165	-1.79452	0.390213	-4.59882	4.24883e-06	9.12495e-05	yes	down
ENSOCUG00000006678|JAM2	6462.29	-1.30968	0.284901	-4.59697	4.28681e-06	9.18717e-05	yes	down
ENSOCUG00000036950	1592.51	-1.04984	0.228381	-4.59689	4.28845e-06	9.18717e-05	yes	down
ENSOCUG00000014610|ABCC4	2078.65	-1.52899	0.332721	-4.59541	4.31906e-06	9.2413e-05	yes	down
ENSOCUG00000000429|MPHOSPH8	7089.07	-0.908384	0.197707	-4.5946	4.33581e-06	9.26565e-05	no	.
ENSOCUG00000008560	2077.08	-2.41049	0.524689	-4.59413	4.34553e-06	9.27494e-05	yes	down
ENSOCUG00000016642|PROM1	4356.64	-1.01965	0.222147	-4.59	4.43254e-06	9.44897e-05	yes	down
ENSOCUG00000009827|TUBB2B	7276.61	2.00653	0.437248	4.58899	4.45406e-06	9.48314e-05	yes	up
ENSOCUG00000001461|PLOD2	3552.68	1.57786	0.34411	4.58534	4.53239e-06	9.63802e-05	yes	up
ENSOCUG00000005255	17777.2	2.04228	0.445668	4.5825	4.59448e-06	9.75805e-05	yes	up
ENSOCUG00000014480|C1R	17303.7	1.47546	0.322195	4.57939	4.66326e-06	9.89195e-05	yes	up
ENSOCUG00000004066|LZTS3	779.242	1.5117	0.330217	4.57789	4.69694e-06	9.95117e-05	yes	up
ENSOCUG00000002489	780.532	2.25859	0.494094	4.57118	4.84975e-06	0.000102573	yes	up
ENSOCUG00000033092	48.6453	-3.32349	0.727077	-4.57103	4.85332e-06	0.000102573	yes	down
ENSOCUG00000022907|RORC	795.86	-2.41547	0.529083	-4.56539	4.98566e-06	0.000105241	yes	down
ENSOCUG00000002427|SLC6A17	138.881	-2.02393	0.44353	-4.56323	5.03722e-06	0.0001062	yes	down
ENSOCUG00000023483|CSNK2B	13036.3	-0.704953	0.154505	-4.56265	5.05131e-06	0.000106367	no	.
ENSOCUG00000015959|TPRG1	15.8219	-7.77206	1.70611	-4.55543	5.22789e-06	0.000109951	yes	down
ENSOCUG00000001716|PFKFB1	10234.3	1.4517	0.318705	4.55499	5.23881e-06	0.000110047	yes	up
ENSOCUG00000034224	269.694	-1.54371	0.339206	-4.55096	5.34021e-06	0.000112041	yes	down
ENSOCUG00000028843	329.16	-1.78636	0.392825	-4.54746	5.42961e-06	0.000113619	yes	down
ENSOCUG00000031964	12108	1.15548	0.254105	4.54725	5.43519e-06	0.000113619	yes	up
ENSOCUG00000026724	2295.19	-1.06893	0.235054	-4.5476	5.42621e-06	0.000113619	yes	down
ENSOCUG00000022457|MSANTD4	2460.12	-1.0473	0.230348	-4.54658	5.45237e-06	0.00011384	yes	down
ENSOCUG00000005379|ANXA6	44836.6	0.878881	0.193746	4.53625	5.72623e-06	0.000119414	no	.
ENSOCUG00000033989	321.403	2.47853	0.546538	4.53497	5.76107e-06	0.000119996	yes	up
ENSOCUG00000001438|ALKBH1	1157.65	-1.10916	0.244672	-4.53323	5.80877e-06	0.000120843	yes	down
ENSOCUG00000036752	254.465	-1.61438	0.356215	-4.53202	5.84213e-06	0.000121391	yes	down
ENSOCUG00000002401	100.016	-2.7078	0.597858	-4.52917	5.92159e-06	0.000122894	yes	down
ENSOCUG00000017934|ACVR1B	1097.77	-1.46775	0.324237	-4.52677	5.98917e-06	0.00012385	yes	down
ENSOCUG00000005947|SCEL	281.889	2.19428	0.484731	4.52679	5.98868e-06	0.00012385	yes	up
ENSOCUG00000033976	40.5741	4.71012	1.04041	4.5272	5.97717e-06	0.00012385	yes	up
ENSOCUG00000034716	176408	-0.913886	0.201949	-4.52534	6.02987e-06	0.000124543	no	.
ENSOCUG00000016585|SH2D4A	362.704	1.81128	0.400282	4.52501	6.03933e-06	0.000124589	yes	up
ENSOCUG00000021207	545.783	2.01968	0.446375	4.52462	6.05053e-06	0.000124671	yes	up
ENSOCUG00000017299|CD207	1862.38	2.39292	0.529759	4.517	6.27207e-06	0.000129082	yes	up
ENSOCUG00000007986|GC	40.0188	5.46939	1.21094	4.51666	6.28217e-06	0.000129136	yes	up
ENSOCUG00000010317|MANF	1776.99	1.20889	0.267823	4.51377	6.36864e-06	0.000130758	yes	up
ENSOCUG00000014926	4183.24	1.10918	0.245758	4.51331	6.38223e-06	0.000130881	yes	up
ENSOCUG00000003921|GLIPR1	866.174	2.11788	0.469392	4.51196	6.42314e-06	0.000131564	yes	up
ENSOCUG00000006682	2295.33	-0.996538	0.220889	-4.51148	6.43766e-06	0.000131705	no	.
ENSOCUG00000010417|CTSZ	18032.2	-1.75397	0.388997	-4.50894	6.51514e-06	0.000133132	yes	down
ENSOCUG00000005737|LGMN	19587.4	1.28516	0.28552	4.50113	6.75928e-06	0.000137958	yes	up
ENSOCUG00000011633|MYB	195.549	2.39096	0.531308	4.50013	6.79107e-06	0.000138443	yes	up
ENSOCUG00000003831|C4orf19	119.999	-4.09331	0.909823	-4.49902	6.82683e-06	0.000139008	yes	down
ENSOCUG00000006495|ABHD5	10730.6	-1.71378	0.381323	-4.49429	6.98012e-06	0.000141856	yes	down
ENSOCUG00000007913|ZNF862	824.206	1.19954	0.266909	4.4942	6.98311e-06	0.000141856	yes	up
ENSOCUG00000005145|EEPD1	8495.94	1.95218	0.434457	4.49338	7.01017e-06	0.000142238	yes	up
ENSOCUG00000025358|PROS1	4311.75	-1.22205	0.27201	-4.49266	7.03387e-06	0.000142524	yes	down
ENSOCUG00000004392|FOXN3	8220.22	-1.18071	0.262822	-4.49245	7.04076e-06	0.000142524	yes	down
ENSOCUG00000029113|ND6	19930.1	-2.06541	0.460296	-4.48714	7.21863e-06	0.000145953	yes	down
ENSOCUG00000029456|TSNAX	10254.3	-1.03301	0.23033	-4.48489	7.29521e-06	0.000147329	yes	down
ENSOCUG00000021002|LCN2	266.258	-2.13155	0.475395	-4.48375	7.33438e-06	0.000147947	yes	down
ENSOCUG00000000861|CD82	906.974	1.64144	0.366185	4.48254	7.37604e-06	0.000148614	yes	up
ENSOCUG00000013162	4323.48	1.01871	0.227289	4.48198	7.39538e-06	0.00014883	yes	up
ENSOCUG00000001161|HYPK	4206.77	1.58737	0.354354	4.4796	7.47816e-06	0.000150321	yes	up
ENSOCUG00000004436|INSR	25194.3	-1.59141	0.355454	-4.47712	7.56579e-06	0.000151905	yes	down
ENSOCUG00000012648|MAN1A2	3973.29	0.920979	0.205793	4.47526	7.63182e-06	0.000153053	no	.
ENSOCUG00000026972|MAGEE2	208.286	2.99466	0.669501	4.47298	7.71383e-06	0.000154518	yes	up
ENSOCUG00000001546|TOX3	326.339	-2.54659	0.569496	-4.47165	7.76195e-06	0.000155302	yes	down
ENSOCUG00000029111	594.119	-1.68698	0.377619	-4.4674	7.9175e-06	0.000158231	yes	down
ENSOCUG00000009563|TMEM263	1157.48	1.00155	0.224204	4.46714	7.92715e-06	0.00015824	yes	up
ENSOCUG00000020978|YPEL2	1574.59	-1.43533	0.321366	-4.46635	7.95671e-06	0.000158647	yes	down
ENSOCUG00000021974	265.549	-3.56542	0.798677	-4.46416	8.03849e-06	0.000160093	yes	down
ENSOCUG00000026233|PLAAT2	304.699	3.83358	0.859985	4.45773	8.28303e-06	0.000164773	yes	up
ENSOCUG00000009867	1389.47	1.07692	0.241647	4.45658	8.32772e-06	0.000165472	yes	up
ENSOCUG00000000010|GNE	4014.23	1.13845	0.255732	4.45172	8.51853e-06	0.000169068	yes	up
ENSOCUG00000006507|FUCA1	2620.94	0.886746	0.19925	4.45042	8.57022e-06	0.000169861	no	.
ENSOCUG00000025268|CST7	155.636	3.98397	0.895229	4.45022	8.57813e-06	0.000169861	yes	up
ENSOCUG00000014468|C1S	23876.3	2.46848	0.554767	4.44958	8.60376e-06	0.000169978	yes	up
ENSOCUG00000012393|MCCC1	4640.86	1.19535	0.268633	4.44976	8.59677e-06	0.000169978	yes	up
ENSOCUG00000016394|NDRG1	8440.37	-2.3887	0.536951	-4.44864	8.64144e-06	0.000170528	yes	down
ENSOCUG00000029105|ND3	481330	-1.77484	0.399205	-4.44592	8.75161e-06	0.000172505	yes	down
ENSOCUG00000013753	2357.01	1.21593	0.274091	4.43624	9.15438e-06	0.000180238	yes	up
ENSOCUG00000012057|TIMELESS	1187.22	1.46959	0.331463	4.43366	9.26453e-06	0.000182199	yes	up
ENSOCUG00000002140|DACH1	1226.32	-1.26399	0.285437	-4.42826	9.49951e-06	0.000186608	yes	down
ENSOCUG00000027208|MYBPHL	185.817	1.41979	0.320776	4.42612	9.59438e-06	0.000188257	yes	up
ENSOCUG00000030039	74.1626	-3.94784	0.892949	-4.42113	9.81871e-06	0.00019244	yes	down
ENSOCUG00000037359	97.0953	2.33514	0.528428	4.41903	9.91433e-06	0.000194094	yes	up
ENSOCUG00000017723|CAVIN2	44305.8	1.08996	0.246692	4.41829	9.94835e-06	0.000194539	yes	up
ENSOCUG00000010376|MGST3	5147.23	1.03167	0.233537	4.41759	9.98084e-06	0.000194954	yes	up
ENSOCUG00000004082	8227.69	1.56925	0.3554	4.41544	1.00803e-05	0.000196674	yes	up
ENSOCUG00000006485|MRPL39	7512.81	-0.981014	0.222286	-4.41329	1.0181e-05	0.000198414	no	.
ENSOCUG00000024492|ETV7	22.4958	7.60119	1.72247	4.41296	1.01965e-05	0.000198492	yes	up
ENSOCUG00000001858|ICOS	97.7897	5.62886	1.27563	4.41261	1.02133e-05	0.000198595	yes	up
ENSOCUG00000017153|TCF19	103.487	2.88315	0.653435	4.4123	1.0228e-05	0.000198657	yes	up
ENSOCUG00000003199|LMAN1	5935.11	0.959232	0.217421	4.41187	1.02483e-05	0.000198829	no	.
ENSOCUG00000015723|SLC15A3	1502.92	1.22339	0.277335	4.41124	1.0278e-05	0.000199182	yes	up
ENSOCUG00000000655|HHAT	146.777	1.99794	0.453255	4.40799	1.04334e-05	0.000201739	yes	up
ENSOCUG00000029634|ALOXE3	93.4967	-2.42438	0.54997	-4.4082	1.04233e-05	0.000201739	yes	down
ENSOCUG00000033714|GLYAT	4023.11	1.84008	0.417649	4.4058	1.05396e-05	0.000203338	yes	up
ENSOCUG00000027011	114.059	-2.95866	0.671527	-4.40588	1.05356e-05	0.000203338	yes	down
ENSOCUG00000002909|GRB14	601.469	1.70277	0.386568	4.40484	1.0586e-05	0.000204005	yes	up
ENSOCUG00000026004|SLC43A1	2386.22	-2.04758	0.465164	-4.40186	1.07328e-05	0.000206604	yes	down
ENSOCUG00000007956|TMEM150A	1761.32	-2.05926	0.468174	-4.3985	1.09002e-05	0.000209592	yes	down
ENSOCUG00000003325|SOWAHC	2895.31	-2.6271	0.598111	-4.39234	1.12138e-05	0.000215383	yes	down
ENSOCUG00000013508|IL17RB	107.026	-2.40481	0.547598	-4.39157	1.12536e-05	0.000215906	yes	down
ENSOCUG00000009296|DHTKD1	1400.6	1.27915	0.291788	4.38385	1.16598e-05	0.000223333	yes	up
ENSOCUG00000003052|SLC16A7	10789.9	-1.49274	0.340519	-4.38373	1.16666e-05	0.000223333	yes	down
ENSOCUG00000026130|GSTZ1	6167.36	1.14591	0.261449	4.38291	1.17102e-05	0.00022392	yes	up
ENSOCUG00000037791|SPINK7	18.4536	-7.99299	1.82412	-4.38183	1.17686e-05	0.000224789	yes	down
ENSOCUG00000016543|ITPK1	8310.02	-1.88503	0.430603	-4.37765	1.19964e-05	0.000228885	yes	down
ENSOCUG00000009463|ADCYAP1	68.5374	-2.90918	0.664658	-4.37696	1.20348e-05	0.000229366	yes	down
ENSOCUG00000002636|FAM160A1	805.1	1.41319	0.323039	4.37466	1.2162e-05	0.000231534	yes	up
ENSOCUG00000015315|ALDH4A1	1134.05	1.59502	0.364684	4.37369	1.22163e-05	0.000232311	yes	up
ENSOCUG00000011761|KIF3A	6289.25	0.729215	0.166851	4.37044	1.23995e-05	0.000235277	no	.
ENSOCUG00000002884|JAG1	15572.8	0.901932	0.20637	4.37047	1.23982e-05	0.000235277	no	.
ENSOCUG00000023074|DDX28	818.774	-1.12539	0.257534	-4.36985	1.2433e-05	0.000235395	yes	down
ENSOCUG00000028534	7473.44	-1.8483	0.422956	-4.36997	1.24264e-05	0.000235395	yes	down
ENSOCUG00000006035	137.015	4.04896	0.927052	4.36757	1.25638e-05	0.000237612	yes	up
ENSOCUG00000011117	33585.7	-0.981216	0.224761	-4.36561	1.2677e-05	0.000239491	no	.
ENSOCUG00000015703|SH2D4B	112.769	-1.94855	0.446402	-4.365	1.27122e-05	0.000239893	yes	down
ENSOCUG00000015252|BBS12	337.701	1.19153	0.27342	4.35786	1.31341e-05	0.000247583	yes	up
ENSOCUG00000016600|GABARAPL2	8677.88	-1.06315	0.244052	-4.35626	1.32304e-05	0.000249128	yes	down
ENSOCUG00000014170	343.172	1.13078	0.259667	4.35472	1.33239e-05	0.000250446	yes	up
ENSOCUG00000005980|ZNF592	6449.56	-1.21771	0.279636	-4.35463	1.33294e-05	0.000250446	yes	down
ENSOCUG00000006446|CBR4	1515.04	-0.924338	0.212279	-4.35436	1.33454e-05	0.000250473	no	.
ENSOCUG00000005039	498.358	-1.98836	0.456843	-4.35239	1.34663e-05	0.000252467	yes	down
ENSOCUG00000021079	38591.1	-1.36726	0.314367	-4.34925	1.36602e-05	0.000255547	yes	down
ENSOCUG00000026248|GAL3ST4	517.389	1.20875	0.277907	4.34946	1.36473e-05	0.000255547	yes	up
ENSOCUG00000021499|NPM1	6159.7	-1.04722	0.240937	-4.34647	1.38348e-05	0.000258535	yes	down
ENSOCUG00000022624|SLC26A9	77.9215	-4.70516	1.08272	-4.34568	1.38842e-05	0.000259177	yes	down
ENSOCUG00000037973	17.7653	-7.93812	1.82705	-4.34478	1.39417e-05	0.000259968	yes	down
ENSOCUG00000012254	2167.03	1.29702	0.298593	4.34376	1.40067e-05	0.0002609	yes	up
ENSOCUG00000016085|SERP1	1272.19	1.02085	0.23508	4.34256	1.40835e-05	0.000262048	yes	up
ENSOCUG00000026525	615.254	-1.56829	0.361283	-4.34089	1.41909e-05	0.000263477	yes	down
ENSOCUG00000000313	14.9699	-7.69158	1.77185	-4.34098	1.41846e-05	0.000263477	yes	down
ENSOCUG00000002773|CFAP20DC	478.766	-1.1651	0.268471	-4.33975	1.42647e-05	0.000264344	yes	down
ENSOCUG00000015679|TRIM10	43.0832	-2.5813	0.594812	-4.33969	1.42682e-05	0.000264344	yes	down
ENSOCUG00000002614|IL1RAPL2	90.5819	2.27876	0.525162	4.33916	1.43026e-05	0.000264698	yes	up
ENSOCUG00000001831|EFCAB3	90.9836	-3.34261	0.770692	-4.33716	1.44339e-05	0.000266841	yes	down
ENSOCUG00000014067|NPC2	4414.57	1.484	0.342395	4.33417	1.46309e-05	0.000270194	yes	up
ENSOCUG00000003085|KCNRG	243.161	-1.69452	0.390999	-4.33381	1.46552e-05	0.000270354	yes	down
ENSOCUG00000029954	658.027	1.80286	0.416034	4.33344	1.46798e-05	0.000270519	yes	up
ENSOCUG00000001184|NT5DC1	1300.03	1.21016	0.279632	4.32768	1.50689e-05	0.000277394	yes	up
ENSOCUG00000016825	8102.97	-1.3173	0.304481	-4.32638	1.51582e-05	0.000278741	yes	down
ENSOCUG00000014471|NEDD4L	3901.8	-1.38541	0.320274	-4.32571	1.52044e-05	0.000279293	yes	down
ENSOCUG00000015220|PECAM1	44825.8	-1.24515	0.287896	-4.32499	1.52538e-05	0.000279902	yes	down
ENSOCUG00000024112|LGALS3BP	5056.32	1.90791	0.441239	4.32398	1.5324e-05	0.000280891	yes	up
ENSOCUG00000001389|LINGO4	135.369	-4.09763	0.94771	-4.32371	1.53424e-05	0.000280929	yes	down
ENSOCUG00000005079|AFG3L2	16087	-1.06203	0.245707	-4.32233	1.54393e-05	0.000282406	yes	down
ENSOCUG00000011339|SC5D	3740.33	1.732	0.400738	4.32202	1.54606e-05	0.000282495	yes	up
ENSOCUG00000029231	5799.07	0.960677	0.222303	4.32148	1.54984e-05	0.000282887	no	.
ENSOCUG00000004153|ICE2	53006.7	1.35475	0.313513	4.32119	1.55189e-05	0.000282962	yes	up
ENSOCUG00000014659|MPP6	627.252	-0.949202	0.219825	-4.31799	1.5746e-05	0.0002868	no	.
ENSOCUG00000005198	19029.4	0.78281	0.181325	4.31717	1.58044e-05	0.00028756	no	.
ENSOCUG00000000721|PAMR1	1517.71	-1.42798	0.330908	-4.31534	1.59357e-05	0.000289587	yes	down
ENSOCUG00000001799|EPB41L2	35040.7	1.09003	0.252606	4.31515	1.59493e-05	0.000289587	yes	up
ENSOCUG00000008690|TMCO4	718.454	1.44895	0.335896	4.31369	1.60553e-05	0.000291205	yes	up
ENSOCUG00000000060|TDRD7	9373.63	1.82533	0.423389	4.31123	1.62351e-05	0.000294157	yes	up
ENSOCUG00000013721|CRY1	1361.37	-1.38606	0.321607	-4.3098	1.63402e-05	0.00029575	yes	down
ENSOCUG00000006251|ADAM2	40003.7	0.88806	0.206154	4.30775	1.64924e-05	0.000298193	no	.
ENSOCUG00000016171|CDH23	3350.27	-1.77927	0.413092	-4.3072	1.65334e-05	0.000298622	yes	down
ENSOCUG00000012488|ALS2	4810.91	-0.997888	0.231721	-4.30642	1.6592e-05	0.000299367	no	.
ENSOCUG00000022713	13.1946	-7.51118	1.74438	-4.30593	1.66288e-05	0.000299717	yes	down
ENSOCUG00000013515	669.315	-1.64037	0.381359	-4.30137	1.69743e-05	0.000305307	yes	down
ENSOCUG00000016298|ATP6V1H	3718.75	1.40181	0.325882	4.3016	1.69572e-05	0.000305307	yes	up
ENSOCUG00000000928|MFN1	18328.5	-0.801078	0.18626	-4.30087	1.70129e-05	0.000305684	no	.
ENSOCUG00000000619|SAMD9L	15871	2.87589	0.668777	4.30022	1.70628e-05	0.000306262	yes	up
ENSOCUG00000015780|TCN1	60.8182	-2.2909	0.533169	-4.29676	1.73314e-05	0.000310436	yes	down
ENSOCUG00000008328|INTS13	9618.83	1.36282	0.317162	4.29693	1.73183e-05	0.000310436	yes	up
ENSOCUG00000017714|SAV1	3101.68	-1.11226	0.259032	-4.29389	1.75569e-05	0.00031415	yes	down
ENSOCUG00000003689|NID2	23414.1	0.878207	0.204716	4.28987	1.78775e-05	0.000319288	no	.
ENSOCUG00000029085	405.828	-2.53263	0.590381	-4.28983	1.7881e-05	0.000319288	yes	down
ENSOCUG00000013268	57044.5	-0.83365	0.194402	-4.28828	1.80063e-05	0.000321192	no	.
ENSOCUG00000015299|ARHGAP36	478.304	-9.49072	2.21373	-4.28721	1.80932e-05	0.00032241	yes	down
ENSOCUG00000016359|ALKBH3	1190.89	-1.14574	0.267379	-4.28506	1.82687e-05	0.000325201	yes	down
ENSOCUG00000005524|TMBIM1	7920.72	0.885658	0.206786	4.28298	1.84408e-05	0.000327927	no	.
ENSOCUG00000017506|TMSB10	36838.4	0.70431	0.164483	4.28197	1.85248e-05	0.000329083	no	.
ENSOCUG00000022085	330.585	-1.19553	0.279236	-4.28142	1.85707e-05	0.000329558	yes	down
ENSOCUG00000002102	2156.88	1.16957	0.273272	4.27987	1.87002e-05	0.000331516	yes	up
ENSOCUG00000036594	257.558	-1.52445	0.356236	-4.27931	1.87472e-05	0.000332007	yes	down
ENSOCUG00000021898|PSEN2	6638.16	-0.940441	0.219858	-4.2775	1.89008e-05	0.000334386	no	.
ENSOCUG00000008683|TRIM69	76.2229	4.0879	0.956114	4.27554	1.90676e-05	0.000336991	yes	up
ENSOCUG00000010203|TLN1	59955.1	0.753594	0.176282	4.27493	1.91197e-05	0.000337566	no	.
ENSOCUG00000029295|FBP1	5506.28	-2.12178	0.496513	-4.27336	1.92545e-05	0.00033928	yes	down
ENSOCUG00000013074|WEE1	969.127	1.33089	0.311456	4.27313	1.92749e-05	0.00033928	yes	up
ENSOCUG00000016787|SERPINB5	223.337	-1.93247	0.452242	-4.2731	1.92777e-05	0.00033928	yes	down
ENSOCUG00000011443|DDR2	12821.3	1.12885	0.264203	4.27267	1.9315e-05	0.00033928	yes	up
ENSOCUG00000003859|KDM1B	1705.23	0.892363	0.208852	4.27269	1.93126e-05	0.00033928	no	.
ENSOCUG00000006561	1595.86	2.99064	0.700541	4.26905	1.9631e-05	0.000344481	yes	up
ENSOCUG00000002860|PIWIL4	142.813	-1.61921	0.379339	-4.26849	1.96801e-05	0.000344991	yes	down
ENSOCUG00000011346|SORL1	21879.8	-1.59374	0.373527	-4.26674	1.98351e-05	0.000347356	yes	down
ENSOCUG00000006007|LCA5	1624.04	1.36468	0.320053	4.26391	2.00882e-05	0.000351114	yes	up
ENSOCUG00000011636|HSPA5	20114.4	1.85789	0.435726	4.26388	2.00904e-05	0.000351114	yes	up
ENSOCUG00000014879|FEZ2	2869.72	1.13142	0.265566	4.26039	2.04072e-05	0.000356289	yes	up
ENSOCUG00000035774|TRABD2B	659.899	2.62213	0.615524	4.26	2.04426e-05	0.000356547	yes	up
ENSOCUG00000007930|ATF6	8358.09	-1.12807	0.264991	-4.25702	2.0717e-05	0.000360969	yes	down
ENSOCUG00000001979	1686.99	0.981523	0.23062	4.25601	2.08103e-05	0.00036223	no	.
ENSOCUG00000002131|PSMB8	1260.77	2.37734	0.558758	4.25468	2.09348e-05	0.00036403	yes	up
ENSOCUG00000024861	743.038	-1.44597	0.339897	-4.25413	2.09864e-05	0.00036456	yes	down
ENSOCUG00000007427|FAT3	312.411	2.51916	0.592233	4.25367	2.10299e-05	0.000364783	yes	up
ENSOCUG00000006799|COQ6	3335.88	1.124	0.264251	4.25354	2.10415e-05	0.000364783	yes	up
ENSOCUG00000010306|ENTPD3	413.121	-1.47133	0.346046	-4.25184	2.12023e-05	0.000367006	yes	down
ENSOCUG00000002292|TBCD	6222.65	1.13457	0.266849	4.25173	2.12122e-05	0.000367006	yes	up
ENSOCUG00000034911	827.758	-0.95606	0.224922	-4.25063	2.13167e-05	0.000368444	no	.
ENSOCUG00000012631	11645.8	1.18469	0.278784	4.24951	2.14241e-05	0.000369931	yes	up
ENSOCUG00000007764|NLK	2420.2	-0.950972	0.223831	-4.24861	2.15097e-05	0.000371037	no	.
ENSOCUG00000009322|MCOLN2	80.7604	2.98072	0.702209	4.24478	2.18807e-05	0.00037706	yes	up
ENSOCUG00000000191|YPEL4	63.7281	-1.99165	0.469558	-4.24154	2.2199e-05	0.000382164	yes	down
ENSOCUG00000008055	5911.97	1.31599	0.310558	4.23751	2.26015e-05	0.000388705	yes	up
ENSOCUG00000000531	730.486	-1.23606	0.29174	-4.23685	2.26673e-05	0.000389061	yes	down
ENSOCUG00000005870|ST3GAL3	2297.29	0.764911	0.18053	4.23703	2.26499e-05	0.000389061	no	.
ENSOCUG00000009086|KLB	60247.8	1.52007	0.358906	4.23528	2.28265e-05	0.000391406	yes	up
ENSOCUG00000005659|PHF19	1967.78	1.00468	0.237348	4.23292	2.30677e-05	0.000395149	yes	up
ENSOCUG00000017459|EPB42	457.099	-1.99382	0.471133	-4.23197	2.31651e-05	0.000396424	yes	down
ENSOCUG00000033613|PON3	580.092	1.30399	0.308222	4.23068	2.32986e-05	0.000398313	yes	up
ENSOCUG00000000716|EPSTI1	1947.03	2.27284	0.537371	4.22955	2.34158e-05	0.000399527	yes	up
ENSOCUG00000027387|B4GAT1	561.458	1.83502	0.433855	4.22958	2.34126e-05	0.000399527	yes	up
ENSOCUG00000030693	484.333	-1.48503	0.351214	-4.22829	2.35475e-05	0.000401377	yes	down
ENSOCUG00000013769|SH3PXD2A	6112.23	1.07015	0.253293	4.22494	2.39007e-05	0.000406995	yes	up
ENSOCUG00000017463|GAB2	4103.99	-2.06861	0.489689	-4.22433	2.39656e-05	0.000407699	yes	down
ENSOCUG00000009279|ABCA1	55015.7	-1.5611	0.369653	-4.22314	2.40925e-05	0.00040865	yes	down
ENSOCUG00000015267|GPX8	6170.83	1.40795	0.333364	4.22345	2.40586e-05	0.00040865	yes	up
ENSOCUG00000029628	175.077	4.92036	1.16508	4.2232	2.40855e-05	0.00040865	yes	up
ENSOCUG00000005463|COP1	12499.5	-1.36542	0.323552	-4.2201	2.44196e-05	0.000413792	yes	down
ENSOCUG00000016808|HSDL2	28313.8	-0.845881	0.200524	-4.21836	2.46089e-05	0.000416591	no	.
ENSOCUG00000000530|ADI1	1627.74	1.49357	0.354087	4.2181	2.46372e-05	0.000416661	yes	up
ENSOCUG00000017427|HMGCR	3940.56	1.39104	0.329963	4.21573	2.48974e-05	0.00042065	yes	up
ENSOCUG00000021929	192.591	-1.91181	0.453683	-4.21398	2.50904e-05	0.000423083	yes	down
ENSOCUG00000007762|SPTA1	1451.88	-1.76598	0.419063	-4.21412	2.50752e-05	0.000423083	yes	down
ENSOCUG00000009977|TNFSF8	57.0323	3.32102	0.788695	4.21078	2.54489e-05	0.000428708	yes	up
ENSOCUG00000002574|STEAP4	1452.83	1.48465	0.352657	4.20989	2.55491e-05	0.000429977	yes	up
ENSOCUG00000005741|MARCHF6	10950.8	-0.91568	0.217532	-4.20941	2.56036e-05	0.000430475	no	.
ENSOCUG00000000111|COL4A3	704.06	-1.44349	0.342988	-4.20856	2.57e-05	0.000431675	yes	down
ENSOCUG00000013618|PHKG1	5636.84	-2.29122	0.544683	-4.20652	2.59334e-05	0.000435172	yes	down
ENSOCUG00000022573|HLA-DMA	738.065	2.75275	0.654492	4.20593	2.60011e-05	0.000435884	yes	up
ENSOCUG00000031506	13148.1	-1.96791	0.468276	-4.20245	2.64039e-05	0.000442207	yes	down
ENSOCUG00000003533|RASGRF2	1303.06	1.58924	0.378222	4.20188	2.64709e-05	0.000442901	yes	up
ENSOCUG00000027557	340.276	1.852	0.441308	4.19661	2.70943e-05	0.000452892	yes	up
ENSOCUG00000011387|ITGA2	1434.94	-1.27954	0.305052	-4.19449	2.73484e-05	0.000455815	yes	down
ENSOCUG00000011604|ESM1	170.622	3.75876	0.896068	4.19473	2.73202e-05	0.000455815	yes	up
ENSOCUG00000011659|CALM1	21616.7	0.942409	0.224672	4.19461	2.73346e-05	0.000455815	no	.
ENSOCUG00000015786|ITFG1	10288	1.07581	0.256832	4.18877	2.80466e-05	0.000467002	yes	up
ENSOCUG00000001144|SLC6A6	2101.89	-2.14362	0.512081	-4.18609	2.83795e-05	0.000472089	yes	down
ENSOCUG00000006969|DCN	134010	1.2402	0.296436	4.18372	2.8678e-05	0.000476595	yes	up
ENSOCUG00000000021|DNM1L	6507.88	1.18161	0.282448	4.18347	2.87097e-05	0.000476663	yes	up
ENSOCUG00000032582	223.397	1.69285	0.404878	4.18113	2.90058e-05	0.000481118	yes	up
ENSOCUG00000000117|TM4SF20	16.7687	-7.85734	1.87961	-4.18029	2.91137e-05	0.000482273	yes	down
ENSOCUG00000013304	3001.72	2.37615	0.568435	4.18015	2.91313e-05	0.000482273	yes	up
ENSOCUG00000023987	697.478	-1.28218	0.306753	-4.17985	2.91706e-05	0.00048246	yes	down
ENSOCUG00000004359|SERPINE2	899.897	-1.56543	0.374623	-4.17869	2.93194e-05	0.000484457	yes	down
ENSOCUG00000000658|BMP3	345.5	-1.97071	0.471808	-4.17694	2.95462e-05	0.000487738	yes	down
ENSOCUG00000016806	722.276	-1.167	0.279418	-4.17654	2.95983e-05	0.000488132	yes	down
ENSOCUG00000034897	14.987	7.01454	1.68011	4.17505	2.97915e-05	0.00049085	yes	up
ENSOCUG00000009822|SFMBT1	787.755	0.926237	0.221909	4.17394	2.99374e-05	0.000492784	no	.
ENSOCUG00000024443	823.725	1.58786	0.380621	4.17176	3.02259e-05	0.000497057	yes	up
ENSOCUG00000025551	1021.59	-5.205	1.24813	-4.17025	3.04265e-05	0.000499881	yes	down
ENSOCUG00000003059|CTBS	1373.1	1.26073	0.302464	4.16818	3.07036e-05	0.000503953	yes	up
ENSOCUG00000004378|ARRDC3	19445.4	-1.34026	0.321583	-4.16769	3.07708e-05	0.000504577	yes	down
ENSOCUG00000024336|SCARNA7	113526	-0.923472	0.221618	-4.16695	3.08697e-05	0.000505718	no	.
ENSOCUG00000027106|HAS2	1483.93	1.69784	0.407635	4.1651	3.11214e-05	0.000509358	yes	up
ENSOCUG00000002503	60.5734	3.04607	0.731581	4.16369	3.13146e-05	0.000512036	yes	up
ENSOCUG00000027206	6317.96	0.948661	0.227907	4.1625	3.14784e-05	0.000514227	no	.
ENSOCUG00000035151	537.002	-1.30337	0.313205	-4.16138	3.16328e-05	0.00051626	yes	down
ENSOCUG00000027738|U1	62.0374	-2.7198	0.653638	-4.16101	3.16841e-05	0.00051661	yes	down
ENSOCUG00000035196	88.4086	6.60325	1.58737	4.15987	3.18426e-05	0.000518704	yes	up
ENSOCUG00000010542|BNIP3L	22910.9	-0.804862	0.193564	-4.15812	3.20882e-05	0.00052172	no	.
ENSOCUG00000025188|HDAC10	255.829	2.32917	0.56012	4.15833	3.20582e-05	0.00052172	yes	up
ENSOCUG00000013593|BPI	68.3267	-2.17241	0.5226	-4.15693	3.22552e-05	0.000523942	yes	down
ENSOCUG00000000574|PLEKHH1	382.977	-1.39891	0.336643	-4.15546	3.24627e-05	0.000526323	yes	down
ENSOCUG00000021533	2251.76	1.24097	0.298626	4.15559	3.24453e-05	0.000526323	yes	up
ENSOCUG00000011044|TRAPPC3	3315.76	0.70853	0.170544	4.15452	3.25972e-05	0.000528007	no	.
ENSOCUG00000015493|ANXA1	77038.4	1.71723	0.413378	4.15415	3.265e-05	0.000528367	yes	up
ENSOCUG00000006501|PRR16	104.937	3.14855	0.758073	4.15335	3.27639e-05	0.000529714	yes	up
ENSOCUG00000004989|DMC1	153.747	-1.47792	0.355934	-4.15223	3.29252e-05	0.000531823	yes	down
ENSOCUG00000000853|TLCD1	433.354	1.99931	0.48155	4.15182	3.29848e-05	0.000532289	yes	up
ENSOCUG00000017666|TEK	28073.7	-1.0238	0.246791	-4.14846	3.34714e-05	0.000539637	yes	down
ENSOCUG00000027060	2994.57	-1.31453	0.317026	-4.14644	3.37685e-05	0.000543825	yes	down
ENSOCUG00000029116	121.111	2.07332	0.500045	4.14627	3.37942e-05	0.000543825	yes	up
ENSOCUG00000015240|SLC2A4	5201.13	2.30031	0.555222	4.14304	3.42735e-05	0.000551025	yes	up
ENSOCUG00000004184|SLC39A8	2416.36	0.811785	0.195998	4.14181	3.44582e-05	0.000553478	no	.
ENSOCUG00000001111|NAA10	3994.32	1.14784	0.27717	4.14129	3.45362e-05	0.000554216	yes	up
ENSOCUG00000031111	68.9638	-1.95485	0.472284	-4.13914	3.48613e-05	0.000558913	yes	down
ENSOCUG00000022352	403.204	2.13739	0.516597	4.13745	3.51194e-05	0.00056253	yes	up
ENSOCUG00000005161	1805.64	-2.09152	0.506137	-4.13231	3.59138e-05	0.00057472	yes	down
ENSOCUG00000027921	2176.91	-0.883421	0.213815	-4.13171	3.60082e-05	0.000575697	no	.
ENSOCUG00000033665	133392	-0.923717	0.223593	-4.13124	3.60804e-05	0.000576319	no	.
ENSOCUG00000005203|PHTF2	6574.34	1.4262	0.345372	4.12947	3.63594e-05	0.000578634	yes	up
ENSOCUG00000002117|PRR3	782.653	-0.952312	0.23059	-4.12989	3.6293e-05	0.000578634	no	.
ENSOCUG00000023839	1446.7	1.42355	0.344716	4.12962	3.63367e-05	0.000578634	yes	up
ENSOCUG00000024751|FCGRT	6827.11	1.62188	0.392731	4.12976	3.63142e-05	0.000578634	yes	up
ENSOCUG00000004665|FGD6	3723.88	-0.848587	0.205586	-4.12765	3.66497e-05	0.000582717	no	.
ENSOCUG00000010587|APP	113114	0.668108	0.161889	4.12694	3.6762e-05	0.000583965	no	.
ENSOCUG00000026607	584.316	-1.38891	0.336776	-4.12413	3.72143e-05	0.000590605	yes	down
ENSOCUG00000002902|DUSP6	6531.09	-1.33395	0.323475	-4.12382	3.72648e-05	0.000590864	yes	down
ENSOCUG00000017455|ASB8	5792.7	-0.680617	0.165119	-4.12198	3.75629e-05	0.000595045	no	.
ENSOCUG00000006763	1459.42	0.928678	0.225633	4.11588	3.85699e-05	0.000609877	no	.
ENSOCUG00000014041|DHRS7B	720.895	1.83321	0.445385	4.11601	3.85481e-05	0.000609877	yes	up
ENSOCUG00000006626|EXD2	2834.98	0.821137	0.199718	4.11148	3.93131e-05	0.000621061	no	.
ENSOCUG00000003238|AQP11	44.9769	2.87165	0.698581	4.11068	3.94491e-05	0.00062264	yes	up
ENSOCUG00000014693|PGR	142.628	2.84454	0.692756	4.10613	4.02347e-05	0.000633971	yes	up
ENSOCUG00000006316|PLEKHO1	4567.58	-1.33835	0.325943	-4.10609	4.02404e-05	0.000633971	yes	down
ENSOCUG00000013782|PHKA2	3993.12	1.26291	0.307596	4.10575	4.03008e-05	0.000634342	yes	up
ENSOCUG00000015471|PLAA	4773.1	-0.812427	0.197887	-4.10552	4.03404e-05	0.000634387	no	.
ENSOCUG00000015518|CAMP	142.819	-4.2491	1.0358	-4.10224	4.09167e-05	0.000642865	yes	down
ENSOCUG00000008205|SEC11A	5348.97	-0.96254	0.234781	-4.09974	4.13612e-05	0.000649258	no	.
ENSOCUG00000008413|ZNF664	2371.28	-0.768464	0.187468	-4.09917	4.14635e-05	0.000650272	no	.
ENSOCUG00000008865|THSD7A	640.283	1.236	0.301595	4.09821	4.16358e-05	0.000652383	yes	up
ENSOCUG00000005513|FKBP5	5092.83	-2.84475	0.694453	-4.09639	4.19638e-05	0.000656926	yes	down
ENSOCUG00000003452|PPM1K	3530.85	1.40213	0.342501	4.09379	4.24379e-05	0.000663144	yes	up
ENSOCUG00000016698|MTMR1	4598.86	-0.843313	0.205995	-4.09386	4.24258e-05	0.000663144	no	.
ENSOCUG00000005275|NPRL2	858.69	0.998418	0.243912	4.09336	4.25167e-05	0.000663776	no	.
ENSOCUG00000006445|FZD4	60219	1.07129	0.261751	4.0928	4.26196e-05	0.000664781	yes	up
ENSOCUG00000012811|SMOC1	4978.43	-1.4664	0.358458	-4.09085	4.29794e-05	0.000669788	yes	down
ENSOCUG00000033733	415.183	2.14245	0.523766	4.09048	4.30484e-05	0.000670258	yes	up
ENSOCUG00000015244	2884.69	-1.04065	0.254482	-4.08928	4.32706e-05	0.000673111	yes	down
ENSOCUG00000009274|SRSF5	12007.8	-1.06144	0.259735	-4.08664	4.37674e-05	0.000680226	yes	down
ENSOCUG00000024996	19.6474	-6.20198	1.5178	-4.08617	4.38545e-05	0.000680967	yes	down
ENSOCUG00000039058	4733.88	1.13753	0.278524	4.08415	4.42391e-05	0.000685875	yes	up
ENSOCUG00000029661|HMGCLL1	136.901	1.95658	0.479074	4.08409	4.425e-05	0.000685875	yes	up
ENSOCUG00000013105|PLCG2	1936.85	1.30311	0.319109	4.08359	4.43451e-05	0.000686733	yes	up
ENSOCUG00000026028	2438.14	0.776097	0.190063	4.08336	4.43886e-05	0.00068679	no	.
ENSOCUG00000012439|ACER2	4821.22	-1.23563	0.302641	-4.08282	4.44917e-05	0.000687769	yes	down
ENSOCUG00000002003|BCS1L	2206.91	0.969545	0.237796	4.07721	4.55792e-05	0.00070395	no	.
ENSOCUG00000029760	694.23	2.84984	0.699227	4.07569	4.58773e-05	0.00070792	yes	up
ENSOCUG00000015110|WDR17	3189.12	1.37274	0.337	4.07342	4.63276e-05	0.000714231	yes	up
ENSOCUG00000037037	509.683	-1.00603	0.247049	-4.0722	4.65715e-05	0.00071735	yes	down
ENSOCUG00000009174|CDHR4	107.632	3.17465	0.779745	4.0714	4.6732e-05	0.000719181	yes	up
ENSOCUG00000032482	373.575	-2.1946	0.539609	-4.06701	4.76201e-05	0.000731545	yes	down
ENSOCUG00000005994|HEATR4	920.464	-1.63304	0.401517	-4.06718	4.75846e-05	0.000731545	yes	down
ENSOCUG00000016931|ABCG4	104.129	-2.41605	0.594175	-4.06622	4.77822e-05	0.000733382	yes	down
ENSOCUG00000024515|OS9	9164.94	0.835647	0.20558	4.06482	4.80702e-05	0.000737148	no	.
ENSOCUG00000015748|NPEPPS	7998.97	-1.08963	0.268087	-4.06448	4.81399e-05	0.000737562	yes	down
ENSOCUG00000000315|GRIA3	1053.99	1.79633	0.442101	4.06317	4.84101e-05	0.000741044	yes	up
ENSOCUG00000009014|LETMD1	12802.7	-1.03433	0.254879	-4.05811	4.94717e-05	0.000756623	yes	down
ENSOCUG00000002051	266.874	1.75991	0.433723	4.05769	4.95613e-05	0.000757324	yes	up
ENSOCUG00000017905|PCK1	91833.9	-2.02629	0.49941	-4.05735	4.96317e-05	0.000757728	yes	down
ENSOCUG00000008254|SEC24A	11605.2	-0.826405	0.203722	-4.05652	4.98088e-05	0.00075976	no	.
ENSOCUG00000001543|FAM13C	2283.06	-1.51387	0.373319	-4.05515	5.01021e-05	0.00076356	yes	down
ENSOCUG00000001500	6398.13	-0.933293	0.230206	-4.05417	5.03125e-05	0.000764741	no	.
ENSOCUG00000027774	16.2782	-7.81253	1.92689	-4.05448	5.02463e-05	0.000764741	yes	down
ENSOCUG00000009730|BRCC3	991.464	1.07371	0.264834	4.05426	5.0293e-05	0.000764741	yes	up
ENSOCUG00000014539|POGLUT3	1705.35	1.0821	0.266945	4.05362	5.04311e-05	0.00076587	yes	up
ENSOCUG00000008263|SYTL5	114.349	-2.93843	0.725022	-4.05289	5.0589e-05	0.000767593	yes	down
ENSOCUG00000038364	925.068	2.91978	0.720568	4.05206	5.07687e-05	0.000769642	yes	up
ENSOCUG00000003185|CSPG4	325.089	2.06542	0.509789	4.05153	5.0884e-05	0.000770714	yes	up
ENSOCUG00000011639|SOX9	90.7448	2.84456	0.702202	4.05092	5.1017e-05	0.000772051	yes	up
ENSOCUG00000014516|CCDC68	435.078	-1.72252	0.425439	-4.0488	5.14806e-05	0.000778137	yes	down
ENSOCUG00000022298|NFE2L1	42929.6	-0.720935	0.178067	-4.04867	5.15093e-05	0.000778137	no	.
ENSOCUG00000022118|PSPH	1117.93	2.20721	0.545267	4.04794	5.16702e-05	0.000779885	yes	up
ENSOCUG00000006348|PSMB10	765.404	1.8993	0.469314	4.04697	5.18839e-05	0.000782427	yes	up
ENSOCUG00000037888	3946.78	-0.88335	0.218289	-4.04669	5.19461e-05	0.000782681	no	.
ENSOCUG00000028351|RNaseP_nuc	216660	-1.34184	0.331625	-4.04624	5.2047e-05	0.000783518	yes	down
ENSOCUG00000002626|LMO1	304.275	2.41079	0.595907	4.04558	5.21931e-05	0.000785033	yes	up
ENSOCUG00000003913|TRIM14	178.523	2.92877	0.724182	4.04424	5.24927e-05	0.000786116	yes	up
ENSOCUG00000002206|DIS3L	583.082	1.44628	0.357579	4.04465	5.24019e-05	0.000786116	yes	up
ENSOCUG00000006713|FGF7	668.805	2.09276	0.517366	4.04502	5.23185e-05	0.000786116	yes	up
ENSOCUG00000022543|ACOT4	4711.51	-0.968252	0.23941	-4.04432	5.24755e-05	0.000786116	no	.
ENSOCUG00000001465|PAPPA	1033.38	-1.16379	0.287731	-4.04471	5.23883e-05	0.000786116	yes	down
ENSOCUG00000016066|QPCTL	529.148	1.75654	0.434433	4.04329	5.27059e-05	0.000788625	yes	up
ENSOCUG00000023621|VPS11	8178.07	-0.655388	0.162372	-4.03635	5.42902e-05	0.000811627	no	.
ENSOCUG00000019413|SNORD22	108.045	-2.23129	0.552892	-4.03568	5.44453e-05	0.000813241	yes	down
ENSOCUG00000026364|FOXRED1	2602.17	0.801853	0.19879	4.03366	5.49147e-05	0.000819543	no	.
ENSOCUG00000027066	1847.6	-1.44116	0.357332	-4.03311	5.5044e-05	0.000820764	yes	down
ENSOCUG00000005932|CCDC93	6823.99	-0.91348	0.226615	-4.03097	5.55464e-05	0.000827541	no	.
ENSOCUG00000015443|ADCY3	6641.95	-1.21427	0.301498	-4.02743	5.63887e-05	0.000839365	yes	down
ENSOCUG00000024935	1660.09	-2.81059	0.698847	-4.02175	5.77666e-05	0.000859136	yes	down
ENSOCUG00000003106	12.3043	-7.41066	1.84527	-4.01604	5.91852e-05	0.000879475	yes	down
ENSOCUG00000013609|LBP	28982.4	-1.661	0.413749	-4.0145	5.95717e-05	0.000884458	yes	down
ENSOCUG00000017230|PCCA	6083.7	0.717234	0.178701	4.01361	5.97974e-05	0.000887047	no	.
ENSOCUG00000023401|ADH4	3194.87	1.61136	0.401501	4.01334	5.98646e-05	0.000887281	yes	up
ENSOCUG00000012130|ZCCHC2	2159.3	0.769473	0.191759	4.0127	6.00272e-05	0.000888927	no	.
ENSOCUG00000003535|CP	1174.91	1.73627	0.432763	4.01205	6.01936e-05	0.000890628	yes	up
ENSOCUG00000021064|CHRM4	11.7754	-7.34682	1.83206	-4.01015	6.06808e-05	0.000897068	yes	down
ENSOCUG00000010319	386.288	-1.22203	0.304764	-4.00975	6.07824e-05	0.000897204	yes	down
ENSOCUG00000035345	27.393	4.34115	1.08266	4.00971	6.07939e-05	0.000897204	yes	up
ENSOCUG00000017699|ARIH2	5015.2	-0.7926	0.197681	-4.00949	6.08506e-05	0.000897273	no	.
ENSOCUG00000016292|TGFBR1	6996.55	1.12851	0.281513	4.00872	6.10499e-05	0.000899444	yes	up
ENSOCUG00000002155|SUPT5H	14498.3	-0.650823	0.162369	-4.0083	6.11576e-05	0.000900262	no	.
ENSOCUG00000012491|OSGEPL1	2370	-0.835569	0.20851	-4.00732	6.14104e-05	0.000902453	no	.
ENSOCUG00000001225|METTL24	90.382	2.21513	0.552772	4.00732	6.14109e-05	0.000902453	yes	up
ENSOCUG00000024118|CDT1	77.032	3.27035	0.816451	4.00557	6.18683e-05	0.000908402	yes	up
ENSOCUG00000004145|ATP7B	5631.7	-1.10321	0.275434	-4.00534	6.19291e-05	0.000908522	yes	down
ENSOCUG00000017806	9762.38	1.05972	0.264644	4.00433	6.21939e-05	0.000911631	yes	up
ENSOCUG00000022340	208.047	-2.06889	0.516777	-4.00345	6.24241e-05	0.00091423	yes	down
ENSOCUG00000011299|CHEK2	247.285	1.53952	0.384684	4.00204	6.27998e-05	0.000918953	yes	up
ENSOCUG00000017694|KRT23	4210.72	-7.00093	1.74947	-4.00174	6.28793e-05	0.000919337	yes	down
ENSOCUG00000011673	316.431	1.16804	0.292175	3.99773	6.39541e-05	0.00093426	yes	up
ENSOCUG00000012914	1119.45	-1.26156	0.315707	-3.99599	6.44257e-05	0.000940354	yes	down
ENSOCUG00000009467	199.852	2.08044	0.521237	3.99134	6.57e-05	0.000958143	yes	up
ENSOCUG00000008570|G6PC3	1821.27	1.10974	0.278085	3.99064	6.58938e-05	0.00096016	yes	up
ENSOCUG00000005602|P3H1	2947.99	0.816876	0.20477	3.98924	6.62857e-05	0.000965054	no	.
ENSOCUG00000009083|SSR1	25175.2	1.09846	0.275379	3.9889	6.63793e-05	0.000965604	yes	up
ENSOCUG00000024734	754.459	1.9631	0.492442	3.98646	6.70664e-05	0.000974777	yes	up
ENSOCUG00000004374|PARP6	4464.23	-0.858326	0.215345	-3.98582	6.72476e-05	0.000976588	no	.
ENSOCUG00000017793	432.889	1.27151	0.319183	3.98364	6.78688e-05	0.000984781	yes	up
ENSOCUG00000002065|TCAF1	12969.9	0.883424	0.221818	3.98265	6.81502e-05	0.000988035	no	.
ENSOCUG00000017143|SERPINA12	86.8383	2.90512	0.729506	3.98232	6.82472e-05	0.00098861	yes	up
ENSOCUG00000023526	98.3093	-2.95615	0.742448	-3.98163	6.84454e-05	0.00099065	yes	down
ENSOCUG00000030877	25.0812	7.75686	1.94843	3.98109	6.86012e-05	0.000992075	yes	up
ENSOCUG00000014895|NUCKS1	14349.1	1.03822	0.261061	3.97694	6.98092e-05	0.0010087	yes	up
ENSOCUG00000021398|CDK5	1450.64	1.17989	0.29677	3.97578	7.01489e-05	0.00101276	yes	up
ENSOCUG00000008391|GFRA3	318.089	1.244	0.313011	3.9743	7.05875e-05	0.00101824	yes	up
ENSOCUG00000008645|S100A4	2236.96	1.32468	0.333389	3.97336	7.08663e-05	0.00102141	yes	up
ENSOCUG00000012467|NANS	3595.54	1.27535	0.321073	3.97217	7.12211e-05	0.00102538	yes	up
ENSOCUG00000007899|NSDHL	11016.7	1.96927	0.495784	3.97204	7.12602e-05	0.00102538	yes	up
ENSOCUG00000005003|KNG1	19.8436	-6.21362	1.56497	-3.97043	7.17431e-05	0.00103065	yes	down
ENSOCUG00000003862	1297.66	1.22224	0.307837	3.97042	7.17461e-05	0.00103065	yes	up
ENSOCUG00000027685|VIL1	164.276	-1.95084	0.491501	-3.96914	7.21317e-05	0.00103533	yes	down
ENSOCUG00000029611|IL7	85.2559	3.26212	0.821941	3.9688	7.22351e-05	0.00103536	yes	up
ENSOCUG00000024795|MNDA	13003.2	1.54546	0.389408	3.96874	7.22539e-05	0.00103536	yes	up
ENSOCUG00000012238|NWD2	1587.77	-1.37676	0.346936	-3.96834	7.23764e-05	0.00103626	yes	down
ENSOCUG00000021704|PLEKHH3	780.283	1.70765	0.430507	3.9666	7.29042e-05	0.00104208	yes	up
ENSOCUG00000010469|SLC22A23	382.071	-2.15991	0.544515	-3.96666	7.28869e-05	0.00104208	yes	down
ENSOCUG00000011055|SLC9A3	13.0179	-7.49226	1.89033	-3.96346	7.38713e-05	0.00105503	yes	down
ENSOCUG00000010311	662.135	2.4584	0.620375	3.96276	7.40886e-05	0.00105679	yes	up
ENSOCUG00000017117|B2M	31801.9	1.79782	0.45369	3.96267	7.41168e-05	0.00105679	yes	up
ENSOCUG00000011383|FAM241A	252.234	1.19758	0.302441	3.9597	7.50431e-05	0.00106912	yes	up
ENSOCUG00000001923|CXCR4	721.564	1.66324	0.420408	3.95626	7.61337e-05	0.00108376	yes	up
ENSOCUG00000021088|CYSTM1	3120.5	-0.820415	0.207392	-3.95586	7.62587e-05	0.00108418	no	.
ENSOCUG00000004499|SLC4A1	223.43	-2.19503	0.554893	-3.95577	7.62888e-05	0.00108418	yes	down
ENSOCUG00000004632|CA12	52.777	-4.42692	1.11917	-3.95554	7.63612e-05	0.00108432	yes	down
ENSOCUG00000001060|ANKRD13A	5150.37	-0.869736	0.21991	-3.95497	7.65455e-05	0.00108604	no	.
ENSOCUG00000014657|EFEMP1	25123.9	1.50236	0.379897	3.95466	7.66449e-05	0.00108656	yes	up
ENSOCUG00000003103|CXADR	23.338	-4.05225	1.02474	-3.95443	7.67168e-05	0.00108668	yes	down
ENSOCUG00000015440|BCAR3	882.287	1.44438	0.365314	3.9538	7.69183e-05	0.00108865	yes	up
ENSOCUG00000014831|ATG2B	12098.5	-0.832144	0.210511	-3.95298	7.71853e-05	0.00109153	no	.
ENSOCUG00000007710|SCTR	132.039	-4.27976	1.08276	-3.95263	7.72954e-05	0.00109219	yes	down
ENSOCUG00000005885|IGSF10	6633.77	1.05238	0.266452	3.94961	7.82787e-05	0.00110428	yes	up
ENSOCUG00000001436|MAOB	4119.82	1.39611	0.353473	3.94971	7.82467e-05	0.00110428	yes	up
ENSOCUG00000024763|TREX1	314.97	1.60218	0.405922	3.94703	7.91276e-05	0.00111452	yes	up
ENSOCUG00000015913	3311.71	1.11162	0.281635	3.94701	7.91335e-05	0.00111452	yes	up
ENSOCUG00000009925|SEC23A	7518.87	0.98729	0.25034	3.94381	8.01988e-05	0.0011286	no	.
ENSOCUG00000002165|SFSWAP	3108.05	-0.706307	0.179113	-3.94336	8.03471e-05	0.00112977	no	.
ENSOCUG00000010661	496.793	1.77203	0.449414	3.94299	8.04713e-05	0.00113059	yes	up
ENSOCUG00000015708|TMEM109	4806.38	0.865059	0.219411	3.94264	8.05905e-05	0.00113135	no	.
ENSOCUG00000008067|EEF2K	8916.8	1.10455	0.280213	3.94181	8.08687e-05	0.00113433	yes	up
ENSOCUG00000008426|GGA2	20320.7	1.47216	0.37355	3.941	8.11442e-05	0.00113727	yes	up
ENSOCUG00000014580|ZNF330	5494.23	-0.761264	0.193371	-3.93681	8.25717e-05	0.00115634	no	.
ENSOCUG00000012012|PPIB	24257.8	0.820095	0.208574	3.93191	8.42741e-05	0.00117922	no	.
ENSOCUG00000001980	45.8394	2.43873	0.620595	3.92966	8.50658e-05	0.00118934	yes	up
ENSOCUG00000022711	52.3413	5.68418	1.44659	3.92937	8.51678e-05	0.0011898	yes	up
ENSOCUG00000012053|PPIC	8198.53	0.89865	0.228745	3.9286	8.54403e-05	0.00119171	no	.
ENSOCUG00000005274|PRLR	26743.7	-1.06747	0.271719	-3.9286	8.54425e-05	0.00119171	yes	down
ENSOCUG00000021096	218.891	4.2605	1.08476	3.92761	8.57929e-05	0.00119563	yes	up
ENSOCUG00000003083|TRIM13	1837.16	-1.09736	0.279438	-3.92702	8.60051e-05	0.00119762	yes	down
ENSOCUG00000035157|STX4	3580.05	0.734818	0.187133	3.92671	8.6114e-05	0.00119817	no	.
ENSOCUG00000001279|TSPAN2	720.939	-0.966932	0.24643	-3.92376	8.71775e-05	0.00121199	no	.
ENSOCUG00000001005|NUP214	3131.94	-0.745944	0.190172	-3.92248	8.76432e-05	0.00121749	no	.
ENSOCUG00000007901|SEMA6D	1818.2	-1.29613	0.330506	-3.92164	8.79492e-05	0.00122075	yes	down
ENSOCUG00000037947	459.207	-0.999749	0.255003	-3.92054	8.83517e-05	0.00122392	no	.
ENSOCUG00000014329|NUDT13	842.125	1.17649	0.300066	3.92077	8.82679e-05	0.00122392	yes	up
ENSOCUG00000000229|SIPA1L1	3531.8	-0.933753	0.238176	-3.92043	8.839e-05	0.00122392	no	.
ENSOCUG00000007753|THY1	2080.96	1.03695	0.264562	3.9195	8.87321e-05	0.00122767	yes	up
ENSOCUG00000023114|MIR378A	80.4468	-2.64169	0.674155	-3.91852	8.9096e-05	0.00123172	yes	down
ENSOCUG00000011087|WDR59	1751.34	-0.83184	0.212594	-3.91281	9.1227e-05	0.00126017	no	.
ENSOCUG00000039164	396.733	1.24622	0.318664	3.91076	9.20044e-05	0.0012699	yes	up
ENSOCUG00000016453|TOR1AIP2	3235.82	0.642786	0.164403	3.90982	9.23663e-05	0.00127387	no	.
ENSOCUG00000002950	912.513	1.14626	0.29322	3.90923	9.25913e-05	0.00127596	yes	up
ENSOCUG00000029605	2146.98	-2.26001	0.578248	-3.90837	9.29195e-05	0.00127946	yes	down
ENSOCUG00000035058	2397.57	1.45542	0.372561	3.90653	9.36293e-05	0.0012882	yes	up
ENSOCUG00000038733	14.324	6.95009	1.7793	3.90608	9.38054e-05	0.0012896	yes	up
ENSOCUG00000032268	326.584	1.30954	0.335295	3.90562	9.39829e-05	0.00129101	yes	up
ENSOCUG00000001877|SFPQ	32453.1	-1.06574	0.272993	-3.90391	9.46493e-05	0.00129913	yes	down
ENSOCUG00000003666|DGUOK	551.423	-1.02497	0.262627	-3.90277	9.50977e-05	0.00130322	yes	down
ENSOCUG00000013435|SNX2	17375.4	-0.876801	0.224657	-3.90284	9.50703e-05	0.00130322	no	.
ENSOCUG00000028014|U4	139.056	-1.56026	0.399921	-3.90141	9.56321e-05	0.0013095	yes	down
ENSOCUG00000023473	249.823	3.17864	0.814783	3.90122	9.57105e-05	0.00130954	yes	up
ENSOCUG00000035674	60.5522	-2.42382	0.621381	-3.90069	9.59172e-05	0.00131132	yes	down
ENSOCUG00000016347|PHOSPHO1	175.388	-2.95988	0.758912	-3.90017	9.61259e-05	0.00131314	yes	down
ENSOCUG00000005904	1710.69	-1.71529	0.439956	-3.89877	9.6683e-05	0.0013197	yes	down
ENSOCUG00000001607	411.112	1.81581	0.465919	3.89727	9.72838e-05	0.00132686	yes	up
ENSOCUG00000032502	755.139	1.31508	0.337534	3.89613	9.77405e-05	0.00133203	yes	up
ENSOCUG00000019191|U6	51.569	-1.99695	0.512615	-3.89562	9.79497e-05	0.00133383	yes	down
ENSOCUG00000023093|HOXB5	348.686	-1.48209	0.380619	-3.89391	9.86419e-05	0.0013422	yes	down
ENSOCUG00000025061	11.0298	-7.25188	1.86361	-3.89131	9.9706e-05	0.00135454	yes	down
ENSOCUG00000008215	45987.6	-0.739828	0.190123	-3.89131	9.97045e-05	0.00135454	no	.
ENSOCUG00000010229|MYH8	95288.1	-7.01828	1.80418	-3.89	0.000100242	0.00136076	yes	down
ENSOCUG00000029266|CALHM6	156.802	3.46141	0.890134	3.88863	0.00010081	0.00136739	yes	up
ENSOCUG00000024452	424.777	2.0519	0.527786	3.88774	0.00010118	0.00137133	yes	up
ENSOCUG00000009840|SLC46A2	101.048	2.09878	0.539951	3.88699	0.000101495	0.00137452	yes	up
ENSOCUG00000036082	886.398	2.467	0.635045	3.88476	0.000102432	0.00138613	yes	up
ENSOCUG00000010528|PDE6C	15.233	7.03837	1.81206	3.88418	0.000102675	0.00138833	yes	up
ENSOCUG00000005753|ROPN1L	25.6425	-2.91978	0.751781	-3.88381	0.000102831	0.00138934	yes	down
ENSOCUG00000027058	195.31	-1.12001	0.2884	-3.88354	0.000102946	0.00138982	yes	down
ENSOCUG00000013733|USP53	4163.7	-1.99658	0.514186	-3.883	0.000103174	0.0013918	yes	down
ENSOCUG00000024395	561.182	1.04499	0.269164	3.88234	0.000103458	0.00139454	yes	up
ENSOCUG00000014385|CPQ	4104.55	1.0091	0.259946	3.88194	0.000103625	0.00139571	yes	up
ENSOCUG00000001565|MEA1	6202.29	-0.731745	0.18853	-3.88132	0.000103893	0.00139822	no	.
ENSOCUG00000004566	17140.5	1.16391	0.299909	3.88086	0.000104086	0.00139973	yes	up
ENSOCUG00000033656	476.732	-1.73543	0.447262	-3.88012	0.000104405	0.00140293	yes	down
ENSOCUG00000011968|BSDC1	8319.08	-0.636787	0.164136	-3.87962	0.000104619	0.00140471	no	.
ENSOCUG00000005970|COPG1	19009.3	0.960761	0.247699	3.87874	0.000104999	0.00140727	no	.
ENSOCUG00000013533|IGHM	12008.1	6.10478	1.57391	3.87873	0.000105001	0.00140727	yes	up
ENSOCUG00000025493|ATP11A	2443.44	0.695741	0.179379	3.87861	0.000105055	0.00140727	no	.
ENSOCUG00000027509|CX3CR1	99.9232	2.50906	0.64694	3.87834	0.00010517	0.00140772	yes	up
ENSOCUG00000015404|CNTN2	1161.77	1.5856	0.408913	3.87759	0.000105498	0.00141102	yes	up
ENSOCUG00000009204|SEC11C	12155.5	-1.21357	0.313177	-3.87505	0.000106605	0.00142472	yes	down
ENSOCUG00000022849|COPG2	2232.33	0.73901	0.190964	3.86989	0.000108883	0.00145404	no	.
ENSOCUG00000010049|MOSPD1	2697.53	-1.25717	0.324917	-3.86921	0.000109186	0.00145697	yes	down
ENSOCUG00000008133|H2AZ2	5342.76	0.721512	0.186624	3.86613	0.000110575	0.00147329	no	.
ENSOCUG00000028219|FASLG	17.8124	7.26419	1.87898	3.86603	0.00011062	0.00147329	yes	up
ENSOCUG00000016535|RAP1GDS1	3190.32	1.04659	0.270721	3.86593	0.000110665	0.00147329	yes	up
ENSOCUG00000004484|GLRB	1608.28	1.45321	0.375985	3.86507	0.000111057	0.00147736	yes	up
ENSOCUG00000007569|KEL	125.609	-3.06659	0.79354	-3.86444	0.000111344	0.00148005	yes	down
ENSOCUG00000011017|ADORA1	924.943	2.77155	0.717353	3.86357	0.00011174	0.00148416	yes	up
ENSOCUG00000004460|BNC2	7312.49	0.976989	0.253079	3.86041	0.000113197	0.00150236	no	.
ENSOCUG00000013382	1066.34	-1.20114	0.311163	-3.86016	0.000113314	0.00150277	yes	down
ENSOCUG00000016469|MLANA	500.732	-2.51342	0.651358	-3.85874	0.000113973	0.00151034	yes	down
ENSOCUG00000008065|NBL1	759.398	0.883544	0.229123	3.8562	0.000115163	0.00152494	no	.
ENSOCUG00000016601|SSH2	5719.51	-1.34715	0.349587	-3.85354	0.000116424	0.00154045	yes	down
ENSOCUG00000010185|ALDH7A1	15119.4	0.862376	0.223881	3.85194	0.000117184	0.00154814	no	.
ENSOCUG00000002128|ANKRD35	174.973	2.40187	0.623542	3.85197	0.00011717	0.00154814	yes	up
ENSOCUG00000001515|CCL19	194.606	2.96575	0.770234	3.85045	0.000117899	0.00155639	yes	up
ENSOCUG00000013865|PLN	751.467	2.47484	0.64287	3.84967	0.000118276	0.00156017	yes	up
ENSOCUG00000007271	1045.54	-1.76811	0.459343	-3.84922	0.000118496	0.00156188	yes	down
ENSOCUG00000004451	7935.34	0.870412	0.226485	3.84313	0.000121475	0.00159871	no	.
ENSOCUG00000013278|DHX58	5357.51	2.2398	0.582781	3.8433	0.00012139	0.00159871	yes	up
ENSOCUG00000009478|ARHGAP31	9127.74	-0.93502	0.243336	-3.8425	0.000121786	0.00160158	no	.
ENSOCUG00000006582	101.803	2.84595	0.741284	3.83922	0.000123426	0.00162192	yes	up
ENSOCUG00000034289	21.977	7.56652	1.9721	3.83677	0.000124661	0.0016369	yes	up
ENSOCUG00000017760|ANXA5	88661.7	0.872795	0.227567	3.83534	0.000125393	0.00164526	no	.
ENSOCUG00000016001|PPA1	14733.3	-1.20501	0.314203	-3.83513	0.000125497	0.00164537	yes	down
ENSOCUG00000010261|EHF	99.6855	4.11659	1.07417	3.83234	0.000126931	0.00166292	yes	up
ENSOCUG00000005526|ABHD18	2035.87	-0.886521	0.23161	-3.82765	0.000129373	0.00169362	no	.
ENSOCUG00000004555|PCDHB4	85.523	2.01025	0.525306	3.82681	0.000129814	0.0016981	yes	up
ENSOCUG00000008575	3264.42	-1.43709	0.375584	-3.82627	0.000130098	0.00170053	yes	down
ENSOCUG00000031036	1253.01	-0.712518	0.186232	-3.82596	0.000130263	0.0017014	no	.
ENSOCUG00000015841|SLC36A3	242.66	-1.39094	0.363683	-3.8246	0.000130984	0.00170952	yes	down
ENSOCUG00000015574|S1PR1	7272.17	-1.12048	0.293178	-3.82185	0.000132454	0.0017274	yes	down
ENSOCUG00000008001|SLC38A5	284.826	1.29071	0.338007	3.81857	0.000134226	0.00174919	yes	up
ENSOCUG00000022682	575.755	-1.21611	0.318755	-3.81518	0.000136081	0.00177203	yes	down
ENSOCUG00000001030|GEM	3753.18	-2.0217	0.530024	-3.81436	0.000136538	0.00177664	yes	down
ENSOCUG00000012605|ACOT7	448.726	1.25332	0.328657	3.81345	0.000137041	0.00178184	yes	up
ENSOCUG00000003746	1852.7	1.49722	0.392684	3.81279	0.000137408	0.00178527	yes	up
ENSOCUG00000021290|TTC29	104.212	-1.96622	0.515825	-3.8118	0.000137958	0.00178976	yes	down
ENSOCUG00000029100	819.586	-1.3885	0.364264	-3.8118	0.000137961	0.00178976	yes	down
ENSOCUG00000002510	52.0251	2.53448	0.665027	3.8111	0.00013835	0.00179346	yes	up
ENSOCUG00000006137	13412.3	1.44282	0.378674	3.81018	0.000138866	0.00179745	yes	up
ENSOCUG00000031062|TRBV29-1	21.1768	7.51336	1.97186	3.81029	0.000138806	0.00179745	yes	up
ENSOCUG00000027079	182.386	1.90098	0.499428	3.80631	0.000141055	0.00182442	yes	up
ENSOCUG00000038763|ATOX1	269916	1.00625	0.26442	3.80548	0.000141532	0.00182695	yes	up
ENSOCUG00000010643|KCNMB3	525.042	1.70884	0.449054	3.80541	0.000141568	0.00182695	yes	up
ENSOCUG00000017653	433.451	1.98655	0.521992	3.80571	0.0001414	0.00182695	yes	up
ENSOCUG00000035524	564.932	2.37632	0.624537	3.80493	0.000141843	0.00182912	yes	up
ENSOCUG00000000937	5573.52	0.737887	0.193966	3.80422	0.000142254	0.00183306	no	.
ENSOCUG00000034782|OAS1	721.093	2.44036	0.641596	3.80357	0.000142624	0.00183646	yes	up
ENSOCUG00000016997|UBE4B	5379.9	-0.874844	0.230081	-3.80233	0.000143342	0.00184295	no	.
ENSOCUG00000002855|ATXN2	7433.25	-0.872864	0.229552	-3.80247	0.000143259	0.00184295	no	.
ENSOCUG00000009739|P4HA1	10798.8	1.31181	0.345032	3.802	0.000143534	0.00184405	yes	up
ENSOCUG00000011090|CTSK	14437.4	0.899388	0.236658	3.80037	0.000144482	0.00185347	no	.
ENSOCUG00000034589	53.0926	2.51373	0.66143	3.80045	0.000144434	0.00185347	yes	up
ENSOCUG00000032132|IFIT3	9884.03	2.7702	0.729087	3.79955	0.000144961	0.00185824	yes	up
ENSOCUG00000002338|SLAMF8	71.8618	2.69407	0.709497	3.79716	0.000146366	0.00187486	yes	up
ENSOCUG00000005279|TGFB2	5291.11	1.19747	0.315437	3.79622	0.000146919	0.00188054	yes	up
ENSOCUG00000026083|FAM219A	339.731	-1.16439	0.306783	-3.79549	0.00014735	0.00188466	yes	down
ENSOCUG00000011496|YAE1	1795.22	-0.812769	0.214193	-3.79456	0.000147907	0.00189038	no	.
ENSOCUG00000008023|ABCC9	7035.73	-1.12751	0.297186	-3.79396	0.000148261	0.0018935	yes	down
ENSOCUG00000004491|CCDC73	1264.99	-1.37521	0.36269	-3.79169	0.000149625	0.00190952	yes	down
ENSOCUG00000001155|PDIA3	16445.6	1.31878	0.348112	3.78838	0.00015163	0.00193082	yes	up
ENSOCUG00000033970	264.191	1.03728	0.273784	3.7887	0.000151436	0.00193082	yes	up
ENSOCUG00000006942|MZB1	85.5902	5.49969	1.45165	3.78857	0.000151519	0.00193082	yes	up
ENSOCUG00000011550|CD86	168.6	2.73699	0.722591	3.78775	0.000152016	0.00193432	yes	up
ENSOCUG00000004601|MRPL27	2462.38	0.865959	0.228658	3.78713	0.000152397	0.00193774	no	.
ENSOCUG00000026229	41.4738	3.77923	0.997992	3.78683	0.000152581	0.00193865	yes	up
ENSOCUG00000009833|SLC24A3	8022.9	0.752334	0.198692	3.78643	0.000152828	0.00194035	no	.
ENSOCUG00000014447	522.004	1.68182	0.444318	3.78517	0.000153605	0.00194878	yes	up
ENSOCUG00000025830|CAPN5	634.213	1.44409	0.381537	3.78494	0.000153749	0.00194918	yes	up
ENSOCUG00000017224|NUDT21	5982.07	-0.933538	0.246684	-3.78435	0.000154113	0.00195228	no	.
ENSOCUG00000003108|TMEM44	415.807	-0.979596	0.258866	-3.78417	0.00015422	0.00195228	no	.
ENSOCUG00000007680	5772.92	2.21728	0.58617	3.78265	0.000155166	0.00196283	yes	up
ENSOCUG00000012340|TBC1D8B	2250.84	0.987718	0.261185	3.78168	0.000155772	0.00196904	no	.
ENSOCUG00000000328|SH3GLB2	1833.64	1.71588	0.453932	3.78004	0.000156802	0.00198062	yes	up
ENSOCUG00000002805|AMPD3	646.592	-1.61755	0.428157	-3.77794	0.000158129	0.00199591	yes	down
ENSOCUG00000003464|TMEM63B	3333.18	1.0423	0.276434	3.77053	0.000162898	0.00205461	yes	up
ENSOCUG00000014098|EDEM1	2697.94	0.755361	0.20036	3.77003	0.00016323	0.00205729	no	.
ENSOCUG00000005147|TMEM161B	1795.63	-0.861762	0.228725	-3.76768	0.000164773	0.00207523	no	.
ENSOCUG00000027827	958.102	1.72424	0.457726	3.76696	0.000165245	0.00207965	yes	up
ENSOCUG00000000929|KIAA1143	2921.78	-0.85983	0.228343	-3.76552	0.000166203	0.00209019	no	.
ENSOCUG00000004165|IRF1	2265.56	1.42362	0.378269	3.76352	0.00016754	0.00210546	yes	up
ENSOCUG00000017716|CPS1	1029.1	1.30809	0.347701	3.76213	0.000168473	0.00211565	yes	up
ENSOCUG00000003637|CGNL1	8972.65	1.74457	0.463923	3.76047	0.000169597	0.00212667	yes	up
ENSOCUG00000006662	69.8926	2.37973	0.632817	3.76054	0.000169547	0.00212667	yes	up
ENSOCUG00000014896|SESN2	182.56	-1.62936	0.433405	-3.75945	0.000170287	0.00213223	yes	down
ENSOCUG00000007810|MORN4	165.021	1.40173	0.372844	3.75957	0.000170206	0.00213223	yes	up
ENSOCUG00000012796|PPT1	1998.91	0.77414	0.205952	3.75884	0.000170701	0.00213586	no	.
ENSOCUG00000029089	152.109	-1.4758	0.392899	-3.75619	0.000172521	0.00215707	yes	down
ENSOCUG00000035123	149.504	-2.03899	0.542863	-3.75598	0.000172662	0.00215728	yes	down
ENSOCUG00000006954|PRF1	32.7217	5.69164	1.51586	3.75472	0.000173538	0.00216665	yes	up
ENSOCUG00000012801|CRISP3	35.3226	-3.94195	1.04992	-3.75454	0.000173664	0.00216665	yes	down
ENSOCUG00000010063|LRRC49	1238.9	-0.753911	0.200849	-3.75361	0.000174304	0.00217308	no	.
ENSOCUG00000004225|EIF3F	22659	-0.790317	0.210746	-3.7501	0.000176764	0.00220216	no	.
ENSOCUG00000003236|PPP1R12B	5010.88	-1.11433	0.297237	-3.74896	0.000177571	0.00221061	yes	down
ENSOCUG00000008666|RRAGB	551.606	-1.08855	0.290374	-3.74877	0.000177701	0.00221064	yes	down
ENSOCUG00000001875|TSPAN12	5456.37	-0.76289	0.203616	-3.74671	0.00017917	0.00222731	no	.
ENSOCUG00000012007|PRR5L	1651.31	1.4454	0.38609	3.74369	0.000181338	0.00225264	yes	up
ENSOCUG00000011934|EPHX1	32477.8	1.1493	0.30715	3.74181	0.000182698	0.00226789	yes	up
ENSOCUG00000016088|ADRB2	1944.39	-2.02231	0.54068	-3.74032	0.000183789	0.0022798	yes	down
ENSOCUG00000008568|ANKRD28	8319.12	-0.84496	0.225985	-3.73901	0.000184743	0.00228999	no	.
ENSOCUG00000021867|UBE2L6	1088.03	2.45348	0.65654	3.73699	0.000186238	0.00230686	yes	up
ENSOCUG00000001598|PAM	16187.8	1.1148	0.298331	3.73679	0.000186388	0.00230706	yes	up
ENSOCUG00000001949|MRPL15	6222.57	-0.804229	0.215318	-3.73507	0.000187661	0.00232117	no	.
ENSOCUG00000000108|ARL4A	3319.8	-1.15665	0.309819	-3.7333	0.000188986	0.00233587	yes	down
ENSOCUG00000025311	13.7444	6.89088	1.84593	3.73302	0.000189197	0.00233681	yes	up
ENSOCUG00000004306|FAN1	3327.68	0.826037	0.221291	3.73281	0.000189352	0.00233706	no	.
ENSOCUG00000014151|PRPF6	15611.2	-0.829892	0.222416	-3.73127	0.000190519	0.00234978	no	.
ENSOCUG00000008953|SYNPO2	12662.9	-1.56342	0.419192	-3.72961	0.000191773	0.00236355	yes	down
ENSOCUG00000012959|ADAMTS20	457.35	-1.12987	0.303006	-3.72889	0.000192329	0.00236872	yes	down
ENSOCUG00000013818	3818.79	-0.793475	0.212814	-3.72849	0.000192633	0.00237077	no	.
ENSOCUG00000021026	170.181	1.80279	0.483871	3.72577	0.000194718	0.00239473	yes	up
ENSOCUG00000017688|PEA15	18535.1	0.956721	0.256798	3.72558	0.000194868	0.00239487	no	.
ENSOCUG00000003009|RBM28	4124.66	0.633466	0.1701	3.72408	0.00019603	0.00240743	no	.
ENSOCUG00000005092|USP19	12678	-0.860045	0.230991	-3.72328	0.000196652	0.00241336	no	.
ENSOCUG00000026412	961.187	-1.0615	0.285131	-3.72287	0.000196972	0.00241385	yes	down
ENSOCUG00000035447	49.7112	3.66589	0.984671	3.72296	0.000196898	0.00241385	yes	up
ENSOCUG00000038609	831.875	-1.63573	0.439483	-3.72194	0.000197695	0.00242099	yes	down
ENSOCUG00000015800|PHKB	25282.6	0.826494	0.222143	3.72055	0.00019879	0.00243268	no	.
ENSOCUG00000001781|PREX2	33772.8	-1.19805	0.322068	-3.71987	0.000199325	0.00243613	yes	down
ENSOCUG00000003809|KLF11	736.334	-1.41128	0.379393	-3.71983	0.000199354	0.00243613	yes	down
ENSOCUG00000002312|TEP1	2789.58	1.04351	0.2809	3.7149	0.000203285	0.00248241	yes	up
ENSOCUG00000027545|FOXO4	3735.56	-1.12096	0.301841	-3.71376	0.0002042	0.00249182	yes	down
ENSOCUG00000007535	7013.3	0.883646	0.23806	3.71187	0.000205736	0.00250879	no	.
ENSOCUG00000017511	19495.8	-0.603244	0.162571	-3.71065	0.000206732	0.00251908	no	.
ENSOCUG00000015421|SLC20A2	1660.28	1.09934	0.29628	3.71047	0.000206871	0.00251908	yes	up
ENSOCUG00000013467|RNF150	2196.26	-1.09383	0.294839	-3.70993	0.000207314	0.00252269	yes	down
ENSOCUG00000008165|MTFR1	4022.26	1.14068	0.307643	3.70781	0.000209057	0.0025421	yes	up
ENSOCUG00000004124|TMEM117	1101.65	1.21972	0.329007	3.70727	0.000209505	0.00254576	yes	up
ENSOCUG00000033481	202.532	-1.65367	0.446557	-3.70316	0.00021293	0.00258502	yes	down
ENSOCUG00000025719	22087.6	0.940492	0.253979	3.70304	0.000213035	0.00258502	no	.
ENSOCUG00000005164|SLC38A1	3231.49	-1.15896	0.312993	-3.70283	0.000213208	0.0025853	yes	down
ENSOCUG00000005242|QDPR	2193.23	0.839547	0.226859	3.70074	0.000214967	0.0026048	no	.
ENSOCUG00000011959|MAP6D1	30.2975	3.86295	1.04439	3.69876	0.000216652	0.00262154	yes	up
ENSOCUG00000007447	4360.15	-0.918936	0.248432	-3.69894	0.000216503	0.00262154	no	.
ENSOCUG00000003246|SULF1	3623.9	-1.11824	0.302454	-3.69722	0.000217971	0.00263564	yes	down
ENSOCUG00000001300|CCSER1	1727.06	-0.977706	0.264569	-3.69547	0.000219479	0.00265203	no	.
ENSOCUG00000015569|ANKS1A	8744.82	-0.981993	0.265812	-3.69432	0.000220474	0.00265899	no	.
ENSOCUG00000038567	32.5287	3.81418	1.03246	3.69427	0.000220518	0.00265899	yes	up
ENSOCUG00000003764	14039.2	2.30985	0.62523	3.6944	0.000220407	0.00265899	yes	up
ENSOCUG00000023184|TAS1R1	29.6841	2.95048	0.798718	3.69402	0.000220739	0.0026598	yes	up
ENSOCUG00000015260|TUBG1	5440.13	1.16277	0.314896	3.69257	0.000221999	0.00267313	yes	up
ENSOCUG00000032436|Metazoa_SRP	107.801	-1.69274	0.45846	-3.69224	0.000222291	0.00267477	yes	down
ENSOCUG00000017001|KANSL1L	105806	1.14696	0.310888	3.68929	0.00022488	0.00270404	yes	up
ENSOCUG00000006884|SLFN14	550.567	-1.92036	0.520634	-3.68851	0.000225571	0.00271046	yes	down
ENSOCUG00000013208|PRXL2C	1576.6	-1.11428	0.302272	-3.68634	0.0002275	0.00273174	yes	down
ENSOCUG00000007778|DTD2	702.164	0.766257	0.207895	3.68579	0.000227991	0.00273573	no	.
ENSOCUG00000003733|SPOCK3	1164.04	-1.95948	0.531767	-3.68484	0.000228848	0.0027438	yes	down
ENSOCUG00000001889|YBX3	10508	-0.864763	0.234702	-3.68451	0.00022914	0.0027438	no	.
ENSOCUG00000016554|IDH3G	52266.5	-1.24798	0.338694	-3.68467	0.000228995	0.0027438	yes	down
ENSOCUG00000011484|TNFAIP2	991.982	1.02252	0.277557	3.68401	0.00022959	0.00274728	yes	up
ENSOCUG00000004174|PSD4	1117.56	1.55145	0.42124	3.68306	0.000230454	0.00275571	yes	up
ENSOCUG00000003620|CCDC88A	5449.79	1.00536	0.272992	3.68273	0.000230749	0.00275733	yes	up
ENSOCUG00000023958|IL1B	184.065	-1.58366	0.430047	-3.68252	0.000230943	0.00275774	yes	down
ENSOCUG00000001488|IRAK1BP1	216.602	1.20741	0.32814	3.67957	0.000233623	0.00278782	yes	up
ENSOCUG00000013310|AMT	2071.58	0.996606	0.270892	3.67899	0.000234164	0.00279234	no	.
ENSOCUG00000009838|FIGN	2872.37	0.978536	0.266041	3.67814	0.000234944	0.00279971	no	.
ENSOCUG00000027809	134.622	-1.83097	0.498157	-3.67549	0.00023739	0.0028269	yes	down
ENSOCUG00000014527|CTSC	5122.14	0.736913	0.200607	3.67342	0.000239326	0.002848	no	.
ENSOCUG00000031681	13.8409	-5.74844	1.56599	-3.6708	0.000241795	0.0028754	yes	down
ENSOCUG00000001489|ADGRF5	63565.8	-1.1846	0.32294	-3.66817	0.000244289	0.00290305	yes	down
ENSOCUG00000002746|TWNK	2995.78	-1.23286	0.336114	-3.66797	0.000244483	0.00290336	yes	down
ENSOCUG00000021395|EFR3B	183.744	1.39547	0.380547	3.66701	0.000245404	0.0029123	yes	up
ENSOCUG00000025190|LRRC58	11522.7	-1.45197	0.396104	-3.66561	0.000246745	0.0029262	yes	down
ENSOCUG00000000364|SIGMAR1	724.886	1.36566	0.372644	3.66478	0.00024755	0.00293373	yes	up
ENSOCUG00000013787|OGDHL	1579	1.37646	0.375719	3.66354	0.000248755	0.00294599	yes	up
ENSOCUG00000006872|EMILIN1	625.503	1.80987	0.494149	3.66259	0.000249678	0.0029549	yes	up
ENSOCUG00000021120|MUC15	82.344	5.20717	1.42328	3.65857	0.000253623	0.00299748	yes	up
ENSOCUG00000002924|LGALS3	2239.24	1.1707	0.319977	3.6587	0.000253498	0.00299748	yes	up
ENSOCUG00000017817	1331.98	1.00067	0.27357	3.65782	0.00025437	0.00300424	yes	up
ENSOCUG00000002264|ADCY10	14672.9	-0.739826	0.202301	-3.65705	0.000255131	0.00301117	no	.
ENSOCUG00000013461|CRYL1	4503.45	0.815281	0.223112	3.65413	0.000258056	0.00304362	no	.
ENSOCUG00000002431|KCNC4	182.041	-4.56019	1.24831	-3.65309	0.000259108	0.00305394	yes	down
ENSOCUG00000027657|GRB7	23.0492	-5.07944	1.39066	-3.65253	0.000259669	0.00305846	yes	down
ENSOCUG00000006922|JMJD1C	26331.8	-0.928019	0.254218	-3.65048	0.000261748	0.00308085	no	.
ENSOCUG00000005734|UTP4	3810.63	-0.789436	0.21668	-3.64333	0.000269137	0.00316566	no	.
ENSOCUG00000021400	218.54	2.11702	0.581115	3.64304	0.000269435	0.00316701	yes	up
ENSOCUG00000013345|CBX5	4117.78	0.811593	0.222832	3.64217	0.000270344	0.00317553	no	.
ENSOCUG00000007406|PCDHB1	93.2657	2.35841	0.647962	3.63973	0.000272924	0.0031993	yes	up
ENSOCUG00000007452|RAB27A	1869.45	0.949953	0.260972	3.64006	0.000272579	0.0031993	no	.
ENSOCUG00000011018	8667.99	-0.902044	0.247829	-3.63979	0.000272858	0.0031993	no	.
ENSOCUG00000022414|U2	340.965	-1.35966	0.373755	-3.63784	0.00027493	0.00322064	yes	down
ENSOCUG00000029269	494.63	-5.52644	1.51965	-3.63666	0.000276197	0.00323328	yes	down
ENSOCUG00000011827|RASSF6	58.1533	2.40879	0.662713	3.63474	0.000278264	0.00325527	yes	up
ENSOCUG00000000784|NR4A2	1175.55	-2.25925	0.621886	-3.6329	0.000280253	0.00327632	yes	down
ENSOCUG00000012164|ATP5MC3	7243.73	1.11905	0.308117	3.63191	0.00028133	0.00328669	yes	up
ENSOCUG00000003267	5306.19	0.807883	0.222532	3.63042	0.000282963	0.00330183	no	.
ENSOCUG00000007526|CTH	195.608	2.16695	0.596894	3.63038	0.000283009	0.00330183	yes	up
ENSOCUG00000002974|KAZALD1	1082.77	1.44412	0.397819	3.6301	0.000283309	0.00330311	yes	up
ENSOCUG00000013785|PRKCE	2191.47	-0.979182	0.269774	-3.62964	0.000283821	0.00330684	no	.
ENSOCUG00000012738|JAZF1	719.984	0.862577	0.237745	3.62815	0.000285455	0.00332364	no	.
ENSOCUG00000006361|FAM180B	430.827	1.80925	0.498733	3.62769	0.000285969	0.00332737	yes	up
ENSOCUG00000029662	329.491	-1.56559	0.431639	-3.62709	0.000286639	0.00333292	yes	down
ENSOCUG00000027493|APMAP	10738.5	1.14681	0.316231	3.6265	0.000287289	0.00333824	yes	up
ENSOCUG00000014775|USP3	5632.86	-0.715579	0.197368	-3.62561	0.000288278	0.00334748	no	.
ENSOCUG00000015037|UGT8	426.477	-1.58826	0.438225	-3.6243	0.000289747	0.00336227	yes	down
ENSOCUG00000011955|SIDT2	6549.63	-0.788882	0.217741	-3.62302	0.000291183	0.00337667	no	.
ENSOCUG00000014936|SLC35G2	1214.81	1.34099	0.370177	3.62256	0.000291702	0.00338041	yes	up
ENSOCUG00000011366|CASTOR2	690.439	-1.6498	0.455494	-3.622	0.000292329	0.0033854	yes	down
ENSOCUG00000006001|PLAG1	442.615	-1.59802	0.441346	-3.62079	0.000293708	0.00339683	yes	down
ENSOCUG00000004560	566.732	2.64297	0.729941	3.6208	0.00029369	0.00339683	yes	up
ENSOCUG00000022836|ACOD1	438.101	3.18335	0.879707	3.61865	0.000296145	0.00342272	yes	up
ENSOCUG00000038510	9.60129	-7.05389	1.95002	-3.61734	0.000297644	0.00343774	yes	down
ENSOCUG00000014043|DNAJC19	5040.12	0.677347	0.187269	3.61698	0.000298059	0.00344023	no	.
ENSOCUG00000029846	859.494	2.3437	0.648222	3.61558	0.000299674	0.00345656	yes	up
ENSOCUG00000012887|PAGR1	199.539	1.5194	0.420288	3.61514	0.000300183	0.00346012	yes	up
ENSOCUG00000004979|KDELR3	3978.69	0.630036	0.1744	3.6126	0.000303143	0.00348958	no	.
ENSOCUG00000008171|RPN1	15550.2	0.83698	0.231674	3.61275	0.000302966	0.00348958	no	.
ENSOCUG00000000281|ALG6	1346.88	1.1027	0.305583	3.60853	0.000307939	0.00354243	yes	up
ENSOCUG00000006885|SLC30A2	26.4282	-8.51239	2.35946	-3.60777	0.000308843	0.00355046	yes	down
ENSOCUG00000033225	34.9865	6.38212	1.76969	3.60634	0.000310544	0.00356764	yes	up
ENSOCUG00000015691	150.76	-1.70301	0.472279	-3.60595	0.000311015	0.00357067	yes	down
ENSOCUG00000001419|CSAD	2819.06	1.45883	0.404705	3.60468	0.000312541	0.00358581	yes	up
ENSOCUG00000025649|TPI1	78877.4	0.925306	0.256729	3.60421	0.000313106	0.00358991	no	.
ENSOCUG00000001765|DKK2	749.523	1.64375	0.456162	3.60344	0.000314035	0.00359655	yes	up
ENSOCUG00000012432|HS3ST3B1	1329.9	-1.12675	0.312692	-3.60338	0.000314102	0.00359655	yes	down
ENSOCUG00000010984	234.613	2.61629	0.726772	3.59987	0.000318373	0.00364303	yes	up
ENSOCUG00000022720|UBE2Q2	22241.1	-1.11147	0.308806	-3.59924	0.000319154	0.00364956	yes	down
ENSOCUG00000021126	1744.31	-1.97317	0.548433	-3.59782	0.00032089	0.00366698	yes	down
ENSOCUG00000011231|CSF3R	576.008	-1.3827	0.384422	-3.59682	0.000322136	0.00367878	yes	down
ENSOCUG00000016093|ABLIM3	13614.2	-1.2016	0.334121	-3.59631	0.000322762	0.0036835	yes	down
ENSOCUG00000006420|SMCR8	4730.78	-0.864278	0.240344	-3.596	0.000323148	0.00368546	no	.
ENSOCUG00000005829|MOGAT1	555.906	1.66348	0.462677	3.59533	0.000323975	0.00369247	yes	up
ENSOCUG00000009436|CNGA2	1340.32	-0.965906	0.268684	-3.59496	0.000324444	0.00369537	no	.
ENSOCUG00000025296	241.943	-1.00736	0.280248	-3.59451	0.000324997	0.00369922	yes	down
ENSOCUG00000002000|SGCD	1515.91	1.84601	0.513625	3.59407	0.000325546	0.00370304	yes	up
ENSOCUG00000024434	212.028	2.51905	0.700942	3.59381	0.000325876	0.00370435	yes	up
ENSOCUG00000014905|SLC10A6	406.251	-1.70255	0.474374	-3.58904	0.000331895	0.00377028	yes	down
ENSOCUG00000029401	15322.9	-0.728924	0.20322	-3.58687	0.000334675	0.00379937	no	.
ENSOCUG00000010988	1196.75	0.83145	0.232055	3.58299	0.000339687	0.00385372	no	.
ENSOCUG00000025026|CD320	181.591	2.56983	0.717671	3.5808	0.000342547	0.00388363	yes	up
ENSOCUG00000008265|SNRK	22178.2	-1.07081	0.29908	-3.58035	0.00034314	0.0038878	yes	down
ENSOCUG00000020931|SAMD9	7806.55	2.37147	0.662907	3.57739	0.000347048	0.0039295	yes	up
ENSOCUG00000007046|PPIL1	1372.01	1.37526	0.384477	3.57695	0.000347624	0.00393343	yes	up
ENSOCUG00000029332|CPN2	64.1354	-4.54384	1.27043	-3.57663	0.000348054	0.00393572	yes	down
ENSOCUG00000004928|TGFBI	23516	1.35006	0.377645	3.57496	0.000350288	0.00395839	yes	up
ENSOCUG00000008530|MRRF	2437.14	-0.822449	0.230245	-3.57206	0.000354182	0.00399978	no	.
ENSOCUG00000028119	774.401	-0.796144	0.222912	-3.57156	0.000354868	0.00400229	no	.
ENSOCUG00000009911|SLC9A9	859.475	1.04575	0.292786	3.5717	0.000354669	0.00400229	yes	up
ENSOCUG00000000543|RNF144B	641.855	1.81973	0.509568	3.57112	0.000355464	0.0040064	yes	up
ENSOCUG00000015090|SUV39H2	186.538	1.59775	0.447515	3.57027	0.000356616	0.00401675	yes	up
ENSOCUG00000006731|BDNF	251.67	1.75677	0.49212	3.5698	0.000357253	0.00402131	yes	up
ENSOCUG00000014931	6862.09	2.27716	0.638493	3.56647	0.000361828	0.00407015	yes	up
ENSOCUG00000028355|SCARNA1	219.93	-1.18177	0.331491	-3.56501	0.000363839	0.00409011	yes	down
ENSOCUG00000027804	161.716	1.26788	0.355894	3.56252	0.000367312	0.00412646	yes	up
ENSOCUG00000000073|INPP5K	11462.3	-0.656588	0.184445	-3.55981	0.000371118	0.00416651	no	.
ENSOCUG00000001803	1721.61	-2.57125	0.722661	-3.55803	0.000373653	0.00419225	yes	down
ENSOCUG00000012851|LIMA1	7383.41	0.866616	0.243609	3.55741	0.000374529	0.00419935	no	.
ENSOCUG00000005766|ITPR3	3607.06	-0.839851	0.236157	-3.55632	0.000376085	0.00421405	no	.
ENSOCUG00000003126|WDR43	3842.43	-0.586626	0.164981	-3.55571	0.000376963	0.00422115	no	.
ENSOCUG00000008722|NEXMIF	277.782	-1.05467	0.296703	-3.55464	0.000378491	0.00423552	yes	down
ENSOCUG00000035878	197.544	-1.53539	0.432141	-3.55298	0.000380893	0.00425964	yes	down
ENSOCUG00000007533|DUSP10	8041.35	1.3483	0.379632	3.55159	0.000382914	0.00427946	yes	up
ENSOCUG00000004488|GMFB	11660.9	0.777303	0.218886	3.55119	0.0003835	0.00428325	no	.
ENSOCUG00000013489	252.336	-1.52586	0.429813	-3.55005	0.000385161	0.00429902	yes	down
ENSOCUG00000008211	1299.8	0.915374	0.257911	3.54918	0.000386427	0.00431036	no	.
ENSOCUG00000024096	7879.91	1.19184	0.335955	3.54763	0.000388711	0.00433303	yes	up
ENSOCUG00000039071	503.603	-1.01491	0.286096	-3.54745	0.000388973	0.00433316	yes	down
ENSOCUG00000029437|HLA-DOB	221.057	3.4669	0.977499	3.5467	0.000390082	0.00434271	yes	up
ENSOCUG00000010563|TAPBP	1001.91	0.980436	0.276553	3.5452	0.000392309	0.0043647	no	.
ENSOCUG00000010614	2081.01	1.32818	0.374821	3.54351	0.000394833	0.00438995	yes	up
ENSOCUG00000003683|GPR155	1102.13	1.56776	0.442539	3.54265	0.00039613	0.00440153	yes	up
ENSOCUG00000024990	25.6432	4.94969	1.39736	3.54218	0.000396839	0.00440657	yes	up
ENSOCUG00000005459|CSE1L	11372.9	1.08516	0.30638	3.54187	0.000397294	0.00440879	yes	up
ENSOCUG00000001882|ABITRAM	287.801	1.46127	0.412932	3.53877	0.000401992	0.00445806	yes	up
ENSOCUG00000012761	471.438	3.07429	0.868899	3.53814	0.000402955	0.00446587	yes	up
ENSOCUG00000002738|CTPS2	4529.58	-0.80183	0.226695	-3.53704	0.00040464	0.00448167	no	.
ENSOCUG00000030971|SLC47A1	318.388	1.24999	0.353527	3.53576	0.000406611	0.00450061	yes	up
ENSOCUG00000006705|GPR156	93.002	-2.66963	0.755522	-3.5335	0.000410102	0.00453634	yes	down
ENSOCUG00000005167|ANGPTL1	6350.25	1.55072	0.439157	3.53113	0.000413794	0.00457425	yes	up
ENSOCUG00000022225	205.363	1.07168	0.303821	3.52733	0.000419765	0.00463729	yes	up
ENSOCUG00000029011|ZNF543	1973.46	-0.673674	0.190999	-3.52711	0.00042012	0.00463825	no	.
ENSOCUG00000021605	1732.94	0.901899	0.25576	3.52635	0.000421325	0.00464858	no	.
ENSOCUG00000011973	633.78	-2.06572	0.585942	-3.52547	0.000422731	0.0046611	yes	down
ENSOCUG00000001620|SND1	9979.5	1.07015	0.303598	3.5249	0.000423644	0.0046682	yes	up
ENSOCUG00000001613|AMER1	1469.49	0.805791	0.228745	3.52266	0.000427232	0.00470472	no	.
ENSOCUG00000012485|RPL17-C18orf32	40663.1	-2.19812	0.624146	-3.5218	0.000428621	0.00471702	yes	down
ENSOCUG00000037176	521.22	1.46966	0.417403	3.52097	0.000429975	0.0047289	yes	up
ENSOCUG00000005941|PPA2	6239.43	-0.73197	0.20792	-3.52044	0.000430837	0.00473236	no	.
ENSOCUG00000027031	682.61	-1.28142	0.363986	-3.52052	0.000430693	0.00473236	yes	down
ENSOCUG00000015579|UAP1	7132.97	1.21143	0.34426	3.51893	0.000433286	0.00475623	yes	up
ENSOCUG00000008285|NEGR1	444.545	1.23455	0.350962	3.51763	0.000435414	0.00477444	yes	up
ENSOCUG00000016136	5097.7	0.921458	0.261958	3.51758	0.000435498	0.00477444	no	.
ENSOCUG00000037341	10.5877	6.51298	1.85187	3.51698	0.000436487	0.00478225	yes	up
ENSOCUG00000033345	1404.59	-1.11007	0.31567	-3.51654	0.000437213	0.00478716	yes	down
ENSOCUG00000033137	114.251	-1.92142	0.546578	-3.51537	0.000439143	0.00480524	yes	down
ENSOCUG00000005249|DDAH1	1919.17	-1.23749	0.352045	-3.51514	0.000439527	0.00480641	yes	down
ENSOCUG00000006592	5423.5	-0.608739	0.173215	-3.51435	0.000440834	0.00481765	no	.
ENSOCUG00000026260	3544.82	-0.786213	0.223807	-3.5129	0.000443245	0.00484093	no	.
ENSOCUG00000024479	5744	-1.40048	0.398706	-3.51257	0.000443787	0.00484379	yes	down
ENSOCUG00000015774|UBE2B	9641.97	-0.992069	0.282554	-3.51107	0.000446301	0.00486815	no	.
ENSOCUG00000024048|MYL10	48.4906	-4.35037	1.23935	-3.51021	0.000447758	0.00488095	yes	down
ENSOCUG00000011014|P3H2	2122.17	-1.25753	0.358362	-3.50911	0.000449615	0.00489811	yes	down
ENSOCUG00000027987	2698.7	-0.855388	0.243842	-3.50796	0.000451554	0.00491613	no	.
ENSOCUG00000026465|BTNL9	22121.3	-1.02818	0.293157	-3.50726	0.000452743	0.00492597	yes	down
ENSOCUG00000037101	507.516	1.32523	0.378035	3.50557	0.000455631	0.00495427	yes	up
ENSOCUG00000022947|FCER1A	348.098	-1.91109	0.545227	-3.50513	0.000456385	0.00495934	yes	down
ENSOCUG00000014225|SLCO2B1	414.174	1.40819	0.401818	3.50453	0.000457411	0.00496737	yes	up
ENSOCUG00000025123|GCNT4	803.479	-0.922809	0.26342	-3.50318	0.000459737	0.00498948	no	.
ENSOCUG00000006039|KAT2B	9789.25	0.670763	0.191492	3.50283	0.000460344	0.00499294	no	.
ENSOCUG00000001151|DAPP1	152.036	2.52811	0.722112	3.501	0.000463522	0.00502425	yes	up
ENSOCUG00000027315	767.993	2.69645	0.770269	3.50066	0.000464114	0.00502751	yes	up
ENSOCUG00000008957|NFX1	9958.99	-0.759238	0.216948	-3.49962	0.000465914	0.00504279	no	.
ENSOCUG00000004624|SYT10	128.033	-3.63609	1.03903	-3.49951	0.000466109	0.00504279	yes	down
ENSOCUG00000015722|SF3B2	12418.5	0.953333	0.272444	3.49918	0.000466684	0.00504585	no	.
ENSOCUG00000001657	144.125	-1.21729	0.34797	-3.49827	0.000468289	0.00505803	yes	down
ENSOCUG00000013259	21988	0.981388	0.28054	3.49821	0.000468396	0.00505803	no	.
ENSOCUG00000026155	263.594	-1.27846	0.365722	-3.49572	0.000472793	0.00509965	yes	down
ENSOCUG00000013965|KCNT2	136.924	-2.46586	0.705402	-3.49569	0.00047284	0.00509965	yes	down
ENSOCUG00000004087	6058.36	0.565006	0.161648	3.49528	0.000473568	0.00510431	no	.
ENSOCUG00000000258	2456.68	1.10548	0.316386	3.49409	0.000475681	0.00512388	yes	up
ENSOCUG00000011397	144.83	-1.5171	0.434329	-3.49297	0.000477683	0.00513904	yes	down
ENSOCUG00000010557|MANBA	453.353	1.18223	0.338453	3.49302	0.000477583	0.00513904	yes	up
ENSOCUG00000011792	42366.4	-0.58382	0.16716	-3.49258	0.000478371	0.00514323	no	.
ENSOCUG00000004411|IGF2BP1	8.97754	-6.95445	1.99328	-3.48894	0.000484944	0.00521066	yes	down
ENSOCUG00000014979|MBNL3	219.321	1.93198	0.554084	3.4868	0.000488842	0.00524928	yes	up
ENSOCUG00000009149|ECHDC3	8429.16	-0.741043	0.212619	-3.4853	0.000491577	0.00527536	no	.
ENSOCUG00000005158	1761.34	1.5897	0.456197	3.48469	0.000492713	0.00528427	yes	up
ENSOCUG00000016690|FMC1-LUC7L2	10097	-0.591425	0.1698	-3.48306	0.000495719	0.00531321	no	.
ENSOCUG00000017068|ZNF608	2144.99	-1.13971	0.327297	-3.48219	0.000497333	0.0053272	yes	down
ENSOCUG00000008619|TMCC3	2310.38	-1.41919	0.407631	-3.48155	0.000498527	0.00533668	yes	down
ENSOCUG00000026199|KLRK1	13.6734	6.88231	1.97691	3.48135	0.000498896	0.00533732	yes	up
ENSOCUG00000027084	767.993	-0.860045	0.247162	-3.47968	0.000502008	0.00536729	no	.
ENSOCUG00000022491	133.702	10.1719	2.92378	3.47901	0.000503265	0.0053774	yes	up
ENSOCUG00000015081|SNRNP70	5584.85	-0.779799	0.224179	-3.47846	0.000504296	0.00538508	no	.
ENSOCUG00000029127|CD164	6993.89	0.752497	0.216346	3.47821	0.000504766	0.00538677	no	.
ENSOCUG00000004707|OLFM2	221.837	1.12336	0.32307	3.47713	0.000506808	0.00540522	yes	up
ENSOCUG00000038942	116.485	3.15645	0.908105	3.47586	0.000509213	0.00542752	yes	up
ENSOCUG00000011947|YEATS2	4302.6	0.780099	0.224464	3.47538	0.000510121	0.00543384	no	.
ENSOCUG00000014661|NAAA	683.543	0.998684	0.287538	3.47323	0.000514237	0.00547431	no	.
ENSOCUG00000024110|PALD1	5914.66	1.47598	0.425053	3.47246	0.000515721	0.00548672	yes	up
ENSOCUG00000017136|SLC27A6	1508.99	1.28224	0.36946	3.47058	0.00051933	0.00551832	yes	up
ENSOCUG00000006534	35350.3	-1.01301	0.291884	-3.47059	0.000519316	0.00551832	yes	down
ENSOCUG00000011697|VCAM1	5123.81	1.06564	0.307105	3.46995	0.000520565	0.00552804	yes	up
ENSOCUG00000005025	1612.22	0.77519	0.223479	3.46873	0.000522927	0.00554971	no	.
ENSOCUG00000005265|NRIP1	12227.1	0.957436	0.276051	3.46833	0.000523706	0.00555457	no	.
ENSOCUG00000034944	21.6134	-8.22226	2.37106	-3.46776	0.000524817	0.00556293	yes	down
ENSOCUG00000022125|IL34	227.446	1.44776	0.417605	3.46683	0.000526633	0.00557876	yes	up
ENSOCUG00000021411|TSKU	604.486	2.85241	0.823029	3.46574	0.000528768	0.00559794	yes	up
ENSOCUG00000002522|PTGFR	156.909	2.4788	0.715396	3.46494	0.000530356	0.00561131	yes	up
ENSOCUG00000009745|MEGF9	15650	-1.23989	0.357926	-3.46408	0.000532052	0.00562581	yes	down
ENSOCUG00000006228|SUSD4	64.9062	2.73765	0.790422	3.46353	0.000533146	0.00563392	yes	up
ENSOCUG00000003420|SAMD4A	1870.64	0.920915	0.26594	3.46287	0.000534443	0.00564418	no	.
ENSOCUG00000037410	577.05	0.981486	0.283449	3.46266	0.000534873	0.00564526	no	.
ENSOCUG00000014608|FABP3	19295.7	-3.57177	1.03156	-3.46248	0.000535221	0.00564548	yes	down
ENSOCUG00000017776|FFAR2	1504.29	-1.42358	0.411215	-3.46189	0.000536389	0.00565435	yes	down
ENSOCUG00000010780|LRRC8B	2575.08	1.14377	0.33042	3.46156	0.00053705	0.00565442	yes	up
ENSOCUG00000015686|TSPAN14	3477.45	-0.91215	0.263504	-3.46162	0.000536933	0.00565442	no	.
ENSOCUG00000004879|PTGR1	24524.4	-1.08641	0.313967	-3.46027	0.000539636	0.00567473	yes	down
ENSOCUG00000012995|MERTK	2163.88	-1.26847	0.366573	-3.46035	0.000539479	0.00567473	yes	down
ENSOCUG00000004067	8721.26	-0.644736	0.186478	-3.45745	0.000545323	0.00573104	no	.
ENSOCUG00000016632|PDE7B	1091.08	-0.748706	0.216576	-3.45701	0.000546208	0.00573685	no	.
ENSOCUG00000005204|RGS4	1298.03	1.49585	0.43292	3.45525	0.000549792	0.00577097	yes	up
ENSOCUG00000016038	917.106	-1.35656	0.392635	-3.45503	0.00055023	0.00577207	yes	down
ENSOCUG00000018543|SNORA73	568.79	-1.10147	0.31885	-3.45449	0.000551325	0.00578004	yes	down
ENSOCUG00000012702|SIGLEC1	1402.08	0.864799	0.250358	3.45426	0.000551815	0.00578167	no	.
ENSOCUG00000016704|GXYLT2	927.084	1.27202	0.36843	3.45254	0.000555341	0.00581508	yes	up
ENSOCUG00000003217|COL23A1	313.708	1.50089	0.434845	3.45155	0.000557368	0.00583277	yes	up
ENSOCUG00000013780|METTL18	279.978	1.25215	0.362965	3.44977	0.000561068	0.00586794	yes	up
ENSOCUG00000005802|UQCC2	3106.85	0.856645	0.248439	3.44811	0.000564522	0.00590048	no	.
ENSOCUG00000024909	89.4699	2.04865	0.594247	3.44747	0.000565861	0.00590733	yes	up
ENSOCUG00000013065|KLHL24	25131.6	-0.869944	0.252333	-3.44761	0.000565574	0.00590733	no	.
ENSOCUG00000011187|COPS7A	3965.06	0.678573	0.196858	3.44702	0.000566803	0.00591288	no	.
ENSOCUG00000026526|PPM1E	166.663	-1.40989	0.409033	-3.44689	0.000567077	0.00591288	yes	down
ENSOCUG00000004317|CXCR6	67.2263	3.8462	1.11603	3.44634	0.000568232	0.00591777	yes	up
ENSOCUG00000011969|MAPKBP1	2620.97	0.721849	0.209452	3.44637	0.000568172	0.00591777	no	.
ENSOCUG00000017865|CAMK2A	536.809	1.34319	0.389989	3.44417	0.000572814	0.0059583	yes	up
ENSOCUG00000002289|VKORC1	1152.98	1.08103	0.313865	3.44426	0.000572633	0.0059583	yes	up
ENSOCUG00000012986|TRIO	17139.2	0.559705	0.162548	3.44332	0.000574612	0.00597341	no	.
ENSOCUG00000000407|DCT	38.774	-3.71034	1.07774	-3.44271	0.000575912	0.00598332	yes	down
ENSOCUG00000013433|SSH1	3961.39	-1.103	0.320427	-3.44229	0.000576818	0.00598912	yes	down
ENSOCUG00000005137|ABCA3	1836.66	1.43222	0.416379	3.4397	0.000582368	0.00604311	yes	up
ENSOCUG00000021947|SLC1A3	7642.92	1.37266	0.399402	3.4368	0.000588638	0.00610451	yes	up
ENSOCUG00000024109	14914.9	-1.72995	0.503391	-3.43659	0.000589082	0.00610545	yes	down
ENSOCUG00000004988|LOXL4	451.861	1.26052	0.366825	3.43631	0.000589704	0.00610823	yes	up
ENSOCUG00000014299|TPP2	10548.3	-0.752269	0.218971	-3.43548	0.000591501	0.00612317	no	.
ENSOCUG00000000672|EPHA7	41.122	-2.20305	0.64136	-3.43496	0.000592633	0.00612754	yes	down
ENSOCUG00000002822|EFNB3	31.7224	-2.35784	0.686419	-3.43498	0.000592596	0.00612754	yes	down
ENSOCUG00000004222|SLC22A3	4305.7	-1.1138	0.324406	-3.43334	0.000596202	0.00616076	yes	down
ENSOCUG00000004278|ROBO2	130.817	2.07078	0.603319	3.43231	0.000598455	0.00617664	yes	up
ENSOCUG00000009743|MTMR4	6440.08	0.990276	0.288502	3.43247	0.000598111	0.00617664	no	.
ENSOCUG00000008250|SAR1B	6491.06	-0.703065	0.204909	-3.4311	0.000601137	0.0062001	no	.
ENSOCUG00000008109|C8orf34	11.464	6.62917	1.93216	3.43096	0.000601446	0.0062001	yes	up
ENSOCUG00000008675	47.2714	-3.129	0.91231	-3.42976	0.000604112	0.00622387	yes	down
ENSOCUG00000010502|SCN3B	452.934	-1.34518	0.392273	-3.42919	0.000605391	0.00623333	yes	down
ENSOCUG00000026506	4816.94	1.19867	0.349647	3.42823	0.000607531	0.00625163	yes	up
ENSOCUG00000008606|FPR2	101.113	-2.17722	0.63526	-3.42729	0.000609648	0.00626595	yes	down
ENSOCUG00000004728|SHFL	405.226	0.962632	0.280864	3.4274	0.000609389	0.00626595	no	.
ENSOCUG00000036190	1241.22	0.786878	0.229629	3.42674	0.000610878	0.00627486	no	.
ENSOCUG00000007327|CNTNAP1	110.821	1.66673	0.486449	3.42632	0.000611826	0.00628086	yes	up
ENSOCUG00000016715|RBM44	47.414	-3.19802	0.933542	-3.42569	0.000613239	0.00629162	yes	down
ENSOCUG00000017069|CDK5RAP1	2180.01	-0.869965	0.254224	-3.42204	0.000621535	0.00636696	no	.
ENSOCUG00000026553|PSMD8	12711.5	-0.664281	0.194131	-3.42181	0.000622057	0.00636696	no	.
ENSOCUG00000001661|PDIA4	17710.2	0.779364	0.227754	3.42195	0.000621733	0.00636696	no	.
ENSOCUG00000021666|CXCL17	8.29047	-6.83986	1.99865	-3.42224	0.000621085	0.00636696	yes	down
ENSOCUG00000001857|ZBTB10	4599.32	-0.916935	0.268152	-3.41945	0.000627468	0.00641474	no	.
ENSOCUG00000014848|TNLG6A	6886.08	1.7552	0.513275	3.41962	0.000627097	0.00641474	yes	up
ENSOCUG00000015143|C1QB	1742.49	0.746026	0.218193	3.4191	0.00062828	0.00641924	no	.
ENSOCUG00000012349	612.971	-2.30282	0.673571	-3.41882	0.000628943	0.00642221	yes	down
ENSOCUG00000006258|WDR72	3801.71	1.89298	0.553749	3.41848	0.000629713	0.00642627	yes	up
ENSOCUG00000024969|FURIN	8390.15	-1.73233	0.506996	-3.41685	0.00063351	0.00646121	yes	down
ENSOCUG00000031663|MRC2	1471	1.67031	0.488958	3.41606	0.000635337	0.00647601	yes	up
ENSOCUG00000011789|ARMC2	225.697	1.28235	0.375469	3.41533	0.000637056	0.0064897	yes	up
ENSOCUG00000032040|MRPL33	6561.61	0.766565	0.224503	3.4145	0.000638988	0.00650554	no	.
ENSOCUG00000020994|ST6GALNAC4	522.832	2.19468	0.64281	3.41419	0.000639713	0.00650909	yes	up
ENSOCUG00000021196|EPB41L3	3406.09	0.982228	0.287782	3.4131	0.000642286	0.00653045	no	.
ENSOCUG00000004205|PRSS35	112.633	2.21777	0.649804	3.41298	0.000642568	0.00653045	yes	up
ENSOCUG00000007534|EIF3H	16515.5	-0.658083	0.192829	-3.41279	0.000643016	0.00653115	no	.
ENSOCUG00000003688|CPPED1	712.195	1.82035	0.533458	3.41236	0.000644021	0.00653367	yes	up
ENSOCUG00000007408|GNL3L	2648.16	-0.707738	0.207397	-3.41248	0.000643752	0.00653367	no	.
ENSOCUG00000004917|AMMECR1L	5109.92	-0.654036	0.19171	-3.4116	0.000645835	0.00654823	no	.
ENSOCUG00000002125|MYO1H	8.49619	-6.87535	2.01539	-3.41142	0.000646254	0.00654864	yes	down
ENSOCUG00000030349	1110.1	1.81011	0.531232	3.40738	0.000655903	0.00664251	yes	up
ENSOCUG00000026332|SERF2	31698.1	0.720321	0.211505	3.40569	0.000659972	0.0066798	no	.
ENSOCUG00000005388|UPRT	1046.95	1.41505	0.415591	3.4049	0.000661873	0.00669511	yes	up
ENSOCUG00000014726	24405.2	0.787354	0.231314	3.40384	0.000664456	0.00671731	no	.
ENSOCUG00000001496|STARD7	12022.2	-0.828695	0.24353	-3.40285	0.000666878	0.00673785	no	.
ENSOCUG00000010832|ASXL3	309.531	-1.27717	0.375496	-3.40129	0.000670683	0.00677233	yes	down
ENSOCUG00000002245|LRP12	3493.27	1.10132	0.323868	3.40053	0.000672547	0.00678718	yes	up
ENSOCUG00000009284|KCTD6	3806.32	-1.17336	0.34516	-3.39948	0.000675136	0.00680933	yes	down
ENSOCUG00000001247|LMBR1	1659.79	-0.703281	0.207004	-3.39742	0.000680233	0.00685674	no	.
ENSOCUG00000015868|OXNAD1	2386.37	-0.845524	0.248937	-3.39653	0.000682454	0.00687511	no	.
ENSOCUG00000007722|AP1G2	136.006	1.97649	0.58212	3.39534	0.000685442	0.00690119	yes	up
ENSOCUG00000001174	623.578	1.16647	0.343576	3.39507	0.000686115	0.00690393	yes	up
ENSOCUG00000005252	184.206	-1.69957	0.500757	-3.39401	0.000688771	0.00692391	yes	down
ENSOCUG00000000255|ARHGEF6	7997.96	-1.14985	0.338792	-3.39396	0.000688902	0.00692391	yes	down
ENSOCUG00000007932|ZNF655	5213.89	-0.679737	0.20032	-3.39326	0.000690664	0.00693758	no	.
ENSOCUG00000007759|USP2	306.395	-1.72378	0.508078	-3.39273	0.000691986	0.00694681	yes	down
ENSOCUG00000005626|POLN	46.3948	2.41063	0.710592	3.39242	0.000692789	0.00695083	yes	up
ENSOCUG00000005819|ZAP70	126.1	3.54599	1.04609	3.38975	0.000699555	0.00701268	yes	up
ENSOCUG00000035446	1189.99	-1.02042	0.301037	-3.38967	0.000699765	0.00701268	yes	down
ENSOCUG00000011459|RYR3	876.834	-2.49458	0.735984	-3.38944	0.000700345	0.00701442	yes	down
ENSOCUG00000006333	42319.6	-0.855741	0.252586	-3.38792	0.00070424	0.00704934	no	.
ENSOCUG00000007222	2015.04	0.739099	0.218219	3.38695	0.000706732	0.00707019	no	.
ENSOCUG00000001107|ARHGAP4	384.873	2.24369	0.662775	3.38529	0.000711027	0.00710903	yes	up
ENSOCUG00000017177	9024.24	-0.541121	0.159854	-3.38509	0.00071155	0.00711015	no	.
ENSOCUG00000037504	8.71707	-6.91484	2.04289	-3.38483	0.00071222	0.00711273	yes	down
ENSOCUG00000006595|UBA7	3632.53	2.37529	0.701812	3.38452	0.000713037	0.00711677	yes	up
ENSOCUG00000022649|APLN	49.5118	4.91908	1.45373	3.38376	0.000714992	0.00713216	yes	up
ENSOCUG00000017278|UBXN1	6608.31	-0.947707	0.280246	-3.3817	0.000720386	0.00718182	no	.
ENSOCUG00000014012|A2ML1	9.89583	6.41651	1.89762	3.38135	0.000721307	0.00718685	yes	up
ENSOCUG00000012757|NUP205	5920.85	0.840541	0.2487	3.37973	0.000725558	0.00722503	no	.
ENSOCUG00000009371|RMND5A	10095.8	-0.872832	0.25832	-3.37888	0.000727819	0.00723847	no	.
ENSOCUG00000006636|PECR	637.196	1.04716	0.309912	3.37889	0.000727795	0.00723847	yes	up
ENSOCUG00000003117|USP50	10.2984	6.47436	1.9162	3.37875	0.000728164	0.00723847	yes	up
ENSOCUG00000003455|SPATA6L	484.895	1.2609	0.373383	3.37695	0.000732937	0.00728172	yes	up
ENSOCUG00000011244|ESPL1	229.756	1.67175	0.495333	3.375	0.000738148	0.00732927	yes	up
ENSOCUG00000015987|FAM234A	2176.23	1.1899	0.352687	3.37382	0.000741322	0.00735655	yes	up
ENSOCUG00000006928|XBP1	5635.8	0.873944	0.259053	3.37361	0.000741893	0.007358	no	.
ENSOCUG00000039434	1109.69	1.03882	0.308002	3.37276	0.0007442	0.00737664	yes	up
ENSOCUG00000013139|BCKDHB	4857.75	0.772326	0.229123	3.3708	0.000749504	0.00742495	no	.
ENSOCUG00000025911	193.005	-1.61799	0.48004	-3.37054	0.000750223	0.00742781	yes	down
ENSOCUG00000013427|DPEP2	1050.35	0.985417	0.292408	3.37001	0.000751668	0.00743702	no	.
ENSOCUG00000000016	544.635	1.14599	0.340068	3.36988	0.000752014	0.00743702	yes	up
ENSOCUG00000027025|SPSB1	990.833	-1.54372	0.458145	-3.36949	0.000753072	0.00744321	yes	down
ENSOCUG00000003010|TXNIP	230000	-1.58791	0.471416	-3.36838	0.000756125	0.00746911	yes	down
ENSOCUG00000011938|TCTN1	1360.03	0.681422	0.202313	3.36815	0.000756744	0.00747095	no	.
ENSOCUG00000012219	8.05246	-6.79954	2.01946	-3.36701	0.000759866	0.00749749	yes	down
ENSOCUG00000029104	3845.03	-1.54408	0.458748	-3.36586	0.000763057	0.00752467	yes	down
ENSOCUG00000022018	18.7708	-8.02048	2.38349	-3.36502	0.000765392	0.00754339	yes	down
ENSOCUG00000032819	29.879	3.79362	1.12773	3.36394	0.000768383	0.00756855	yes	up
ENSOCUG00000033142	268.798	1.92254	0.571578	3.36357	0.000769408	0.00757433	yes	up
ENSOCUG00000005177|FMO2	2373.98	1.62643	0.483641	3.3629	0.000771286	0.00758849	yes	up
ENSOCUG00000000997|SUOX	2153.97	-2.16043	0.642525	-3.36241	0.000772659	0.00759739	yes	down
ENSOCUG00000038095	416.14	-1.27547	0.379349	-3.36226	0.000773071	0.00759739	yes	down
ENSOCUG00000011586|LMBR1L	905.946	-0.78404	0.233245	-3.36144	0.000775376	0.00761138	no	.
ENSOCUG00000024029|WDR62	748.16	-1.4991	0.445957	-3.36155	0.000775075	0.00761138	yes	down
ENSOCUG00000016532|ATP13A3	7545.97	-0.852676	0.25372	-3.3607	0.000777458	0.00762748	no	.
ENSOCUG00000002154|IBTK	7584.61	0.902473	0.268863	3.35663	0.000788987	0.00773482	no	.
ENSOCUG00000013629|COL2A1	38.163	-3.77074	1.12341	-3.35652	0.000789295	0.00773482	yes	down
ENSOCUG00000010508|IDH2	22621	-1.01612	0.302814	-3.35558	0.000791984	0.00775677	yes	down
ENSOCUG00000013627|UQCRQ	16965.9	0.953345	0.284217	3.35428	0.000795719	0.00778893	no	.
ENSOCUG00000011560|HOXB6	85.0172	-2.23803	0.667409	-3.35331	0.000798526	0.00781198	yes	down
ENSOCUG00000039627	74.9194	-3.56894	1.06455	-3.35255	0.000800712	0.00782893	yes	down
ENSOCUG00000038625	35.7993	-2.68284	0.800593	-3.35107	0.000805012	0.00786652	yes	down
ENSOCUG00000010874|COL4A5	5021.16	-1.09663	0.327272	-3.35082	0.000805729	0.00786907	yes	down
ENSOCUG00000002361|MAT2A	7911.75	-0.774443	0.231132	-3.35065	0.000806207	0.00786929	no	.
ENSOCUG00000018390|U6	39.5212	-2.61052	0.779148	-3.35048	0.000806717	0.00786982	yes	down
ENSOCUG00000003071|LPIN1	65806.5	-0.612937	0.182968	-3.34997	0.000808216	0.00787999	no	.
ENSOCUG00000003165|SCUBE2	2274.79	1.01619	0.30336	3.34979	0.000808717	0.00788043	yes	up
ENSOCUG00000035050	355.368	-1.14974	0.34344	-3.34772	0.000814786	0.00793509	yes	down
ENSOCUG00000012226|SRP72	12553.9	-0.547486	0.163686	-3.34474	0.000823609	0.00801649	no	.
ENSOCUG00000014258	250.337	3.38622	1.01265	3.34391	0.000826068	0.0080359	yes	up
ENSOCUG00000028035|ASB18	81.5821	2.93266	0.87718	3.34328	0.000827954	0.00804971	yes	up
ENSOCUG00000036188|ZNF550	258.414	-1.29879	0.388573	-3.34245	0.000830425	0.00806919	yes	down
ENSOCUG00000010891	1305.14	1.1319	0.33871	3.34178	0.000832419	0.00808401	yes	up
ENSOCUG00000027251|C1orf54	1773.6	1.16974	0.350138	3.34078	0.000835436	0.0081042	yes	up
ENSOCUG00000018058|SNORA44	186.08	-1.81055	0.541934	-3.34091	0.000835043	0.0081042	yes	down
ENSOCUG00000017824|CCDC59	1759.84	-0.671405	0.201049	-3.33951	0.000839274	0.00813686	no	.
ENSOCUG00000018398	129.843	-2.24098	0.67117	-3.33892	0.000841056	0.00814956	yes	down
ENSOCUG00000009228|ENC1	3153.2	-1.16915	0.350212	-3.33841	0.000842586	0.0081598	yes	down
ENSOCUG00000016485|DCDC2	103.594	2.10324	0.630601	3.3353	0.000852074	0.00824473	yes	up
ENSOCUG00000030621	11.5832	6.6443	1.99216	3.33522	0.00085231	0.00824473	yes	up
ENSOCUG00000032044	299.692	2.39094	0.717175	3.33383	0.000856579	0.00828139	yes	up
ENSOCUG00000004204|INTS7	2478.55	0.777869	0.233346	3.33354	0.000857482	0.00828547	no	.
ENSOCUG00000013113|GDPD1	147.214	-1.32302	0.396925	-3.33318	0.000858597	0.00829161	yes	down
ENSOCUG00000011264|FIBCD1	9.91599	6.41804	1.92578	3.3327	0.000860092	0.0083014	yes	up
ENSOCUG00000010866|HSD17B4	23190.1	-0.792708	0.237939	-3.33156	0.000863603	0.00833064	no	.
ENSOCUG00000012861|SLC25A44	1004.94	-0.830768	0.249452	-3.33037	0.000867309	0.0083575	no	.
ENSOCUG00000012291|ZNF326	6246.13	-0.560119	0.168186	-3.33035	0.000867356	0.0083575	no	.
ENSOCUG00000015836|MPZL2	2314.08	0.926891	0.278413	3.3292	0.000870967	0.00838761	no	.
ENSOCUG00000027642|DNAJC24	611.159	1.47949	0.444604	3.32766	0.000875798	0.00842943	yes	up
ENSOCUG00000002182|GPRASP1	1533.25	-0.78909	0.237146	-3.32744	0.000876486	0.00843136	no	.
ENSOCUG00000008827|IL15	57.5935	2.55198	0.767112	3.32674	0.000878693	0.00844788	yes	up
ENSOCUG00000006962|ALDH1L2	1665.24	1.01991	0.306716	3.32526	0.000883351	0.00848794	yes	up
ENSOCUG00000010693|CCN3	2439.3	1.08791	0.327185	3.32506	0.000883996	0.00848941	yes	up
ENSOCUG00000022319	1603.02	-0.776017	0.233416	-3.32461	0.000885409	0.00849825	no	.
ENSOCUG00000024679|FKBP7	2110.57	0.822286	0.247387	3.32388	0.000887747	0.00851596	no	.
ENSOCUG00000021923|CUX2	8.45939	-6.86939	2.06683	-3.32363	0.000888525	0.00851869	yes	down
ENSOCUG00000012442|TBC1D1	4534.73	-0.756106	0.227517	-3.3233	0.000889594	0.00852421	no	.
ENSOCUG00000021060|SULT3A1	21.1855	-8.19318	2.46578	-3.32275	0.00089135	0.0085363	yes	down
ENSOCUG00000008603	427.656	1.6405	0.493972	3.32103	0.000896857	0.00858427	yes	up
ENSOCUG00000016978|ZNF683	10.777	6.53816	1.96941	3.31986	0.000900616	0.00861547	yes	up
ENSOCUG00000013119|SEC22C	754.362	0.880452	0.265716	3.31351	0.000921344	0.00880889	no	.
ENSOCUG00000025949	2150.92	-2.25171	0.679744	-3.31259	0.000924371	0.00883294	yes	down
ENSOCUG00000023976	5309.46	-0.700725	0.211595	-3.31163	0.00092753	0.00885822	no	.
ENSOCUG00000011788	8382.85	0.757769	0.228912	3.3103	0.000931951	0.00889552	no	.
ENSOCUG00000014241|RWDD3	334	0.981725	0.296591	3.31003	0.000932848	0.00889917	no	.
ENSOCUG00000006655|HSPA9	68811	-0.745898	0.225451	-3.30847	0.000938072	0.00894406	no	.
ENSOCUG00000015053|MAP3K20	11872.9	1.04464	0.315766	3.30827	0.000938741	0.0089455	yes	up
ENSOCUG00000016985|MBOAT2	626.223	-1.01044	0.305586	-3.30655	0.000944516	0.00899557	yes	down
ENSOCUG00000014347|SQOR	5434.54	-0.725113	0.219363	-3.30553	0.000947961	0.0090234	no	.
ENSOCUG00000016591|GFPT2	3217.77	1.20857	0.365696	3.30486	0.00095023	0.00904001	yes	up
ENSOCUG00000039506|TRBV3-1	11.2224	6.59719	1.99749	3.30274	0.000957456	0.00910374	yes	up
ENSOCUG00000034094|EIF4EBP3	380.887	-0.903955	0.273755	-3.30206	0.000959767	0.00911568	no	.
ENSOCUG00000037538	525.452	1.5242	0.461574	3.30218	0.000959377	0.00911568	yes	up
ENSOCUG00000006014|PDE6H	120.313	2.45255	0.742896	3.30133	0.000962279	0.00913029	yes	up
ENSOCUG00000001802|COPZ2	1736.41	1.00214	0.30356	3.3013	0.000962364	0.00913029	yes	up
ENSOCUG00000004305|FYCO1	6624.46	0.937334	0.283961	3.30092	0.000963672	0.00913769	no	.
ENSOCUG00000024384|SRP14	3312.14	0.915575	0.277401	3.30054	0.000964988	0.00914514	no	.
ENSOCUG00000013452|PRTFDC1	175.102	1.93921	0.587724	3.29952	0.000968509	0.00917347	yes	up
ENSOCUG00000010148	529.692	0.927046	0.281014	3.29893	0.000970552	0.00918778	no	.
ENSOCUG00000002424	1303.4	1.98229	0.60093	3.2987	0.000971323	0.00919004	yes	up
ENSOCUG00000014753|TMEM218	1206.02	0.832488	0.252459	3.29752	0.000975421	0.00922377	no	.
ENSOCUG00000014197|MSR1	1169.58	1.02861	0.311951	3.29736	0.000975997	0.00922416	yes	up
ENSOCUG00000015309	107.517	-2.02339	0.613811	-3.29643	0.000979206	0.00924943	yes	down
ENSOCUG00000016155	2568.95	-0.703155	0.213335	-3.29601	0.000980678	0.00925826	no	.
ENSOCUG00000010843|PRKCD	3507.59	1.1505	0.349129	3.29535	0.000983001	0.00927512	yes	up
ENSOCUG00000005015|GMPPB	734.232	0.995295	0.302127	3.2943	0.000986671	0.00930467	no	.
ENSOCUG00000015724|SOCS7	1370.43	-0.693185	0.210433	-3.29409	0.000987421	0.00930666	no	.
ENSOCUG00000003036|SIAE	1002.59	1.02289	0.310596	3.2933	0.000990182	0.00932759	yes	up
ENSOCUG00000008518	28022.2	0.799252	0.242757	3.2924	0.000993361	0.00935243	no	.
ENSOCUG00000007773|IFT20	1214.91	0.786902	0.239035	3.29199	0.000994804	0.00936092	no	.
ENSOCUG00000012520	869.388	-0.741261	0.225235	-3.29106	0.0009981	0.00938681	no	.
ENSOCUG00000006219|NUDT2	1698.28	0.888276	0.269941	3.29063	0.000999619	0.00939598	no	.
ENSOCUG00000015665|NTN4	1671.14	0.993104	0.301881	3.28972	0.00100286	0.00942133	no	.
ENSOCUG00000026728	412.549	-1.0213	0.310629	-3.28784	0.0010096	0.00947949	yes	down
ENSOCUG00000034182	321.032	-1.51859	0.461966	-3.28723	0.00101177	0.00949465	yes	down
ENSOCUG00000017284|NAA38	936.131	1.16059	0.353206	3.28587	0.00101667	0.00953545	yes	up
ENSOCUG00000020899|ZBTB47	4531.6	0.89858	0.273503	3.28545	0.0010182	0.00954462	no	.
ENSOCUG00000012606|EIF2AK1	4763.56	-0.82151	0.250058	-3.28528	0.0010188	0.00954511	no	.
ENSOCUG00000012911	126.175	4.09534	1.24681	3.28466	0.00102107	0.00956117	yes	up
ENSOCUG00000016943	51.7364	4.26114	1.2974	3.28436	0.00102216	0.00956615	yes	up
ENSOCUG00000005708|STC1	425.805	-1.72179	0.524496	-3.28275	0.001028	0.00961562	yes	down
ENSOCUG00000038109	205.71	3.12252	0.952226	3.27918	0.0010411	0.00973294	yes	up
ENSOCUG00000035586	52.4246	-2.11678	0.645713	-3.2782	0.0010447	0.00976125	yes	down
ENSOCUG00000022348|ZBTB7C	494.095	1.56838	0.478636	3.27677	0.00105002	0.00980564	yes	up
ENSOCUG00000001119|MRPS22	2900.87	-0.645587	0.197041	-3.27641	0.00105137	0.00981301	no	.
ENSOCUG00000009914|ARHGEF40	5499.62	0.795475	0.242922	3.27461	0.00105809	0.00987034	no	.
ENSOCUG00000016568|HEY1	558.595	-1.02455	0.313061	-3.27269	0.00106531	0.00993233	yes	down
ENSOCUG00000010534|DLG2	160.363	1.9384	0.592428	3.27196	0.00106803	0.00995233	yes	up
ENSOCUG00000008288|ECM2	23738.2	0.980782	0.29981	3.27135	0.00107036	0.00996869	no	.
ENSOCUG00000015112|CLUH	30716.9	-1.15847	0.354304	-3.26971	0.00107659	0.0100202	yes	down
ENSOCUG00000021875|RSPH14	7.62507	-6.72099	2.05561	-3.26958	0.00107706	0.0100202	yes	down
ENSOCUG00000017300|HPGDS	66.1039	-2.42982	0.743307	-3.26894	0.00107953	0.0100378	yes	down
ENSOCUG00000013848|KIZ	2876.07	-1.00134	0.306352	-3.26861	0.00108079	0.0100441	yes	down
ENSOCUG00000003403	316.332	1.23983	0.379463	3.26734	0.00108563	0.0100813	yes	up
ENSOCUG00000008088	412.281	0.794258	0.243096	3.26726	0.00108595	0.0100813	no	.
ENSOCUG00000012028|PIM1	1216.37	-1.21334	0.371411	-3.26685	0.00108752	0.0100904	yes	down
ENSOCUG00000015382|MAB21L3	99.9008	-1.99024	0.60933	-3.26627	0.00108974	0.0101056	yes	down
ENSOCUG00000012810|C11orf54	6385.07	1.56995	0.480792	3.26533	0.00109335	0.0101336	yes	up
ENSOCUG00000035695	72.7541	2.15957	0.661428	3.26501	0.0010946	0.0101398	yes	up
ENSOCUG00000009559|KIAA1841	721.264	1.33546	0.409099	3.26438	0.00109702	0.0101531	yes	up
ENSOCUG00000016235|CYB5A	20339.2	0.849997	0.260389	3.26433	0.00109722	0.0101531	no	.
ENSOCUG00000009755|JARID2	6849.32	-0.752501	0.230551	-3.26393	0.00109878	0.0101621	no	.
ENSOCUG00000031536|BRAP	3155.59	-0.682057	0.209079	-3.2622	0.00110551	0.0102188	no	.
ENSOCUG00000009950|ADK	3728.12	0.91768	0.281353	3.26167	0.0011076	0.0102327	no	.
ENSOCUG00000023148|HYAL3	250.074	2.16173	0.6629	3.26102	0.00111012	0.0102459	yes	up
ENSOCUG00000005790|FAM81A	199.344	1.49117	0.457275	3.261	0.00111021	0.0102459	yes	up
ENSOCUG00000032449	46.0688	-2.21841	0.680452	-3.2602	0.00111334	0.0102675	yes	down
ENSOCUG00000005284|IGSF3	2647.37	0.695473	0.213329	3.2601	0.00111374	0.0102675	no	.
ENSOCUG00000012085|PDZD8	3985.28	-0.665937	0.204348	-3.25884	0.0011187	0.0103077	no	.
ENSOCUG00000004656|DOK1	424.345	0.772161	0.237079	3.25698	0.00112605	0.0103522	no	.
ENSOCUG00000014499|CLSTN3	1440.65	1.79046	0.549658	3.2574	0.00112436	0.0103522	yes	up
ENSOCUG00000023796|LTF	165.704	-3.4702	1.0655	-3.25686	0.00112653	0.0103522	yes	down
ENSOCUG00000001035|ADAMTS2	4473.49	0.949424	0.291492	3.25711	0.00112552	0.0103522	no	.
ENSOCUG00000007624|PRKCG	55.1597	-2.27983	0.699994	-3.25692	0.00112627	0.0103522	yes	down
ENSOCUG00000008616	698.575	-1.10259	0.338635	-3.25598	0.00113001	0.0103787	yes	down
ENSOCUG00000017305|COQ8A	98741.9	-1.41646	0.435144	-3.25516	0.0011333	0.0104033	yes	down
ENSOCUG00000005456|KCNE4	405.714	1.34793	0.414633	3.2509	0.00115041	0.0105548	yes	up
ENSOCUG00000000624|SLC26A6	613.983	-1.09471	0.336793	-3.25039	0.00115245	0.0105623	yes	down
ENSOCUG00000024780	4784.2	-0.658686	0.202647	-3.25041	0.00115238	0.0105623	no	.
ENSOCUG00000028157|LRRC3C	133.337	-1.72565	0.530967	-3.25002	0.00115398	0.0105707	yes	down
ENSOCUG00000033280|SMIM30	4130.83	0.926355	0.28509	3.24935	0.00115671	0.0105873	no	.
ENSOCUG00000004326	10786.9	-0.78241	0.240796	-3.24927	0.00115702	0.0105873	no	.
ENSOCUG00000008561	10402.4	1.08684	0.334722	3.24699	0.00116631	0.0106624	yes	up
ENSOCUG00000000014|FTL	169647	-1.986	0.61165	-3.24696	0.00116647	0.0106624	yes	down
ENSOCUG00000015300|ACAP1	1407.76	0.970376	0.29893	3.24616	0.00116973	0.0106866	no	.
ENSOCUG00000013071|TMCC1	6059.63	-0.906036	0.279179	-3.24535	0.00117304	0.0107112	no	.
ENSOCUG00000003257|THUMPD2	1122.68	0.954484	0.294137	3.24503	0.00117437	0.0107123	no	.
ENSOCUG00000017253	106.611	1.72865	0.532709	3.24503	0.0011744	0.0107123	yes	up
ENSOCUG00000031805	11.4592	6.62652	2.04293	3.24364	0.00118011	0.0107587	yes	up
ENSOCUG00000003473|VIPR2	194.965	-1.81354	0.559274	-3.24267	0.00118416	0.0107899	yes	down
ENSOCUG00000015589	8328.12	1.17039	0.361009	3.24199	0.00118698	0.0107953	yes	up
ENSOCUG00000026567	1259.64	1.84865	0.570175	3.24225	0.0011859	0.0107953	yes	up
ENSOCUG00000022083	4606.65	-0.637404	0.196609	-3.24199	0.001187	0.0107953	no	.
ENSOCUG00000036765	8.20742	-6.82459	2.10511	-3.24193	0.00118725	0.0107953	yes	down
ENSOCUG00000023510	379.174	1.62826	0.502315	3.24152	0.00118894	0.0108049	yes	up
ENSOCUG00000002549|WDR1	29192.9	-0.767101	0.236664	-3.24131	0.00118983	0.0108073	no	.
ENSOCUG00000015656	14551.4	-0.69489	0.214422	-3.24076	0.00119213	0.0108226	no	.
ENSOCUG00000002509|RMND1	1827.68	1.0424	0.321704	3.24024	0.00119428	0.0108364	yes	up
ENSOCUG00000003942	628.007	0.872005	0.269179	3.2395	0.00119738	0.0108588	no	.
ENSOCUG00000016219|FSTL5	158.156	-1.72807	0.533489	-3.23919	0.0011987	0.0108651	yes	down
ENSOCUG00000012976	283.02	2.30853	0.713145	3.23711	0.00120747	0.0109389	yes	up
ENSOCUG00000006602|PPID	3810.4	0.985692	0.304538	3.23669	0.00120926	0.0109493	no	.
ENSOCUG00000022792	365.991	-1.14402	0.353618	-3.2352	0.0012156	0.0110009	yes	down
ENSOCUG00000011056|OSTC	3788.29	0.913892	0.282593	3.23395	0.00122091	0.0110432	no	.
ENSOCUG00000014352|GATM	1099.65	-0.972083	0.300672	-3.23303	0.00122485	0.0110731	no	.
ENSOCUG00000007999|DUSP1	7281.85	-1.82382	0.564159	-3.23281	0.00122578	0.0110756	yes	down
ENSOCUG00000013642|DOCK11	20645.6	-0.983687	0.304492	-3.23059	0.00123536	0.0111564	no	.
ENSOCUG00000009047|FCRL2	44.5163	4.48765	1.38973	3.22915	0.0012416	0.011198	yes	up
ENSOCUG00000000435|DAPK2	1104.58	-1.06532	0.329914	-3.22907	0.00124192	0.011198	yes	down
ENSOCUG00000011315|HSCB	623.319	0.743898	0.230356	3.22934	0.00124076	0.011198	no	.
ENSOCUG00000003098|SH3RF1	1615.3	0.645028	0.199778	3.22873	0.0012434	0.0112055	no	.
ENSOCUG00000022034|U6	51.1986	-1.69681	0.525706	-3.22767	0.00124802	0.0112413	yes	down
ENSOCUG00000015042|FAM111A	1763.15	1.15622	0.358297	3.22698	0.00125103	0.011258	yes	up
ENSOCUG00000008943|CALCOCO1	4231.86	-0.877982	0.272091	-3.2268	0.00125183	0.011258	no	.
ENSOCUG00000005082|QARS1	14323.9	-0.529092	0.163963	-3.22691	0.00125137	0.011258	no	.
ENSOCUG00000023710	3275.08	0.671829	0.208245	3.22614	0.00125472	0.0112781	no	.
ENSOCUG00000027991|SAPCD1	155.755	1.70396	0.528213	3.2259	0.00125577	0.0112817	yes	up
ENSOCUG00000013315|CITED1	350.641	1.32811	0.411837	3.22486	0.00126036	0.011317	yes	up
ENSOCUG00000006168|KCNN4	24.6022	4.72464	1.46568	3.22352	0.00126624	0.0113587	yes	up
ENSOCUG00000035018	17.3951	-7.90905	2.45356	-3.22351	0.00126632	0.0113587	yes	down
ENSOCUG00000039460|PCDHB16	158.868	1.28354	0.398244	3.22301	0.00126851	0.0113724	yes	up
ENSOCUG00000002840	13088.8	0.602793	0.187082	3.22208	0.00127262	0.0114034	no	.
ENSOCUG00000016840|HDC	111.179	-2.18214	0.677279	-3.22193	0.0012733	0.0114036	yes	down
ENSOCUG00000029117	103.417	1.73423	0.538484	3.22058	0.00127931	0.0114514	yes	up
ENSOCUG00000015575|GABBR1	834.958	0.975818	0.303083	3.21964	0.0012835	0.011483	no	.
ENSOCUG00000029351|SPINK9	8.78202	6.24355	1.93974	3.21875	0.00128751	0.011495	yes	up
ENSOCUG00000002984|DOCK9	30398.8	-0.823905	0.255958	-3.21891	0.00128679	0.011495	no	.
ENSOCUG00000003743	1841.61	-1.33065	0.413397	-3.21881	0.00128722	0.011495	yes	down
ENSOCUG00000013046|CXorf65	23.9343	7.68965	2.38884	3.219	0.0012864	0.011495	yes	up
ENSOCUG00000014289|MYC	1326.44	-1.35664	0.421615	-3.21772	0.00129213	0.0115243	yes	down
ENSOCUG00000002530|PTGS1	2296.6	-0.999066	0.310479	-3.21783	0.00129166	0.0115243	no	.
ENSOCUG00000007916|GCNT1	152.075	1.29949	0.403928	3.21713	0.00129478	0.011542	yes	up
ENSOCUG00000015859	4567.61	-0.796709	0.247693	-3.21652	0.00129753	0.0115487	no	.
ENSOCUG00000026167	433.904	0.943195	0.293224	3.21664	0.00129703	0.0115487	no	.
ENSOCUG00000014100	1269.86	0.616958	0.191794	3.21677	0.00129644	0.0115487	no	.
ENSOCUG00000007397|H1-1	421.102	2.53257	0.788595	3.21149	0.00132047	0.0117407	yes	up
ENSOCUG00000001510	691.438	2.82802	0.880573	3.21157	0.00132011	0.0117407	yes	up
ENSOCUG00000012042|COCH	59.1812	-2.55926	0.797005	-3.21109	0.00132233	0.0117512	yes	down
ENSOCUG00000008558	5722.9	0.760066	0.236764	3.21023	0.00132631	0.0117805	no	.
ENSOCUG00000026254|CCDC159	212.028	-1.32484	0.412747	-3.20981	0.00132823	0.0117915	yes	down
ENSOCUG00000029603|ZNF74	417.175	1.27178	0.396426	3.20811	0.0013361	0.0118553	yes	up
ENSOCUG00000009294|EFR3A	7117.47	0.754705	0.23533	3.20701	0.0013412	0.0118945	no	.
ENSOCUG00000004418|CREB3L1	312.877	1.51641	0.473001	3.20594	0.00134622	0.0119328	yes	up
ENSOCUG00000004696	8069.8	-0.800218	0.249621	-3.20572	0.00134723	0.0119357	no	.
ENSOCUG00000035358	77.1932	9.3794	2.92649	3.205	0.00135063	0.0119597	yes	up
ENSOCUG00000038496|DHX40	8219.45	-0.815933	0.254734	-3.20308	0.00135967	0.0120336	no	.
ENSOCUG00000000007|GLIPR2	1128.38	0.777043	0.242629	3.2026	0.00136193	0.0120398	no	.
ENSOCUG00000026304|ECRG4	41.1413	2.56038	0.799535	3.20234	0.00136317	0.0120398	yes	up
ENSOCUG00000015824	1201.6	-1.34041	0.418552	-3.20248	0.00136249	0.0120398	yes	down
ENSOCUG00000019830|SNORA12	134.234	-1.21689	0.379966	-3.20263	0.00136177	0.0120398	yes	down
ENSOCUG00000004622|PAPSS1	3543.29	0.857695	0.267907	3.20146	0.00136732	0.0120703	no	.
ENSOCUG00000010464	648.331	1.5609	0.48759	3.20126	0.00136829	0.0120727	yes	up
ENSOCUG00000015599|GEMIN6	516.387	0.856909	0.267885	3.19879	0.00138003	0.0121665	no	.
ENSOCUG00000015993|PARD6B	115.512	-1.49462	0.467253	-3.19873	0.00138033	0.0121665	yes	down
ENSOCUG00000026384|HR	312.513	-1.74974	0.547675	-3.19485	0.00139904	0.0123251	yes	down
ENSOCUG00000007066|USP6NL	1851.69	0.604856	0.189333	3.19467	0.00139991	0.0123265	no	.
ENSOCUG00000010523|DPH5	1975.17	-0.716757	0.224377	-3.19443	0.00140107	0.0123304	no	.
ENSOCUG00000005730|NOSTRIN	1201.54	-1.77877	0.557109	-3.19286	0.00140872	0.0123788	yes	down
ENSOCUG00000006646|UBR3	17269.4	-0.718428	0.225005	-3.19294	0.00140831	0.0123788	no	.
ENSOCUG00000002303|PARP2	2053.49	1.06665	0.33406	3.19298	0.00140813	0.0123788	yes	up
ENSOCUG00000005955|DTYMK	602.22	1.0884	0.340946	3.19228	0.00141155	0.0123974	yes	up
ENSOCUG00000007028|MARCKS	7636.8	0.657956	0.206165	3.1914	0.00141586	0.0124289	no	.
ENSOCUG00000011322|KMT2C	26857.7	-0.616905	0.193357	-3.1905	0.00142026	0.0124612	no	.
ENSOCUG00000000076|SLC43A2	1416.05	-1.08384	0.339755	-3.19008	0.00142236	0.0124732	yes	down
ENSOCUG00000039539	61.661	-3.94322	1.23621	-3.18977	0.00142385	0.0124737	yes	down
ENSOCUG00000014595	587.768	-1.02034	0.319868	-3.18989	0.00142329	0.0124737	yes	down
ENSOCUG00000012565|FUT11	975	0.736781	0.231001	3.18952	0.00142509	0.0124782	no	.
ENSOCUG00000022799	10338.4	-0.589023	0.184834	-3.18676	0.00143874	0.0125837	no	.
ENSOCUG00000004230|SLC9A7	289.674	1.13921	0.357496	3.18665	0.00143933	0.0125837	yes	up
ENSOCUG00000023697|LRRN1	524.421	1.67353	0.525139	3.18683	0.00143843	0.0125837	yes	up
ENSOCUG00000003418|PARP14	13137.8	2.04706	0.642704	3.18507	0.00144717	0.0126414	yes	up
ENSOCUG00000013397	11040	0.651454	0.204536	3.18503	0.00144739	0.0126414	no	.
ENSOCUG00000006180|LPCAT4	535.738	-0.990013	0.310883	-3.18452	0.00144996	0.0126575	no	.
ENSOCUG00000009200|CYTIP	673.224	1.53524	0.482243	3.18353	0.00145489	0.0126941	yes	up
ENSOCUG00000003179|STK24	3977.89	-0.648939	0.203876	-3.183	0.00145756	0.0126998	no	.
ENSOCUG00000017682|CENPS	119.453	1.4375	0.451644	3.18282	0.00145849	0.0126998	yes	up
ENSOCUG00000003812|EPHB1	78.1971	2.20902	0.694015	3.18295	0.0014578	0.0126998	yes	up
ENSOCUG00000016419|BZW2	11435.3	-0.723168	0.227203	-3.18291	0.00145803	0.0126998	no	.
ENSOCUG00000005073	2231.65	3.89696	1.22457	3.18232	0.001461	0.0127153	yes	up
ENSOCUG00000027855	12013.4	1.09146	0.3431	3.18116	0.00146689	0.0127601	yes	up
ENSOCUG00000012644|GAD1	68.0523	3.63005	1.14136	3.18046	0.00147042	0.0127844	yes	up
ENSOCUG00000015324|NUDT22	956.72	1.88833	0.593761	3.18029	0.0014713	0.0127855	yes	up
ENSOCUG00000010058|ZBTB44	4219.73	-0.743078	0.233711	-3.17947	0.00147545	0.0128152	no	.
ENSOCUG00000005940|ARNTL	1357.61	-1.21112	0.380992	-3.17887	0.00147851	0.0128353	yes	down
ENSOCUG00000029134	70.3463	2.32692	0.732215	3.17793	0.00148333	0.0128707	yes	up
ENSOCUG00000013802|ALDOC	107200	0.783805	0.246711	3.17701	0.001488	0.0129047	no	.
ENSOCUG00000007221|ERP29	10543.4	0.953042	0.300073	3.17603	0.00149305	0.012942	no	.
ENSOCUG00000000392|ARMC1	4612.71	1.04073	0.327734	3.17552	0.00149567	0.0129582	yes	up
ENSOCUG00000013405|NUDT3	2635.61	0.762002	0.239986	3.1752	0.00149733	0.0129661	no	.
ENSOCUG00000031890	9.04382	6.2869	1.98017	3.17493	0.00149873	0.0129717	yes	up
ENSOCUG00000004483	23714.7	-0.740353	0.23322	-3.17449	0.00150101	0.0129817	no	.
ENSOCUG00000011082|EPHA1	121.622	1.71304	0.539639	3.17442	0.00150138	0.0129817	yes	up
ENSOCUG00000016875|GATB	1735.47	-0.63164	0.198995	-3.17415	0.00150274	0.0129869	no	.
ENSOCUG00000002032|GPR18	28.4725	5.02462	1.58325	3.17361	0.00150557	0.0130048	yes	up
[truncated: 15,268 more rows]

## Sheet: Y2_vs_D0
	baseMean	log2FoldChange	lfcSE	stat	pvalue	padj	isDEG	up_down
ENSOCUG00000013292|SNCG	76918.3	7.52751	0.171401	43.9174	0	0	yes	up
ENSOCUG00000022885	4269.55	-6.19511	0.190085	-32.5913	5.45052e-233	4.89103e-229	yes	down
ENSOCUG00000006594|ETFDH	37515.5	-2.98502	0.123048	-24.259	5.31961e-130	3.18237e-126	yes	down
ENSOCUG00000002297|UCP1	391366	-11.5928	0.484902	-23.9075	2.55964e-126	1.14845e-122	yes	down
ENSOCUG00000007416|QPCT	21895.4	-4.55208	0.205343	-22.1682	6.95738e-109	2.49728e-105	yes	down
ENSOCUG00000006966|ACADVL	74387.5	-2.74244	0.13603	-20.1606	2.17429e-90	6.50367e-87	yes	down
ENSOCUG00000008976|IGF2BP3	726.615	-8.18831	0.415156	-19.7235	1.35647e-86	3.4778e-83	yes	down
ENSOCUG00000011007	2153.32	-5.39083	0.274361	-19.6487	5.93303e-86	1.331e-82	yes	down
ENSOCUG00000005826|PCDH10	5742.67	7.27034	0.371012	19.596	1.6737e-85	3.33755e-82	yes	up
ENSOCUG00000007039	60302.8	3.42692	0.17981	19.0585	5.58284e-81	1.00195e-77	yes	up
ENSOCUG00000009786|HADHA	69443.6	-2.50745	0.133947	-18.7198	3.41713e-78	5.57521e-75	yes	down
ENSOCUG00000008553|PRUNE2	12402.3	4.54185	0.246012	18.4619	4.18271e-76	6.25559e-73	yes	up
ENSOCUG00000023573	79905	-2.34108	0.128266	-18.2518	2.00209e-74	2.76396e-71	yes	down
ENSOCUG00000017722|GMPR	11679.7	-7.56806	0.416681	-18.1627	1.0187e-73	1.3059e-70	yes	down
ENSOCUG00000015805|NOX5	2204	6.37485	0.359238	17.7455	1.8674e-70	2.23428e-67	yes	up
ENSOCUG00000037912	711.977	-5.10592	0.288992	-17.668	7.39549e-70	8.29543e-67	yes	down
ENSOCUG00000013662|ACADM	45263	-3.70816	0.209999	-17.658	8.83739e-70	9.32969e-67	yes	down
ENSOCUG00000014608|FABP3	18164.7	-5.89832	0.338086	-17.4462	3.6776e-68	3.66677e-65	yes	down
ENSOCUG00000029082	6.37246e+06	-3.72058	0.215514	-17.2638	8.81712e-67	8.32847e-64	yes	down
ENSOCUG00000026126|MB	2085.07	-8.66316	0.501987	-17.2577	9.78918e-67	8.78432e-64	yes	down
ENSOCUG00000017457	6794.72	4.04872	0.235437	17.1966	2.81453e-66	2.40535e-63	yes	up
ENSOCUG00000005619|HYAL1	4309.14	2.78439	0.162191	17.1673	4.66384e-66	3.7315e-63	yes	up
ENSOCUG00000008543|TNN	4010.31	-6.29595	0.366771	-17.1659	4.7821e-66	3.7315e-63	yes	down
ENSOCUG00000031211	988.353	-4.92203	0.286821	-17.1606	5.233e-66	3.9132e-63	yes	down
ENSOCUG00000002071|GPAT4	28855.6	-3.75795	0.223348	-16.8255	1.58613e-63	1.13865e-60	yes	down
ENSOCUG00000014748|PDHA1	31235.8	-2.20628	0.131906	-16.7261	8.45751e-63	5.83796e-60	yes	down
ENSOCUG00000006737	16520.9	4.28217	0.257314	16.6418	3.47017e-62	2.30664e-59	yes	up
ENSOCUG00000005470|PDPR	6657.18	-2.20964	0.133068	-16.6054	6.37142e-62	4.08385e-59	yes	down
ENSOCUG00000014135|SUCNR1	3762.83	-4.76588	0.289839	-16.4432	9.38268e-61	5.80658e-58	yes	down
ENSOCUG00000025074|NDUFB9	28113.6	-2.05239	0.124949	-16.4258	1.25085e-60	7.48299e-58	yes	down
ENSOCUG00000007847|GLYCTK	18315.7	-4.92364	0.302689	-16.2663	1.71072e-59	9.90396e-57	yes	down
ENSOCUG00000021137|SFRP5	2855.35	5.07209	0.311898	16.262	1.8356e-59	1.02949e-56	yes	up
ENSOCUG00000003780|SUCLG1	31616.7	-2.22682	0.13757	-16.1869	6.24282e-59	3.39515e-56	yes	down
ENSOCUG00000003258	13798.3	-2.60221	0.161283	-16.1345	1.4609e-58	7.71138e-56	yes	down
ENSOCUG00000016746|IL1R2	3525.5	2.27813	0.142144	16.0269	8.28746e-58	4.24957e-55	yes	up
ENSOCUG00000029112|ND5	482163	-4.36682	0.272637	-16.017	9.72729e-58	4.84932e-55	yes	down
ENSOCUG00000029107|ND4L	119725	-4.21296	0.26566	-15.8584	1.22891e-56	5.96085e-54	yes	down
ENSOCUG00000039243	1.09646e+06	1.88453	0.118937	15.8448	1.52653e-56	7.20964e-54	yes	up
ENSOCUG00000035288|SDHB	21321.2	-2.23139	0.140982	-15.8275	2.01083e-56	9.25345e-54	yes	down
ENSOCUG00000005079|AFG3L2	13362.9	-2.16748	0.138323	-15.6697	2.43829e-55	1.094e-52	yes	down
ENSOCUG00000010189|LEP	2294.29	10.4056	0.667399	15.5913	8.34643e-55	3.6535e-52	yes	up
ENSOCUG00000009764|GPD2	30995.3	-3.49306	0.224863	-15.5341	2.03818e-54	8.70936e-52	yes	down
ENSOCUG00000012339|PEG3	77632.5	-5.66761	0.36946	-15.3402	4.11709e-53	1.71836e-50	yes	down
ENSOCUG00000016554|IDH3G	41968.2	-2.88612	0.188362	-15.3222	5.43335e-53	2.21619e-50	yes	down
ENSOCUG00000000744|PLTP	15774.7	2.80624	0.184637	15.1987	3.60814e-52	1.43901e-49	yes	up
ENSOCUG00000000928|MFN1	15248.5	-1.71995	0.113749	-15.1205	1.1866e-51	4.62953e-49	yes	down
ENSOCUG00000023301	8764.04	-4.24284	0.280712	-15.1145	1.29874e-51	4.95926e-49	yes	down
ENSOCUG00000030822	4613.62	4.15195	0.277361	14.9695	1.16157e-50	4.34306e-48	yes	up
ENSOCUG00000008784|NALCN	372.805	3.97067	0.26591	14.9323	2.02996e-50	7.43504e-48	yes	up
ENSOCUG00000025982	12950.8	-4.20566	0.283008	-14.8606	5.94253e-50	2.13301e-47	yes	down
ENSOCUG00000006093	28128.6	-1.69435	0.114503	-14.7974	1.52323e-49	5.36027e-47	yes	down
ENSOCUG00000016214|MRPS35	4844.98	-1.92967	0.131042	-14.7256	4.41522e-49	1.52385e-46	yes	down
ENSOCUG00000010419|IARS2	9301.78	-1.61877	0.110611	-14.6349	1.68256e-48	5.69754e-46	yes	down
ENSOCUG00000007460	1925.93	5.15769	0.352533	14.6304	1.79739e-48	5.97364e-46	yes	up
ENSOCUG00000006500|SLC4A4	10743.6	-3.99661	0.273755	-14.5992	2.84073e-48	9.26955e-46	yes	down
ENSOCUG00000005657	996.951	-3.81064	0.261071	-14.5962	2.9697e-48	9.51737e-46	yes	down
ENSOCUG00000001375	29477.9	6.78334	0.465441	14.574	4.11105e-48	1.2944e-45	yes	up
ENSOCUG00000013389|EPYC	734.091	4.86854	0.334738	14.5443	6.34409e-48	1.96306e-45	yes	up
ENSOCUG00000016975|CRYM	2289.21	-4.20526	0.289465	-14.5277	8.08978e-48	2.4608e-45	yes	down
ENSOCUG00000003681|RSPO3	2529.88	5.44072	0.37511	14.5043	1.13732e-47	3.40191e-45	yes	up
ENSOCUG00000009328|CRLS1	4563.39	-3.39419	0.235149	-14.4342	3.15291e-47	9.27627e-45	yes	down
ENSOCUG00000031128	776.858	-3.16813	0.220295	-14.3813	6.77952e-47	1.96245e-44	yes	down
ENSOCUG00000007598|NSUN4	20874.4	-2.57393	0.179687	-14.3245	1.53899e-46	4.38416e-44	yes	down
ENSOCUG00000003214|BTC	1988.68	5.84691	0.408713	14.3057	2.01717e-46	5.65659e-44	yes	up
ENSOCUG00000011090|CTSK	24721.6	1.95803	0.137561	14.2338	5.65038e-46	1.56011e-43	yes	up
ENSOCUG00000015606|DLST	22773.1	-2.02403	0.142944	-14.1596	1.62877e-45	4.42903e-43	yes	down
ENSOCUG00000032540	2853.57	-4.25812	0.301012	-14.146	1.97651e-45	5.2944e-43	yes	down
ENSOCUG00000013618|PHKG1	4821.16	-5.37654	0.380142	-14.1435	2.04802e-45	5.40527e-43	yes	down
ENSOCUG00000013023	3483.63	-3.85192	0.273077	-14.1056	3.5077e-45	9.12359e-43	yes	down
ENSOCUG00000005512|RXRG	5265.07	-5.7569	0.40836	-14.0976	3.92784e-45	1.00704e-42	yes	down
ENSOCUG00000022444	11343.3	-3.53414	0.250764	-14.0935	4.16519e-45	1.05285e-42	yes	down
ENSOCUG00000029086|ND1	514761	-4.14431	0.294416	-14.0764	5.30682e-45	1.3228e-42	yes	down
ENSOCUG00000006878|EXTL1	805.382	-5.29415	0.37626	-14.0704	5.77021e-45	1.4186e-42	yes	down
ENSOCUG00000002785|KCNB2	305.354	4.51381	0.321264	14.0501	7.68798e-45	1.86454e-42	yes	up
ENSOCUG00000006485|MRPL39	5912.38	-2.46846	0.176768	-13.9644	2.56895e-44	6.06644e-42	yes	down
ENSOCUG00000033465	1627.89	2.75463	0.197254	13.9649	2.55259e-44	6.06644e-42	yes	up
ENSOCUG00000013676|GSN	149961	3.50382	0.253357	13.8296	1.69027e-43	3.93965e-41	yes	up
ENSOCUG00000024051|IDH3B	21876.8	-2.23062	0.161369	-13.8231	1.85029e-43	4.25732e-41	yes	down
ENSOCUG00000000769|ETFA	25573.9	-2.41241	0.174849	-13.7971	2.65263e-43	6.02617e-41	yes	down
ENSOCUG00000015138|C1QC	8940.25	3.00592	0.21877	13.7401	5.84322e-43	1.31085e-40	yes	up
ENSOCUG00000003891	27111.9	-2.32248	0.169199	-13.7263	7.06816e-43	1.56608e-40	yes	down
ENSOCUG00000022850	2235.93	2.38437	0.174101	13.6954	1.08211e-42	2.36837e-40	yes	up
ENSOCUG00000014468|C1S	29680.2	2.82495	0.207215	13.633	2.55042e-42	5.51474e-40	yes	up
ENSOCUG00000029090|ND2	366687	-3.9734	0.292933	-13.5642	6.52997e-42	1.39516e-39	yes	down
ENSOCUG00000002624|NRK	3268.29	-3.31063	0.244426	-13.5445	8.53949e-42	1.80304e-39	yes	down
ENSOCUG00000006502|SEPTIN10	66046.5	-2.55154	0.189795	-13.4437	3.35408e-41	6.9995e-39	yes	down
ENSOCUG00000005575|FLOT2	7043.23	1.49746	0.111574	13.4212	4.54523e-41	9.37623e-39	yes	up
ENSOCUG00000034585	14108.8	-3.85034	0.287682	-13.384	7.50051e-41	1.52968e-38	yes	down
ENSOCUG00000038200	72025.3	-4.51677	0.337782	-13.3719	8.82911e-41	1.7804e-38	yes	down
ENSOCUG00000014710	1961.06	4.99115	0.373488	13.3636	9.86529e-41	1.96725e-38	yes	up
ENSOCUG00000015537|ATP5PD	24774.7	-1.74773	0.130834	-13.3583	1.05891e-40	2.08837e-38	yes	down
ENSOCUG00000029103|COX3	2.98462e+06	-4.32507	0.32433	-13.3354	1.44113e-40	2.81129e-38	yes	down
ENSOCUG00000005518|LRRC52	1846.96	-9.60821	0.72106	-13.3251	1.65368e-40	3.19124e-38	yes	down
ENSOCUG00000029954	3561.54	4.53306	0.342895	13.22	6.73004e-40	1.28494e-37	yes	up
ENSOCUG00000008379|ACADS	15156.8	-1.98836	0.150446	-13.2164	7.05201e-40	1.33224e-37	yes	down
ENSOCUG00000012345|PPIF	1635.02	-4.16595	0.316485	-13.1632	1.42951e-39	2.67244e-37	yes	down
ENSOCUG00000029102|ATP6	1.81081e+06	-4.29411	0.327757	-13.1015	3.2275e-39	5.97155e-37	yes	down
ENSOCUG00000013818	2876.55	-2.46119	0.188502	-13.0566	5.83026e-39	1.06771e-36	yes	down
ENSOCUG00000008813|ITGBL1	4033.18	4.21168	0.322595	13.0556	5.90159e-39	1.06986e-36	yes	up
ENSOCUG00000002920|AIFM1	7843	-1.90695	0.146828	-12.9877	1.43685e-38	2.57871e-36	yes	down
ENSOCUG00000016420|SLC25A20	28573.5	-2.59138	0.199611	-12.9822	1.54377e-38	2.74317e-36	yes	down
ENSOCUG00000007895|DNAH1	1095.55	-6.84987	0.527956	-12.9743	1.71092e-38	3.01037e-36	yes	down
ENSOCUG00000034586	36643.5	-1.36872	0.10551	-12.9724	1.75436e-38	3.05684e-36	yes	down
ENSOCUG00000011305|MRPL37	8097.43	-1.89339	0.146028	-12.9659	1.90858e-38	3.29358e-36	yes	down
ENSOCUG00000002924|LGALS3	7216.7	3.23688	0.24983	12.9563	2.16373e-38	3.69834e-36	yes	up
ENSOCUG00000007719|PDE3B	26791	-3.42058	0.264044	-12.9546	2.21346e-38	3.74763e-36	yes	down
ENSOCUG00000014580|ZNF330	4844.57	-1.33691	0.103267	-12.9462	2.46999e-38	4.1429e-36	yes	down
ENSOCUG00000016887	40095.6	-2.09313	0.161711	-12.9436	2.55304e-38	4.24254e-36	yes	down
ENSOCUG00000009070|SEMA3C	29324.4	1.96687	0.152256	12.9182	3.55383e-38	5.85144e-36	yes	up
ENSOCUG00000008561	43976.6	3.60406	0.279472	12.896	4.74176e-38	7.7364e-36	yes	up
ENSOCUG00000029101|ATP8	566630	-4.15796	0.322459	-12.8945	4.83224e-38	7.81299e-36	yes	down
ENSOCUG00000032791	89197.9	-4.48215	0.347749	-12.8891	5.18741e-38	8.31237e-36	yes	down
ENSOCUG00000011300|CYP4V2	5966.93	2.70284	0.209787	12.8837	5.5575e-38	8.82659e-36	yes	up
ENSOCUG00000000464	3008.49	-2.10134	0.163529	-12.85	8.60257e-38	1.3543e-35	yes	down
ENSOCUG00000022925	852.621	-2.13947	0.166518	-12.8483	8.79123e-38	1.37197e-35	yes	down
ENSOCUG00000003254|CDKL2	1136.2	4.22554	0.329917	12.8079	1.48132e-37	2.27224e-35	yes	up
ENSOCUG00000003420|SAMD4A	2981.71	1.84554	0.144088	12.8084	1.47151e-37	2.27224e-35	yes	up
ENSOCUG00000011685	2675.64	2.94617	0.230373	12.7887	1.89646e-37	2.88438e-35	yes	up
ENSOCUG00000009866|ANKRD29	1162.11	2.72844	0.215696	12.6495	1.12605e-36	1.69826e-34	yes	up
ENSOCUG00000014667	16846.1	-1.97863	0.156461	-12.6462	1.17485e-36	1.75709e-34	yes	down
ENSOCUG00000008094|HGSNAT	10109.9	1.4325	0.11349	12.6222	1.59255e-36	2.36211e-34	yes	up
ENSOCUG00000029108|ND4	604560	-4.15547	0.329659	-12.6054	1.97289e-36	2.90225e-34	yes	down
ENSOCUG00000000326	14241.8	-2.9492	0.234792	-12.5609	3.46331e-36	5.05333e-34	yes	down
ENSOCUG00000029367|C1QA	2379.73	3.58687	0.285798	12.5504	3.9566e-36	5.72655e-34	yes	up
ENSOCUG00000005571|CA5B	5411.42	3.29506	0.26278	12.5392	4.55476e-36	6.53954e-34	yes	up
ENSOCUG00000022543|ACOT4	3614.48	-2.70931	0.216144	-12.5347	4.81935e-36	6.86452e-34	yes	down
ENSOCUG00000007809	21444.8	-2.11738	0.169112	-12.5205	5.76438e-36	8.14594e-34	yes	down
ENSOCUG00000022907|RORC	690.308	-5.22981	0.41775	-12.519	5.87686e-36	8.24001e-34	yes	down
ENSOCUG00000013533|IGHM	41565.1	7.90163	0.633516	12.4727	1.05259e-35	1.4644e-33	yes	up
ENSOCUG00000013512|NDUFS2	26695.2	-1.49791	0.120102	-12.4719	1.06219e-35	1.46639e-33	yes	down
ENSOCUG00000021276|MRAP	1102.18	-5.17436	0.415333	-12.4583	1.25965e-35	1.72571e-33	yes	down
ENSOCUG00000029273	9781.49	-2.43042	0.195523	-12.4304	1.7882e-35	2.43128e-33	yes	down
ENSOCUG00000003535|CP	3883	3.72958	0.300703	12.4029	2.52149e-35	3.4025e-33	yes	up
ENSOCUG00000029096|COX1	1.2056e+07	-4.3001	0.347846	-12.3621	4.1922e-35	5.61473e-33	yes	down
ENSOCUG00000016808|HSDL2	22201.9	-2.21733	0.179517	-12.3516	4.7723e-35	6.34433e-33	yes	down
ENSOCUG00000014894|NDUFA9	12990	-2.08551	0.169307	-12.3179	7.25368e-35	9.57219e-33	yes	down
ENSOCUG00000006333	30488	-3.13292	0.254449	-12.3126	7.75146e-35	1.01544e-32	yes	down
ENSOCUG00000003052|SLC16A7	8514.28	-3.94516	0.320534	-12.3081	8.19504e-35	1.06577e-32	yes	down
ENSOCUG00000003967|ATP5F1A	101259	-2.22867	0.181395	-12.2863	1.07272e-34	1.38505e-32	yes	down
ENSOCUG00000005941|PPA2	4822.08	-2.10354	0.171536	-12.263	1.43099e-34	1.83443e-32	yes	down
ENSOCUG00000005526|ABHD18	1702.32	-1.81991	0.14848	-12.2569	1.5429e-34	1.96385e-32	yes	down
ENSOCUG00000026334|GPNMB	4632.76	4.11428	0.336039	12.2435	1.82071e-34	2.30115e-32	yes	up
ENSOCUG00000012368|NDUFS1	24395.8	-2.23267	0.182373	-12.2423	1.8463e-34	2.31718e-32	yes	down
ENSOCUG00000029662	252.268	-5.60636	0.458272	-12.2337	2.05376e-34	2.55964e-32	yes	down
ENSOCUG00000013105|PLCG2	3449.52	2.3627	0.193428	12.2149	2.58942e-34	3.20499e-32	yes	up
ENSOCUG00000013603|ALAS2	7945.92	-3.51224	0.287628	-12.2111	2.71295e-34	3.33488e-32	yes	down
ENSOCUG00000029115|CYTB	1.08658e+06	-4.18417	0.342695	-12.2096	2.762e-34	3.37209e-32	yes	down
ENSOCUG00000015363|NFASC	2353.05	4.19147	0.343363	12.2071	2.84867e-34	3.4544e-32	yes	up
ENSOCUG00000012491|OSGEPL1	1951.77	-1.84286	0.151708	-12.1474	5.92135e-34	7.13224e-32	yes	down
ENSOCUG00000015796|ANXA4	2086.47	2.88175	0.237718	12.1225	8.02313e-34	9.59941e-32	yes	up
ENSOCUG00000006359|NDUFS3	7857.37	-1.8904	0.156916	-12.0472	2.00679e-33	2.38516e-31	yes	down
ENSOCUG00000017968|GNAS	116119	-2.73201	0.226833	-12.0441	2.08258e-33	2.45895e-31	yes	down
ENSOCUG00000029099|COX2	4.1415e+06	-4.40213	0.366179	-12.0218	2.7289e-33	3.20102e-31	yes	down
ENSOCUG00000024484|GGT6	531.722	-8.52209	0.70892	-12.0212	2.74855e-33	3.20313e-31	yes	down
ENSOCUG00000035102	10203.1	-2.67029	0.222191	-12.018	2.85815e-33	3.30937e-31	yes	down
ENSOCUG00000037790	99085.4	-4.20605	0.350163	-12.0117	3.08533e-33	3.54952e-31	yes	down
ENSOCUG00000023825|SNCA	3829.4	-3.51917	0.295108	-11.9251	8.76304e-33	1.00172e-30	yes	down
ENSOCUG00000002041|UQCRC1	23266.4	-2.43908	0.204643	-11.9187	9.45548e-33	1.07404e-30	yes	down
ENSOCUG00000006090|ATP5F1B	128910	-2.24686	0.188604	-11.9131	1.01165e-32	1.14189e-30	yes	down
ENSOCUG00000039186	80279.9	-4.0922	0.344278	-11.8863	1.39432e-32	1.564e-30	yes	down
ENSOCUG00000024691	5416.13	-2.19971	0.185286	-11.872	1.65448e-32	1.84428e-30	yes	down
ENSOCUG00000000107|MPPE1	2942.44	-2.04886	0.172623	-11.869	1.71417e-32	1.89902e-30	yes	down
ENSOCUG00000000720|OXA1L	8646.54	-2.24398	0.18919	-11.861	1.88793e-32	2.07869e-30	yes	down
ENSOCUG00000002055|ZNF827	1485.77	-2.13076	0.179879	-11.8455	2.27008e-32	2.48422e-30	yes	down
ENSOCUG00000008722|NEXMIF	198.564	-4.19292	0.354627	-11.8235	2.95181e-32	3.21067e-30	yes	down
ENSOCUG00000026479	21943.7	2.15703	0.182725	11.8048	3.68547e-32	3.98452e-30	yes	up
ENSOCUG00000006655|HSPA9	53317.4	-2.1145	0.179279	-11.7945	4.16789e-32	4.47911e-30	yes	down
ENSOCUG00000029113|ND6	17740.4	-3.35074	0.284714	-11.7688	5.65244e-32	6.03835e-30	yes	down
ENSOCUG00000006190|NCAM1	8863.23	3.08736	0.26242	11.765	5.91571e-32	6.2822e-30	yes	up
ENSOCUG00000009096|LIAS	2549.89	-2.09342	0.178083	-11.7553	6.63281e-32	7.00229e-30	yes	down
ENSOCUG00000025399	2069.25	-2.65499	0.225924	-11.7517	6.92204e-32	7.2649e-30	yes	down
ENSOCUG00000015837	7796.35	1.94993	0.167825	11.6188	3.30644e-31	3.45004e-29	yes	up
ENSOCUG00000023322	1190.89	-2.28033	0.197022	-11.574	5.58136e-31	5.7901e-29	yes	down
ENSOCUG00000001949|MRPL15	5151.24	-1.75663	0.152066	-11.5517	7.23385e-31	7.46126e-29	yes	down
ENSOCUG00000003055	19010.4	-2.49845	0.2178	-11.4713	1.83887e-30	1.88584e-28	yes	down
ENSOCUG00000016642|PROM1	3871.15	-1.64285	0.143332	-11.4618	2.0525e-30	2.09297e-28	yes	down
ENSOCUG00000009088	1841.93	3.12894	0.273301	11.4487	2.38693e-30	2.42024e-28	yes	up
ENSOCUG00000022690	18742.1	-4.18764	0.366873	-11.4144	3.54387e-30	3.57314e-28	yes	down
ENSOCUG00000008651|ITM2A	15938.1	-2.67658	0.234639	-11.4072	3.84769e-30	3.85779e-28	yes	down
ENSOCUG00000008469|MOXD1	2370.06	3.70993	0.325631	11.3931	4.528e-30	4.51467e-28	yes	up
ENSOCUG00000024751|FCGRT	12278.1	2.65333	0.2335	11.3633	6.36802e-30	6.31419e-28	yes	up
ENSOCUG00000001875|TSPAN12	4438.07	-1.80262	0.158748	-11.3552	6.98433e-30	6.88724e-28	yes	down
ENSOCUG00000027219|JCHAIN	5257.84	6.69785	0.591719	11.3193	1.05308e-29	1.03277e-27	yes	up
ENSOCUG00000029104	3130.47	-3.51887	0.310889	-11.3187	1.0599e-29	1.03381e-27	yes	down
ENSOCUG00000014189|ANXA8	5042.79	2.8279	0.250956	11.2685	1.87709e-29	1.82098e-27	yes	up
ENSOCUG00000002271	17259.4	-1.95163	0.173236	-11.2657	1.93697e-29	1.86897e-27	yes	down
ENSOCUG00000014866|HEPH	477.896	-9.03261	0.804216	-11.2316	2.85322e-29	2.73833e-27	yes	down
ENSOCUG00000009722|AHCYL1	17681.4	-1.77995	0.158629	-11.2208	3.2231e-29	3.07686e-27	yes	down
ENSOCUG00000006999|C2	6698.3	2.67601	0.238563	11.2172	3.35724e-29	3.18796e-27	yes	up
ENSOCUG00000006368|MTCH2	13300.5	-1.88176	0.167879	-11.209	3.68311e-29	3.47899e-27	yes	down
ENSOCUG00000009677|MYADM	2878.5	2.89697	0.258709	11.1978	4.18084e-29	3.92846e-27	yes	up
ENSOCUG00000004933|SUPV3L1	4352.91	-1.78736	0.159879	-11.1794	5.14211e-29	4.80654e-27	yes	down
ENSOCUG00000010593|UQCC1	5001.81	-1.66349	0.148896	-11.1722	5.57952e-29	5.18837e-27	yes	down
ENSOCUG00000023510	734.815	2.78181	0.249113	11.1668	5.92487e-29	5.48112e-27	yes	up
ENSOCUG00000014480|C1R	34634.9	2.70721	0.243512	11.1174	1.03291e-28	9.50651e-27	yes	up
ENSOCUG00000000657	1195.58	-3.03254	0.272992	-11.1085	1.14014e-28	1.04399e-26	yes	down
ENSOCUG00000006145|CHRDL1	31700.8	1.65222	0.149487	11.0526	2.12944e-28	1.93995e-26	yes	up
ENSOCUG00000017753|MYCT1	6423.11	-1.39061	0.125883	-11.0469	2.26977e-28	2.05735e-26	yes	down
ENSOCUG00000004268|ECPAS	25632.7	-1.29693	0.117646	-11.024	2.92737e-28	2.64007e-26	yes	down
ENSOCUG00000026694|CPEB1	1273.35	3.73682	0.339049	11.0215	3.01079e-28	2.70173e-26	yes	up
ENSOCUG00000021647	27866.5	-1.86595	0.169459	-11.0113	3.37232e-28	3.01109e-26	yes	down
ENSOCUG00000015141|ADCY5	1441.18	2.80273	0.254916	10.9947	4.05191e-28	3.59998e-26	yes	up
ENSOCUG00000026908	4687.02	-5.84556	0.531693	-10.9942	4.0739e-28	3.60169e-26	yes	down
ENSOCUG00000007411|PRKD3	29009.1	-1.94465	0.177033	-10.9847	4.52757e-28	3.98315e-26	yes	down
ENSOCUG00000034064	714.518	-2.14926	0.1957	-10.9824	4.6447e-28	4.06627e-26	yes	down
ENSOCUG00000017763|TLR3	1980.29	3.32956	0.304121	10.9481	6.78401e-28	5.91032e-26	yes	up
ENSOCUG00000006964	13313.2	-1.71682	0.15707	-10.9302	8.26376e-28	7.16472e-26	yes	down
ENSOCUG00000000851	41697.9	1.27247	0.116673	10.9063	1.07568e-27	9.28134e-26	yes	up
ENSOCUG00000002882|ACAT1	16721.9	-2.42673	0.222801	-10.8919	1.25999e-27	1.08196e-25	yes	down
ENSOCUG00000025833	1512.36	-1.80726	0.165956	-10.89	1.28674e-27	1.09967e-25	yes	down
ENSOCUG00000007753|THY1	7291.88	3.26952	0.301659	10.8385	2.26262e-27	1.92452e-25	yes	up
ENSOCUG00000003895	36548.7	-1.49167	0.138293	-10.7863	3.9961e-27	3.38293e-25	yes	down
ENSOCUG00000029084	1.99445e+07	-3.28943	0.305174	-10.7789	4.33238e-27	3.65039e-25	yes	down
ENSOCUG00000027508|RTN3	7423.66	-1.08106	0.100698	-10.7357	6.91557e-27	5.7997e-25	yes	down
ENSOCUG00000000060|TDRD7	8281.62	1.5825	0.147784	10.7082	9.31987e-27	7.77971e-25	yes	up
ENSOCUG00000012272|PRRX1	2865.41	1.53741	0.143677	10.7005	1.01281e-26	8.41522e-25	yes	up
ENSOCUG00000028024	6801.59	6.00109	0.561745	10.6829	1.22343e-26	1.01183e-24	yes	up
ENSOCUG00000024935	1491.51	-5.7173	0.535287	-10.6808	1.2518e-26	1.03055e-24	yes	down
ENSOCUG00000000608|PTGFRN	7756.81	2.09923	0.196874	10.6628	1.51977e-26	1.24544e-24	yes	up
ENSOCUG00000016540|ACAA2	112083	-2.63913	0.247859	-10.6477	1.78719e-26	1.45794e-24	yes	down
ENSOCUG00000011328	4238.7	-1.76352	0.166042	-10.6209	2.38172e-26	1.93415e-24	yes	down
ENSOCUG00000005163|MAP2	2409.12	2.34733	0.221064	10.6184	2.44797e-26	1.979e-24	yes	up
ENSOCUG00000000108|ARL4A	3053.7	-1.61404	0.152077	-10.6133	2.58471e-26	2.08017e-24	yes	down
ENSOCUG00000007485|CIAPIN1	4251.9	-2.56873	0.24209	-10.6106	2.65994e-26	2.13116e-24	yes	down
ENSOCUG00000028091|THNSL2	553.453	2.57643	0.242914	10.6064	2.78387e-26	2.22054e-24	yes	up
ENSOCUG00000000568|GLNB2	220279	-3.8303	0.361337	-10.6004	2.96826e-26	2.35714e-24	yes	down
ENSOCUG00000009082|VDAC2	27760.5	-1.62863	0.153874	-10.5842	3.52888e-26	2.78999e-24	yes	down
ENSOCUG00000007094|METTL17	2796.95	-1.38621	0.131086	-10.5749	3.89775e-26	3.06811e-24	yes	down
ENSOCUG00000024780	3618.34	-2.12645	0.201166	-10.5707	4.07567e-26	3.19415e-24	yes	down
ENSOCUG00000005147|TMEM161B	1572.27	-1.51003	0.143578	-10.5171	7.2034e-26	5.62085e-24	yes	down
ENSOCUG00000011077|ITIH3	6344.68	5.85513	0.556969	10.5125	7.56776e-26	5.87959e-24	yes	up
ENSOCUG00000017068|ZNF608	1961.41	-1.63137	0.155262	-10.5072	8.00416e-26	6.19183e-24	yes	down
ENSOCUG00000021494	9157.81	-1.81227	0.172507	-10.5055	8.14917e-26	6.27696e-24	yes	down
ENSOCUG00000005899	469.733	4.18527	0.398541	10.5015	8.50306e-26	6.52156e-24	yes	up
ENSOCUG00000001480|GMPS	12117.7	-2.60402	0.248364	-10.4847	1.01602e-25	7.75936e-24	yes	down
ENSOCUG00000005985|CLU	33565.1	4.52131	0.431466	10.4789	1.07936e-25	8.20815e-24	yes	up
ENSOCUG00000007249|VIT	5222.48	4.16873	0.398697	10.4559	1.37734e-25	1.043e-23	yes	up
ENSOCUG00000000408	9485.68	-2.95776	0.283107	-10.4475	1.50464e-25	1.13461e-23	yes	down
ENSOCUG00000015575|GABBR1	5633.07	4.24331	0.406223	10.4458	1.53207e-25	1.15046e-23	yes	up
ENSOCUG00000025816	4604.39	-1.64233	0.157416	-10.4331	1.75134e-25	1.30964e-23	yes	down
ENSOCUG00000029106	1566.61	-4.41789	0.423796	-10.4246	1.9153e-25	1.4263e-23	yes	down
ENSOCUG00000001119|MRPS22	2425.52	-1.45892	0.140085	-10.4146	2.12754e-25	1.57781e-23	yes	down
ENSOCUG00000002149	3322.76	-2.17251	0.208651	-10.4122	2.18185e-25	1.61142e-23	yes	down
ENSOCUG00000002468|KIF20B	5803.79	-3.86271	0.371048	-10.4103	2.22579e-25	1.63714e-23	yes	down
ENSOCUG00000005696	2829.55	1.61213	0.155191	10.388	2.81126e-25	2.05934e-23	yes	up
ENSOCUG00000016936|MMRN2	6009.75	2.0144	0.194286	10.3682	3.45808e-25	2.52285e-23	yes	up
ENSOCUG00000038662	521.384	1.84129	0.178238	10.3306	5.12646e-25	3.72488e-23	yes	up
ENSOCUG00000016685|NOX4	879.254	2.25391	0.218544	10.3133	6.13572e-25	4.44023e-23	yes	up
ENSOCUG00000013727	2351.52	-2.10998	0.20469	-10.3081	6.4737e-25	4.66601e-23	yes	down
ENSOCUG00000037107|TNFSF12	599.908	1.91231	0.185787	10.293	7.57784e-25	5.43998e-23	yes	up
ENSOCUG00000008557|ADCY2	1860.35	-2.92791	0.284487	-10.2919	7.66346e-25	5.47953e-23	yes	down
ENSOCUG00000021100	3795.05	-2.42202	0.23563	-10.2789	8.77318e-25	6.24811e-23	yes	down
ENSOCUG00000006361|FAM180B	1198.48	3.5171	0.342807	10.2597	1.07049e-24	7.59368e-23	yes	up
ENSOCUG00000002134|EMP3	1530.8	1.7095	0.166678	10.2563	1.10893e-24	7.83545e-23	yes	up
ENSOCUG00000009014|LETMD1	10500.9	-2.21215	0.215893	-10.2465	1.22686e-24	8.63471e-23	yes	down
ENSOCUG00000005986	1135.54	-4.59645	0.449094	-10.235	1.38259e-24	9.65501e-23	yes	down
ENSOCUG00000022123	1013.64	2.4402	0.238417	10.235	1.38153e-24	9.65501e-23	yes	up
ENSOCUG00000003369|APOOL	2286.69	-1.20444	0.117693	-10.2337	1.39997e-24	9.73846e-23	yes	down
ENSOCUG00000013103|COX7A1	2201.4	-3.87042	0.379003	-10.2121	1.75056e-24	1.21303e-22	yes	down
ENSOCUG00000005174|DPT	103903	4.24511	0.415727	10.2113	1.76513e-24	1.21842e-22	yes	up
ENSOCUG00000010203|TLN1	77680.9	1.30064	0.127417	10.2078	1.83021e-24	1.2585e-22	yes	up
ENSOCUG00000015765|IDH3A	45749.2	-3.62676	0.355775	-10.194	2.10933e-24	1.44489e-22	yes	down
ENSOCUG00000005165	242.731	6.06049	0.596376	10.1622	2.92376e-24	1.99516e-22	yes	up
ENSOCUG00000009113|PDE1C	590.731	4.16643	0.41005	10.1608	2.96729e-24	2.0172e-22	yes	up
ENSOCUG00000014367|SGK1	25225.4	-1.99344	0.196234	-10.1585	3.03755e-24	2.05716e-22	yes	down
ENSOCUG00000038402|MCTP1	1406.49	1.98411	0.195589	10.1443	3.51289e-24	2.37015e-22	yes	up
ENSOCUG00000008225|LACTB2	5509.29	-1.99579	0.196952	-10.1334	3.92868e-24	2.64075e-22	yes	down
ENSOCUG00000010747|ZNF385A	1053.31	3.38418	0.333991	10.1325	3.96222e-24	2.65336e-22	yes	up
ENSOCUG00000010542|BNIP3L	20561	-1.30369	0.128865	-10.1167	4.65687e-24	3.10694e-22	yes	down
ENSOCUG00000014405|TFAM	2263.02	-1.08676	0.107447	-10.1145	4.76633e-24	3.1682e-22	yes	down
ENSOCUG00000014914|AEBP1	13461.9	2.82067	0.279015	10.1094	5.02059e-24	3.32489e-22	yes	up
ENSOCUG00000014373	4265.86	3.69216	0.365313	10.1068	5.1524e-24	3.39964e-22	yes	up
ENSOCUG00000001725|PDGFRB	13836.4	1.22949	0.122001	10.0777	6.9327e-24	4.55755e-22	yes	up
ENSOCUG00000011697|VCAM1	7487.16	1.80795	0.17963	10.0649	7.89642e-24	5.17215e-22	yes	up
ENSOCUG00000003144|BPGM	7529.67	-2.82384	0.280621	-10.0628	8.06578e-24	5.26387e-22	yes	down
ENSOCUG00000004928|TGFBI	55310.7	2.87184	0.285559	10.0569	8.56439e-24	5.56903e-22	yes	up
ENSOCUG00000008645|S100A4	13050.3	4.27597	0.425422	10.0511	9.08371e-24	5.88539e-22	yes	up
ENSOCUG00000029140	6387.22	-1.70058	0.169232	-10.0488	9.30256e-24	6.00551e-22	yes	down
ENSOCUG00000016875|GATB	1447.22	-1.44992	0.144953	-10.0027	1.48339e-23	9.5421e-22	yes	down
ENSOCUG00000000887	8355.25	1.4076	0.140955	9.98617	1.75213e-23	1.12305e-21	yes	up
ENSOCUG00000012114	2005.9	-2.23747	0.224066	-9.98577	1.75926e-23	1.12361e-21	yes	down
ENSOCUG00000014420|CD53	1676.75	1.82209	0.183605	9.92395	3.2752e-23	2.0844e-21	yes	up
ENSOCUG00000004207|MRPS30	2079.24	-1.75568	0.177595	-9.88585	4.79474e-23	3.04068e-21	yes	down
ENSOCUG00000007216|CS	81327.3	-2.54214	0.257283	-9.88071	5.04763e-23	3.18979e-21	yes	down
ENSOCUG00000011689|PDE4D	12035.7	-2.82496	0.28593	-9.87988	5.08949e-23	3.20495e-21	yes	down
ENSOCUG00000014857|COL5A3	26633	2.76654	0.280377	9.86719	5.77609e-23	3.6246e-21	yes	up
ENSOCUG00000036097	437.612	11.8761	1.20544	9.8521	6.71253e-23	4.19755e-21	yes	up
ENSOCUG00000005345|NCEH1	1487.13	-1.31552	0.133564	-9.84939	6.89641e-23	4.29756e-21	yes	down
ENSOCUG00000009792|NUMBL	229.758	2.3935	0.243202	9.84163	7.44918e-23	4.62597e-21	yes	up
ENSOCUG00000008533|DNAJC25	8857.66	-2.46016	0.250185	-9.8334	8.08436e-23	5.0031e-21	yes	down
ENSOCUG00000006048|MICAL1	2052.05	1.77997	0.181103	9.8285	8.48712e-23	5.23431e-21	yes	up
ENSOCUG00000025974|PLD2	1028.66	1.41248	0.143959	9.81169	1.00278e-22	6.14417e-21	yes	up
ENSOCUG00000002289|VKORC1	1581.65	1.70127	0.173393	9.81166	1.00309e-22	6.14417e-21	yes	up
ENSOCUG00000013268	45818.9	-2.01264	0.205204	-9.80801	1.04004e-22	6.34886e-21	yes	down
ENSOCUG00000022357|PDK2	3740.33	-2.26272	0.231185	-9.78751	1.27391e-22	7.75014e-21	yes	down
ENSOCUG00000016639|CPT2	7829.83	-2.00897	0.205728	-9.76515	1.5887e-22	9.63259e-21	yes	down
ENSOCUG00000004416	5296.56	-1.54575	0.158419	-9.75736	1.71556e-22	1.03667e-20	yes	down
ENSOCUG00000014657|EFEMP1	61628.9	3.06619	0.314461	9.75061	1.83362e-22	1.1043e-20	yes	up
ENSOCUG00000022911|CBX7	1213.38	1.66724	0.171016	9.74903	1.86239e-22	1.11787e-20	yes	up
ENSOCUG00000005374|CARD6	12166.7	3.08698	0.31678	9.74485	1.94068e-22	1.16098e-20	yes	up
ENSOCUG00000022362|LRRC8D	1985.74	-2.18459	0.224232	-9.74258	1.98456e-22	1.18329e-20	yes	down
ENSOCUG00000015046|LRPPRC	22476.6	-1.36751	0.140667	-9.72164	2.43824e-22	1.44897e-20	yes	down
ENSOCUG00000002849|CCL14	1373.1	1.95403	0.201321	9.70605	2.84125e-22	1.6829e-20	yes	up
ENSOCUG00000016001|PPA1	12178.2	-2.48723	0.256417	-9.69995	3.01659e-22	1.78088e-20	yes	down
ENSOCUG00000015665|NTN4	4814.21	2.92393	0.302775	9.65711	4.58603e-22	2.69854e-20	yes	up
ENSOCUG00000005039	434.235	-3.53333	0.367109	-9.62474	6.28679e-22	3.68722e-20	yes	down
ENSOCUG00000026268|ADIPOQ	124012	2.63111	0.273425	9.62279	6.40688e-22	3.74541e-20	yes	up
ENSOCUG00000005767|HMGCS2	46656.4	-4.14274	0.430779	-9.61686	6.78683e-22	3.95465e-20	yes	down
ENSOCUG00000004623|GALNT16	2822.33	1.59432	0.166189	9.59341	8.52217e-22	4.94975e-20	yes	up
ENSOCUG00000021056|CSF1R	8845.42	1.73859	0.181537	9.57706	9.9845e-22	5.78038e-20	yes	up
ENSOCUG00000026936|DLK1	465.796	-6.87379	0.717972	-9.5739	1.02947e-21	5.94078e-20	yes	down
ENSOCUG00000007762|SPTA1	1194.19	-4.02196	0.42028	-9.56972	1.0719e-21	6.16586e-20	yes	down
ENSOCUG00000039253	17482.1	-2.17646	0.22817	-9.53876	1.44548e-21	8.28816e-20	yes	down
ENSOCUG00000005474|SGCB	7071.62	1.76167	0.184935	9.52587	1.63661e-21	9.35423e-20	yes	up
ENSOCUG00000021368|ACO2	44001.3	-1.84962	0.194187	-9.52493	1.65153e-21	9.40952e-20	yes	down
ENSOCUG00000001013|ATP6V1B2	8314.05	-1.1416	0.119973	-9.51542	1.80984e-21	1.02789e-19	yes	down
ENSOCUG00000000277|MICU3	2408.29	-1.54899	0.162878	-9.51011	1.90461e-21	1.07829e-19	yes	down
ENSOCUG00000023193	874.909	-2.46131	0.258873	-9.50777	1.94802e-21	1.09941e-19	yes	down
ENSOCUG00000017653	1088.39	3.51326	0.369797	9.50053	2.08821e-21	1.17483e-19	yes	up
ENSOCUG00000016801	557.028	3.13431	0.330012	9.49756	2.14857e-21	1.20501e-19	yes	up
ENSOCUG00000027987	2349.21	-1.53346	0.161588	-9.48993	2.3119e-21	1.29257e-19	yes	down
ENSOCUG00000017726|ITGA11	3488.76	3.54339	0.37655	9.41014	4.95488e-21	2.76165e-19	yes	up
ENSOCUG00000015518|CAMP	137.979	-6.45309	0.686071	-9.40587	5.16026e-21	2.86722e-19	yes	down
ENSOCUG00000021605	2301.45	1.48117	0.157506	9.4039	5.25769e-21	2.91234e-19	yes	up
ENSOCUG00000024436	113.172	-3.74888	0.39874	-9.4018	5.36359e-21	2.96186e-19	yes	down
ENSOCUG00000022366	17035	-1.82511	0.194205	-9.39786	5.56864e-21	3.06566e-19	yes	down
ENSOCUG00000002780|PANK1	3595.57	-2.83411	0.301612	-9.39655	5.63795e-21	3.09432e-19	yes	down
ENSOCUG00000029111	509.285	-3.08221	0.328654	-9.37829	6.70501e-21	3.66874e-19	yes	down
ENSOCUG00000027040|LOXL3	3215.42	1.39892	0.149181	9.37736	6.76444e-21	3.69001e-19	yes	up
ENSOCUG00000023058|IGSF8	1553.47	2.92098	0.311644	9.37282	7.06214e-21	3.84073e-19	yes	up
ENSOCUG00000024473|NDUFA10	11748.1	-1.7544	0.187236	-9.37003	7.25152e-21	3.93181e-19	yes	down
ENSOCUG00000002572|LRRC3	248.411	2.40946	0.25759	9.35385	8.45102e-21	4.56839e-19	yes	up
ENSOCUG00000004664|M1AP	334.634	11.489	1.23144	9.32971	1.0616e-20	5.72149e-19	yes	up
ENSOCUG00000017001|KANSL1L	44394	-1.54448	0.165634	-9.32465	1.11347e-20	5.98306e-19	yes	down
ENSOCUG00000022125|IL34	615.965	3.17675	0.341079	9.31384	1.23292e-20	6.60513e-19	yes	up
ENSOCUG00000001752|GPC3	3503.48	-3.2403	0.349	-9.28453	1.62428e-20	8.6759e-19	yes	down
ENSOCUG00000012720|TRIM58	635.477	-3.4213	0.368685	-9.27972	1.69917e-20	9.04895e-19	yes	down
ENSOCUG00000008127|CALD1	40619.1	1.79774	0.193766	9.27792	1.72824e-20	9.17655e-19	yes	up
ENSOCUG00000008303|MMP12	1116.78	3.41893	0.369208	9.26018	2.04085e-20	1.08045e-18	yes	up
ENSOCUG00000014668|PPARGC1A	3342.21	-4.5019	0.486806	-9.24782	2.29113e-20	1.20938e-18	yes	down
ENSOCUG00000013125|ACSS1	2891.68	-2.86696	0.310116	-9.24482	2.35639e-20	1.24018e-18	yes	down
ENSOCUG00000012340|TBC1D8B	2533.31	1.22673	0.133171	9.21169	3.2103e-20	1.68465e-18	yes	up
ENSOCUG00000025605	32729	-3.06	0.332774	-9.19542	3.73517e-20	1.95438e-18	yes	down
ENSOCUG00000008325	15014.3	3.27633	0.356369	9.19363	3.79804e-20	1.98149e-18	yes	up
ENSOCUG00000026728	329.623	-2.42493	0.263817	-9.19174	3.86544e-20	2.01081e-18	yes	down
ENSOCUG00000027921	1770.19	-2.013	0.21929	-9.17965	4.32502e-20	2.24339e-18	yes	down
ENSOCUG00000001096	10027.8	-1.72241	0.187961	-9.16367	5.01613e-20	2.59437e-18	yes	down
ENSOCUG00000029466|TMEM35B	928.353	1.92098	0.209794	9.15654	5.35899e-20	2.76373e-18	yes	up
ENSOCUG00000017688|PEA15	20989.2	1.21093	0.132299	9.153	5.53732e-20	2.84752e-18	yes	up
ENSOCUG00000005581|GRIK3	632.393	-4.55915	0.498308	-9.14927	5.73186e-20	2.93913e-18	yes	down
ENSOCUG00000026164|CAMK1	1720.06	1.3334	0.14625	9.11726	7.70489e-20	3.93959e-18	yes	up
ENSOCUG00000022491	635.668	12.4147	1.36292	9.10885	8.32597e-20	4.24506e-18	yes	up
ENSOCUG00000011387|ITGA2	1215.33	-2.3983	0.263491	-9.10202	8.86663e-20	4.50791e-18	yes	down
ENSOCUG00000021436	4899.87	2.61523	0.287449	9.09807	9.19485e-20	4.66158e-18	yes	up
ENSOCUG00000001247|LMBR1	1445.97	-1.32138	0.145271	-9.09597	9.37494e-20	4.73949e-18	yes	down
ENSOCUG00000000012	45302.3	-3.50118	0.385207	-9.08909	9.98739e-20	5.03494e-18	yes	down
ENSOCUG00000005175|QSOX1	1314.3	2.08499	0.229417	9.0882	1.0069e-19	5.06185e-18	yes	up
ENSOCUG00000021096	431.656	5.27468	0.581153	9.07624	1.12394e-19	5.63448e-18	yes	up
ENSOCUG00000027773|TMEM233	886.868	5.6043	0.618218	9.06526	1.24308e-19	6.21438e-18	yes	up
ENSOCUG00000000574|PLEKHH1	330.406	-2.43679	0.268923	-9.06127	1.28939e-19	6.42795e-18	yes	down
ENSOCUG00000016945|ITIH5	45736.5	3.32809	0.36738	9.05898	1.31671e-19	6.54598e-18	yes	up
ENSOCUG00000008743	436.331	1.94722	0.215178	9.04936	1.4381e-19	7.1297e-18	yes	up
ENSOCUG00000015384|OXSM	1624.27	-1.72064	0.190644	-9.0254	1.79038e-19	8.8518e-18	yes	down
ENSOCUG00000010200|PMPCB	11448.3	-1.30863	0.145013	-9.02423	1.80971e-19	8.92277e-18	yes	down
ENSOCUG00000012238|NWD2	1194.7	-4.71725	0.523957	-9.00314	2.19361e-19	1.07859e-17	yes	down
ENSOCUG00000023641|SAMM50	5362.15	-1.4484	0.160887	-9.00257	2.205e-19	1.08123e-17	yes	down
ENSOCUG00000011443|DDR2	17875	1.77697	0.197462	8.99904	2.27709e-19	1.11354e-17	yes	up
ENSOCUG00000008124|MMADHC	4812.65	-1.25328	0.139293	-8.99744	2.31041e-19	1.12676e-17	yes	down
ENSOCUG00000006166|MDH1	27699	-1.88824	0.209874	-8.99701	2.31938e-19	1.12807e-17	yes	down
ENSOCUG00000007545|EPHB6	657.251	4.64599	0.516851	8.98903	2.49417e-19	1.20981e-17	yes	up
ENSOCUG00000002788|FMO1	1863.65	3.46942	0.386	8.98813	2.51475e-19	1.2165e-17	yes	up
ENSOCUG00000012333|GOT1	5838.88	-2.31059	0.257411	-8.97627	2.80095e-19	1.35131e-17	yes	down
ENSOCUG00000017204|DAB1	391.676	5.55595	0.619308	8.97123	2.93221e-19	1.41084e-17	yes	up
ENSOCUG00000008993	20380.3	2.79355	0.311574	8.96594	3.07653e-19	1.47632e-17	yes	up
ENSOCUG00000002884|JAG1	19503.9	1.36587	0.152397	8.96257	3.17211e-19	1.51813e-17	yes	up
ENSOCUG00000010178|IMMT	28875.5	-1.68224	0.18783	-8.95621	3.36042e-19	1.60398e-17	yes	down
ENSOCUG00000022951	7708.63	4.21767	0.471631	8.94272	3.79695e-19	1.80753e-17	yes	up
ENSOCUG00000022646|S100A12	688.808	-3.0262	0.338457	-8.94115	3.85148e-19	1.82864e-17	yes	down
ENSOCUG00000015887|WSCD2	272.188	2.99045	0.335125	8.92339	4.52224e-19	2.14144e-17	yes	up
ENSOCUG00000004172|VSIG4	4316.16	1.5571	0.174705	8.91271	4.97989e-19	2.35195e-17	yes	up
ENSOCUG00000002264|ADCY10	12157	-1.65394	0.185855	-8.89907	5.63184e-19	2.65288e-17	yes	down
ENSOCUG00000015632|PDHB	17352.6	-1.4514	0.163268	-8.88968	6.12849e-19	2.87791e-17	yes	down
ENSOCUG00000024269	134.469	-4.23177	0.476044	-8.88944	6.14164e-19	2.87791e-17	yes	down
ENSOCUG00000010701	758.062	-2.96586	0.334111	-8.87686	6.87719e-19	3.21419e-17	yes	down
ENSOCUG00000016787|SERPINB5	177.907	-11.2707	1.274	-8.84671	9.01367e-19	4.20177e-17	yes	down
ENSOCUG00000002341|CAPG	2200.82	2.4133	0.273163	8.83464	1.00421e-18	4.66907e-17	yes	up
ENSOCUG00000011468|RDH8	675.293	3.62703	0.41065	8.83243	1.02429e-18	4.75013e-17	yes	up
ENSOCUG00000025889|SUCLA2	35265.7	-2.48041	0.281201	-8.82078	1.1367e-18	5.25783e-17	yes	down
ENSOCUG00000014032	14981.7	-2.07164	0.235185	-8.80856	1.26766e-18	5.84851e-17	yes	down
ENSOCUG00000012016|SEMA3D	3890.7	2.13545	0.242511	8.80557	1.30189e-18	5.99105e-17	yes	up
ENSOCUG00000000804|SCRN1	1830.47	2.41744	0.275157	8.78568	1.55418e-18	7.13371e-17	yes	up
ENSOCUG00000009692	561.622	1.84989	0.211003	8.76715	1.83253e-18	8.38988e-17	yes	up
ENSOCUG00000026248|GAL3ST4	1015.37	2.45313	0.279894	8.76453	1.87563e-18	8.56538e-17	yes	up
ENSOCUG00000023398	183.604	3.28173	0.374708	8.75809	1.98592e-18	9.04604e-17	yes	up
ENSOCUG00000029105|ND3	407185	-3.52305	0.402373	-8.75569	2.02853e-18	9.21671e-17	yes	down
ENSOCUG00000013017|ELOVL2	1421.83	-3.54867	0.405484	-8.75171	2.1015e-18	9.52414e-17	yes	down
ENSOCUG00000006446|CBR4	1323.62	-1.6091	0.183893	-8.75018	2.13006e-18	9.62926e-17	yes	down
ENSOCUG00000008934|IL12RB2	203.397	2.64372	0.302153	8.7496	2.14102e-18	9.65448e-17	yes	up
ENSOCUG00000004816|RAB23	2096.11	1.27985	0.146584	8.73117	2.52053e-18	1.13373e-16	yes	up
ENSOCUG00000005261|MRPS36	2971.34	-1.44056	0.165506	-8.70396	3.20488e-18	1.43795e-16	yes	down
ENSOCUG00000009399	2218.86	-2.14878	0.246995	-8.69971	3.32726e-18	1.48543e-16	yes	down
ENSOCUG00000030839	558.098	2.79003	0.320696	8.69993	3.32096e-18	1.48543e-16	yes	up
ENSOCUG00000009230|ATPAF1	1236.66	-1.5918	0.182982	-8.69925	3.34092e-18	1.48783e-16	yes	down
ENSOCUG00000023159|TIMM44	6634.65	-2.35274	0.270957	-8.68309	3.85171e-18	1.70999e-16	yes	down
ENSOCUG00000009555|ARHGAP22	187.579	2.99461	0.344887	8.68288	3.85884e-18	1.70999e-16	yes	up
ENSOCUG00000009953|SLC25A13	4655.13	-1.93378	0.222895	-8.67574	4.10857e-18	1.81617e-16	yes	down
ENSOCUG00000015693	10983.6	-1.75359	0.2023	-8.66823	4.38892e-18	1.93533e-16	yes	down
ENSOCUG00000030143	5046.92	-1.55061	0.178933	-8.66586	4.48116e-18	1.97116e-16	yes	down
ENSOCUG00000015471|PLAA	4552.24	-1.02955	0.119046	-8.64834	5.22553e-18	2.29297e-16	yes	down
ENSOCUG00000015125	368.942	1.60846	0.186637	8.61811	6.80679e-18	2.97955e-16	yes	up
ENSOCUG00000017543|AGK	1776.37	-1.05651	0.122724	-8.60881	7.38234e-18	3.22362e-16	yes	down
ENSOCUG00000011761|KIF3A	7209.19	1.02291	0.119386	8.56815	1.05157e-17	4.5807e-16	yes	up
ENSOCUG00000008195|ZNF207	17233.2	-0.902503	0.105341	-8.5674	1.05847e-17	4.59959e-16	no	.
ENSOCUG00000039414	3157.32	2.50487	0.29255	8.56219	1.10742e-17	4.8007e-16	yes	up
ENSOCUG00000012376|SUCLG2	23130.5	-1.35657	0.158476	-8.56006	1.12804e-17	4.87832e-16	yes	down
ENSOCUG00000033730	21302.6	2.06202	0.24091	8.5593	1.1356e-17	4.89917e-16	yes	up
ENSOCUG00000014974	4572.06	-1.69786	0.19859	-8.54957	1.23547e-17	5.31728e-16	yes	down
ENSOCUG00000013587|IL10RA	1491.03	1.94593	0.227614	8.54926	1.23882e-17	5.31893e-16	yes	up
ENSOCUG00000027387|B4GAT1	721.698	2.27555	0.266461	8.53987	1.34377e-17	5.75577e-16	yes	up
ENSOCUG00000000444|ACP6	1138.41	-2.64587	0.309952	-8.53637	1.385e-17	5.91825e-16	yes	down
ENSOCUG00000001735|COX4I1	69682.3	-1.69193	0.19851	-8.52311	1.55323e-17	6.62135e-16	yes	down
ENSOCUG00000006597|CLGN	609.719	4.32737	0.508486	8.5103	1.73481e-17	7.3779e-16	yes	up
ENSOCUG00000004163|SLC25A33	1122.55	-1.92886	0.22691	-8.50057	1.88654e-17	8.0042e-16	yes	down
ENSOCUG00000006682	1886.73	-2.13596	0.251417	-8.49568	1.96782e-17	8.32934e-16	yes	down
ENSOCUG00000006582	407.87	4.98271	0.587835	8.47637	2.32331e-17	9.78792e-16	yes	up
ENSOCUG00000011525|PPL	5097.44	3.84432	0.453527	8.47651	2.32058e-17	9.78792e-16	yes	up
ENSOCUG00000034040	254.41	-2.021	0.239003	-8.45596	2.76798e-17	1.16068e-15	yes	down
ENSOCUG00000003638|GABRB3	153.8	4.75761	0.562628	8.45605	2.7659e-17	1.16068e-15	yes	up
ENSOCUG00000017455|ASB8	5198.32	-1.15003	0.136053	-8.45283	2.84324e-17	1.18945e-15	yes	down
ENSOCUG00000016591|GFPT2	9046.07	3.04713	0.360567	8.45094	2.88974e-17	1.2061e-15	yes	up
ENSOCUG00000015868|OXNAD1	1865.41	-2.252	0.266552	-8.44863	2.94739e-17	1.22731e-15	yes	down
ENSOCUG00000016883|FERMT1	161.778	-4.22636	0.501073	-8.43462	3.32287e-17	1.38045e-15	yes	down
ENSOCUG00000029207	378.583	-6.10544	0.724	-8.43293	3.37115e-17	1.39728e-15	yes	down
ENSOCUG00000021419	376.474	11.6589	1.3831	8.42957	3.46942e-17	1.43469e-15	yes	up
ENSOCUG00000023019|FOSB	950.857	5.03458	0.597664	8.42376	3.64597e-17	1.50423e-15	yes	up
ENSOCUG00000015071|ALDH1L1	2178.19	4.87048	0.578866	8.41383	3.96826e-17	1.63345e-15	yes	up
ENSOCUG00000016171|CDH23	3150.67	-2.26472	0.269511	-8.40306	4.35004e-17	1.7865e-15	yes	down
ENSOCUG00000029891	59929.3	-2.36219	0.281146	-8.402	4.3895e-17	1.79859e-15	yes	down
ENSOCUG00000004305|FYCO1	7237.5	1.1171	0.132976	8.40073	4.43697e-17	1.8139e-15	yes	up
ENSOCUG00000005294|RRAGD	3010.97	-2.02288	0.24101	-8.39337	4.72391e-17	1.92682e-15	yes	down
ENSOCUG00000021735|ITGA7	15406.9	3.20445	0.382325	8.38149	5.22632e-17	2.12691e-15	yes	up
ENSOCUG00000008113	13252.4	-1.7398	0.207738	-8.37497	5.52386e-17	2.23785e-15	yes	down
ENSOCUG00000034529	88523.7	2.61668	0.312432	8.3752	5.51286e-17	2.23785e-15	yes	up
ENSOCUG00000012991|PDIA6	12777.6	1.54923	0.18527	8.36205	6.16351e-17	2.49136e-15	yes	up
ENSOCUG00000006105|CDHR1	1312.14	-4.22273	0.505035	-8.36126	6.20516e-17	2.50256e-15	yes	down
ENSOCUG00000013534|ENPP2	5134.57	3.53315	0.423652	8.33976	7.44393e-17	2.99543e-15	yes	up
ENSOCUG00000011505	336.343	-3.55224	0.426061	-8.33739	7.59492e-17	3.04935e-15	yes	down
ENSOCUG00000001322|DAO	265.519	11.1553	1.33834	8.33512	7.74175e-17	3.10137e-15	yes	up
ENSOCUG00000014696	419.204	2.1679	0.260332	8.32747	8.25881e-17	3.30113e-15	yes	up
ENSOCUG00000008285|NEGR1	1068.79	2.81489	0.338421	8.31772	8.96713e-17	3.57629e-15	yes	up
ENSOCUG00000001887|TMEM245	4904.08	1.29129	0.155277	8.31604	9.09539e-17	3.6194e-15	yes	up
ENSOCUG00000027862|CNPY3	2096.63	1.47528	0.177409	8.31569	9.12218e-17	3.62203e-15	yes	up
ENSOCUG00000025830|CAPN5	1387.63	2.82584	0.339863	8.31465	9.20238e-17	3.64581e-15	yes	up
ENSOCUG00000001389|LINGO4	128.644	-10.8031	1.29943	-8.31375	9.27224e-17	3.66539e-15	yes	down
ENSOCUG00000031663|MRC2	1571.19	1.78509	0.215158	8.29665	1.07089e-16	4.22403e-15	yes	up
ENSOCUG00000024273|SULF2	836.631	2.09345	0.252671	8.28529	1.17823e-16	4.63721e-15	yes	up
ENSOCUG00000016289|HPGD	1273.36	2.88508	0.348238	8.28478	1.18332e-16	4.64705e-15	yes	up
ENSOCUG00000012796|PPT1	2364.64	1.13203	0.136895	8.26932	1.34726e-16	5.27932e-15	yes	up
ENSOCUG00000039460|PCDHB16	321.563	2.56557	0.310485	8.26313	1.41906e-16	5.54855e-15	yes	up
ENSOCUG00000012701|TLR8	545.7	2.44322	0.29609	8.25162	1.56262e-16	6.09661e-15	yes	up
ENSOCUG00000004624|SYT10	120.584	-6.52311	0.791436	-8.24212	1.69184e-16	6.58642e-15	yes	down
ENSOCUG00000026842|LPAR1	2980.03	1.61783	0.196329	8.24041	1.71625e-16	6.66699e-15	yes	up
ENSOCUG00000001496|STARD7	9923.37	-1.80804	0.219453	-8.23887	1.73849e-16	6.73882e-15	yes	down
ENSOCUG00000010508|IDH2	17239.7	-2.90402	0.352597	-8.23609	1.77923e-16	6.88188e-15	yes	down
ENSOCUG00000000763|PLA2G7	1724.96	1.40214	0.17039	8.22896	1.88853e-16	7.2889e-15	yes	up
ENSOCUG00000016548|ROR2	1112.59	2.75627	0.334962	8.2286	1.89414e-16	7.29489e-15	yes	up
ENSOCUG00000032756	359.147	8.43361	1.02497	8.22816	1.90105e-16	7.30583e-15	yes	up
ENSOCUG00000036699	248.806	4.97822	0.605862	8.21676	2.09073e-16	8.0176e-15	yes	up
ENSOCUG00000012851|LIMA1	11082.1	1.68602	0.205281	8.21324	2.15296e-16	8.23862e-15	yes	up
ENSOCUG00000014832|STEAP2	885.724	2.2641	0.275829	8.20837	2.24216e-16	8.56172e-15	yes	up
ENSOCUG00000009776|ZHX1	11653.5	0.953846	0.116583	8.18172	2.79829e-16	1.06626e-14	no	.
ENSOCUG00000024991|ALPK1	1062.49	2.38393	0.29154	8.17703	2.90926e-16	1.1062e-14	yes	up
ENSOCUG00000015474	3712.81	1.42813	0.174736	8.17305	3.00683e-16	1.14088e-14	yes	up
ENSOCUG00000003098|SH3RF1	2274.52	1.37501	0.168313	8.1694	3.0993e-16	1.17348e-14	yes	up
ENSOCUG00000013721|CRY1	1367.53	-1.38604	0.16979	-8.16326	3.26102e-16	1.23212e-14	yes	down
ENSOCUG00000006685|GABPA	6788.41	-1.06608	0.1306	-8.16295	3.26932e-16	1.23266e-14	yes	down
ENSOCUG00000022007|ISLR	1250.12	2.61663	0.320614	8.1613	3.31427e-16	1.24698e-14	yes	up
ENSOCUG00000001269|NNT	18951.5	-1.18704	0.145635	-8.15078	3.61585e-16	1.35761e-14	yes	down
ENSOCUG00000027166	62062.8	2.53734	0.311802	8.13766	4.03003e-16	1.50996e-14	yes	up
ENSOCUG00000008483|ERN2	287.108	3.63454	0.446838	8.13391	4.15645e-16	1.55408e-14	yes	up
ENSOCUG00000001799|EPB41L2	42190	1.46087	0.179671	8.13082	4.26408e-16	1.59101e-14	yes	up
ENSOCUG00000024302|LGALS1	22018.1	1.76552	0.217431	8.11989	4.66611e-16	1.7374e-14	yes	up
ENSOCUG00000024754|GNAT3	2343.21	-5.76993	0.710976	-8.1155	4.83777e-16	1.79759e-14	yes	down
ENSOCUG00000016230|RABGGTB	4708.82	-1.50788	0.185931	-8.10989	5.06648e-16	1.87868e-14	yes	down
ENSOCUG00000016419|BZW2	9891.84	-1.38348	0.170605	-8.10923	5.09404e-16	1.885e-14	yes	down
ENSOCUG00000001436|MAOB	5981.21	2.0855	0.257703	8.09263	5.83888e-16	2.15618e-14	yes	up
ENSOCUG00000032298	30784.1	2.19197	0.271755	8.06597	7.26578e-16	2.6776e-14	yes	up
ENSOCUG00000024877|DMTN	1551.07	2.99407	0.37138	8.06202	7.50411e-16	2.75976e-14	yes	up
ENSOCUG00000027060	2844.88	-1.61605	0.200501	-8.06007	7.62491e-16	2.79845e-14	yes	down
ENSOCUG00000013383|RTN4IP1	1099.16	-1.23157	0.152807	-8.05963	7.65253e-16	2.80286e-14	yes	down
ENSOCUG00000001526|SYPL2	2585.65	-4.09725	0.508566	-8.05648	7.85232e-16	2.87017e-14	yes	down
ENSOCUG00000000775|ADRA1A	2042.33	-3.20901	0.398756	-8.04756	8.44612e-16	3.08095e-14	yes	down
ENSOCUG00000011452	9860.08	2.2378	0.278093	8.04697	8.48692e-16	3.08329e-14	yes	up
ENSOCUG00000003185|CSPG4	870.675	3.682	0.457551	8.04721	8.47062e-16	3.08329e-14	yes	up
ENSOCUG00000005794|STOM	19655	1.56274	0.19427	8.04418	8.68251e-16	3.14798e-14	yes	up
ENSOCUG00000008730|LRRK1	4004.02	1.93542	0.240733	8.0397	9.00617e-16	3.25874e-14	yes	up
ENSOCUG00000035878	147.777	-10.04	1.24888	-8.03917	9.04499e-16	3.26621e-14	yes	down
ENSOCUG00000015589	12718.1	1.97657	0.245964	8.036	9.28209e-16	3.34509e-14	yes	up
ENSOCUG00000028159	572.319	-1.95695	0.243592	-8.03373	9.45499e-16	3.40058e-14	yes	down
ENSOCUG00000015875|RFTN1	3021.92	2.18137	0.27158	8.03213	9.57942e-16	3.43844e-14	yes	up
ENSOCUG00000002489	920.406	2.53144	0.315206	8.03106	9.66323e-16	3.4616e-14	yes	up
ENSOCUG00000036909	11572.6	2.09137	0.260588	8.02556	1.01063e-15	3.61309e-14	yes	up
ENSOCUG00000007938	6772.35	2.47068	0.307954	8.02287	1.03299e-15	3.6857e-14	yes	up
ENSOCUG00000011137|FBLN1	4675.64	2.53355	0.31597	8.01833	1.07195e-15	3.81713e-14	yes	up
ENSOCUG00000010635|PERM1	306.044	-3.80744	0.475175	-8.01271	1.12211e-15	3.98784e-14	yes	down
ENSOCUG00000000409	13663	2.24822	0.280632	8.01127	1.13525e-15	4.02656e-14	yes	up
ENSOCUG00000012948|DOCK7	7055.43	1.33477	0.166824	8.00107	1.23342e-15	4.36612e-14	yes	up
ENSOCUG00000025236	374.845	-3.02463	0.378267	-7.99602	1.28509e-15	4.54006e-14	yes	down
ENSOCUG00000006507|FUCA1	3113.63	1.2439	0.155703	7.98896	1.3608e-15	4.7948e-14	yes	up
ENSOCUG00000002686|FAM162A	3128.21	-1.33544	0.167164	-7.9888	1.36254e-15	4.7948e-14	yes	down
ENSOCUG00000034695	355.982	-5.52295	0.69149	-7.98702	1.38236e-15	4.85504e-14	yes	down
ENSOCUG00000029510|ANKS1B	927.23	3.41418	0.428085	7.97546	1.51809e-15	5.32132e-14	yes	up
ENSOCUG00000015422|NCOA1	24129.3	-1.63662	0.205329	-7.97072	1.57755e-15	5.51897e-14	yes	down
ENSOCUG00000008153|MATN1	3170.58	1.70037	0.213538	7.96286	1.68113e-15	5.86989e-14	yes	up
ENSOCUG00000003593|ACSL5	1871.67	1.67939	0.21101	7.95882	1.73684e-15	6.05265e-14	yes	up
ENSOCUG00000002156|PATL1	4192.9	-1.56043	0.196153	-7.95516	1.78907e-15	6.22255e-14	yes	down
ENSOCUG00000012327|MED4	3468.08	-1.96387	0.246896	-7.95424	1.80229e-15	6.25644e-14	yes	down
ENSOCUG00000033569|NDUFA12	7956.41	-1.30367	0.163919	-7.95315	1.81827e-15	6.29969e-14	yes	down
ENSOCUG00000008757|MYOF	8751.48	1.99491	0.25091	7.95072	1.85438e-15	6.41242e-14	yes	up
ENSOCUG00000028218|POGK	647.656	1.14227	0.143839	7.94133	2.00032e-15	6.90379e-14	yes	up
ENSOCUG00000005845	925.49	1.64785	0.207544	7.93976	2.02579e-15	6.97827e-14	yes	up
ENSOCUG00000009882|NCAPH	6519.15	-1.49402	0.188228	-7.93725	2.06708e-15	7.10686e-14	yes	down
[truncated: 17,425 more rows]

## Sheet: D85_vs_D15
	baseMean	log2FoldChange	lfcSE	stat	pvalue	padj	isDEG	up_down
[truncated: 14,932 more rows]

[truncated: 2 more sheets: Y2_vs_D15, Y2_vs_D85]
