# Supplementary material for: Dynamics of transcriptome and chromatin accessibility revealed sequential regulation of potential transcription factors during the brown adipose tissue whitening in rabbits
Source: Front Cell Dev Biol. 2022 Sep 26;10:981661. doi: 10.3389/fcell.2022.981661 (PMC9548568; doi:10.3389/fcell.2022.981661)
Supplement: Supplementary file 3 [file DataSheet1.ZIP]

Archive with 1 entries (1 files):
- Table S7.csv
