# Supplementary material for: Dynamics of transcriptome and chromatin accessibility revealed sequential regulation of potential transcription factors during the brown adipose tissue whitening in rabbits
Source: Front Cell Dev Biol. 2022 Sep 26;10:981661. doi: 10.3389/fcell.2022.981661 (PMC9548568; doi:10.3389/fcell.2022.981661)
Supplement: Supplementary file 4 [file Table6.XLSX]

## Sheet: Sheet1
Table S6 Combined analysis of chromatin accessibility and gene expression based on peak annotation
group	peakName	annotation	geneId	gene_name	peak log2FoldChange	RNA log2FoldChange	peakChange	RNAChange
D15_vs_D0	1_443987_444187	Distal Intergenic	ENSOCUG00000009840	SLC46A2	1.3754	2.016	Increased peaks	Upregualted RNA
D15_vs_D0	1_1658133_1658333	Intron (ENSOCUT00000008530/ENSOCUG00000008533, intron 1 of 3)	ENSOCUG00000008533	DNAJC25	-1.0418	-2.00029	Decreased peaks	Downregulated RNA
D15_vs_D0	1_25146160_25146360	Promoter (1-2kb)	ENSOCUG00000028924	U6	-1.44342	-1.93873	Decreased peaks	Downregulated RNA
D15_vs_D0	1_25208726_25208926	Distal Intergenic	ENSOCUG00000028924	U6	1.20694	-1.93873	Increased peaks	Downregulated RNA
D15_vs_D0	1_25250708_25250908	Distal Intergenic	ENSOCUG00000028924	U6	2.16162	-1.93873	Increased peaks	Downregulated RNA
D15_vs_D0	1_25269695_25269895	Distal Intergenic	ENSOCUG00000028924	U6	1.18447	-1.93873	Increased peaks	Downregulated RNA
D15_vs_D0	1_26424821_26425021	Intron (ENSOCUT00000017669/ENSOCUG00000017666, intron 1 of 20)	ENSOCUG00000017666	TEK	1.18142	-1.08956	Increased peaks	Downregulated RNA
D15_vs_D0	1_26430613_26430813	Intron (ENSOCUT00000017669/ENSOCUG00000017666, intron 1 of 20)	ENSOCUG00000017666	TEK	-1.61005	-1.08956	Decreased peaks	Downregulated RNA
D15_vs_D0	1_26467697_26467897	Distal Intergenic	ENSOCUG00000017666	TEK	4.58086	-1.08956	Increased peaks	Downregulated RNA
D15_vs_D0	1_26761011_26761211	Distal Intergenic	ENSOCUG00000023508	.	3.53667	3.0928	Increased peaks	Upregualted RNA
D15_vs_D0	1_36447684_36447884	Intron (ENSOCUT00000001181/ENSOCUG00000001183, intron 1 of 8)	ENSOCUG00000001183	SH3GL2	1.96658	1.24331	Increased peaks	Upregualted RNA
D15_vs_D0	1_36450936_36451136	Intron (ENSOCUT00000001181/ENSOCUG00000001183, intron 1 of 8)	ENSOCUG00000001183	SH3GL2	1.4729	1.24331	Increased peaks	Upregualted RNA
D15_vs_D0	1_36503191_36503391	Distal Intergenic	ENSOCUG00000001183	SH3GL2	1.36965	1.24331	Increased peaks	Upregualted RNA
D15_vs_D0	1_48291598_48291798	Intron (ENSOCUT00000016466/ENSOCUG00000016469, intron 1 of 3)	ENSOCUG00000016469	MLANA	1.60143	-2.16005	Increased peaks	Downregulated RNA
D15_vs_D0	1_49907959_49908159	Distal Intergenic	ENSOCUG00000035504	.	1.29092	-1.80619	Increased peaks	Downregulated RNA
D15_vs_D0	1_49921427_49921627	Distal Intergenic	ENSOCUG00000035504	.	1.33201	-1.80619	Increased peaks	Downregulated RNA
D15_vs_D0	1_49926236_49926436	Distal Intergenic	ENSOCUG00000035504	.	1.393	-1.80619	Increased peaks	Downregulated RNA
D15_vs_D0	1_49935829_49936029	Intron (ENSOCUT00000035250/ENSOCUG00000035504, intron 1 of 2)	ENSOCUG00000035504	.	1.2318	-1.80619	Increased peaks	Downregulated RNA
D15_vs_D0	1_52439239_52439439	Intron (ENSOCUT00000022037/ENSOCUG00000006320, intron 19 of 32)	ENSOCUG00000006320	SMARCA2	-1.52713	1.26202	Decreased peaks	Upregualted RNA
D15_vs_D0	1_53613969_53614169	Distal Intergenic	ENSOCUG00000003299	DMRT2	1.23534	1.11364	Increased peaks	Upregualted RNA
D15_vs_D0	1_53638245_53638445	Distal Intergenic	ENSOCUG00000018988	U1	1.27525	-1.07852	Increased peaks	Downregulated RNA
D15_vs_D0	1_53696173_53696373	Intron (ENSOCUT00000003293/ENSOCUG00000004582, intron 4 of 4)	ENSOCUG00000018988	U1	1.67823	-1.07852	Increased peaks	Downregulated RNA
D15_vs_D0	1_58751382_58751582	Distal Intergenic	ENSOCUG00000000795	ZFAND5	1.85878	-1.41806	Increased peaks	Downregulated RNA
D15_vs_D0	1_58810713_58810913	Distal Intergenic	ENSOCUG00000000795	ZFAND5	-1.62489	-1.41806	Decreased peaks	Downregulated RNA
D15_vs_D0	1_59142802_59143002	Intron (ENSOCUT00000009439/ENSOCUG00000009437, intron 2 of 21)	ENSOCUG00000009437	TMC1	1.78187	-2.34098	Increased peaks	Downregulated RNA
D15_vs_D0	1_59188603_59188803	Intron (ENSOCUT00000009439/ENSOCUG00000009437, intron 3 of 21)	ENSOCUG00000009437	TMC1	-1.2414	-2.34098	Decreased peaks	Downregulated RNA
D15_vs_D0	1_59213336_59213536	Intron (ENSOCUT00000009439/ENSOCUG00000009437, intron 4 of 21)	ENSOCUG00000009437	TMC1	1.65832	-2.34098	Increased peaks	Downregulated RNA
D15_vs_D0	1_63336634_63336834	Distal Intergenic	ENSOCUG00000008553	PRUNE2	-1.08913	1.49445	Decreased peaks	Upregualted RNA
D15_vs_D0	1_70776207_70776407	Distal Intergenic	ENSOCUG00000000822	.	-1.12313	1.18562	Decreased peaks	Upregualted RNA
D15_vs_D0	1_73486745_73486945	Intron (ENSOCUT00000053894/ENSOCUG00000003518, intron 24 of 25)	ENSOCUG00000017008	.	1.87438	7.50444	Increased peaks	Upregualted RNA
D15_vs_D0	1_73513289_73513489	Intron (ENSOCUT00000017005/ENSOCUG00000017008, intron 6 of 6)	ENSOCUG00000017008	.	1.69567	7.50444	Increased peaks	Upregualted RNA
D15_vs_D0	1_76386096_76386296	Intron (ENSOCUT00000016551/ENSOCUG00000016548, intron 1 of 8)	ENSOCUG00000016548	ROR2	1.45468	1.31759	Increased peaks	Upregualted RNA
D15_vs_D0	1_76399469_76399669	Intron (ENSOCUT00000016551/ENSOCUG00000016548, intron 1 of 8)	ENSOCUG00000016548	ROR2	-1.54233	1.31759	Decreased peaks	Upregualted RNA
D15_vs_D0	1_77145929_77146129	Distal Intergenic	ENSOCUG00000017539	SYK	1.67951	1.06701	Increased peaks	Upregualted RNA
D15_vs_D0	1_77236044_77236244	Exon (ENSOCUT00000017541/ENSOCUG00000017539, exon 13 of 14)	ENSOCUG00000017539	SYK	1.54732	1.06701	Increased peaks	Upregualted RNA
D15_vs_D0	1_77259396_77259596	Exon (ENSOCUT00000017541/ENSOCUG00000017539, exon 4 of 14)	ENSOCUG00000017539	SYK	-1.16261	1.06701	Decreased peaks	Upregualted RNA
D15_vs_D0	1_78239273_78239473	Distal Intergenic	ENSOCUG00000013296	GADD45G	-1.28643	-2.1562	Decreased peaks	Downregulated RNA
D15_vs_D0	1_90969376_90969576	Distal Intergenic	ENSOCUG00000012610	CDON	2.72868	1.07933	Increased peaks	Upregualted RNA
D15_vs_D0	1_90977766_90977966	Distal Intergenic	ENSOCUG00000012610	CDON	-1.04855	1.07933	Decreased peaks	Upregualted RNA
D15_vs_D0	1_91066129_91066329	Promoter (2-3kb)	ENSOCUG00000012610	CDON	-1.9012	1.07933	Decreased peaks	Upregualted RNA
D15_vs_D0	1_98318346_98318546	Distal Intergenic	ENSOCUG00000010458	NECTIN1	1.81585	1.06716	Increased peaks	Upregualted RNA
D15_vs_D0	1_99344491_99344691	Promoter (1-2kb)	ENSOCUG00000011238	SIK3	-1.09205	-1.15091	Decreased peaks	Downregulated RNA
D15_vs_D0	1_109457445_109457645	Distal Intergenic	ENSOCUG00000004490	GUCY1A2	1.35353	1.15417	Increased peaks	Upregualted RNA
D15_vs_D0	1_109646215_109646415	Intron (ENSOCUT00000004489/ENSOCUG00000004490, intron 3 of 8)	ENSOCUG00000004490	GUCY1A2	-1.11246	1.15417	Decreased peaks	Upregualted RNA
D15_vs_D0	1_109668440_109668640	Intron (ENSOCUT00000004489/ENSOCUG00000004490, intron 4 of 8)	ENSOCUG00000004490	GUCY1A2	1.25971	1.15417	Increased peaks	Upregualted RNA
D15_vs_D0	1_137596780_137596980	Intron (ENSOCUT00000004688/ENSOCUG00000004686, intron 2 of 32)	ENSOCUG00000004686	TENM4	1.28289	1.24225	Increased peaks	Upregualted RNA
D15_vs_D0	1_137818708_137818908	Intron (ENSOCUT00000004688/ENSOCUG00000004686, intron 4 of 32)	ENSOCUG00000004686	TENM4	-1.02978	1.24225	Decreased peaks	Upregualted RNA
D15_vs_D0	1_138441261_138441461	Intron (ENSOCUT00000024682/ENSOCUG00000017463, intron 1 of 9)	ENSOCUG00000005752	.	-2.43015	-1.52142	Decreased peaks	Downregulated RNA
D15_vs_D0	1_140108853_140109053	Distal Intergenic	ENSOCUG00000021411	TSKU	-1.05485	2.50011	Decreased peaks	Upregualted RNA
D15_vs_D0	1_140997160_140997360	Intron (ENSOCUT00000062966/ENSOCUG00000014223, intron 3 of 7)	ENSOCUG00000014223	UVRAG	-1.13829	1.70865	Decreased peaks	Upregualted RNA
D15_vs_D0	1_148809983_148810183	Intron (ENSOCUT00000061910/ENSOCUG00000017504, intron 1 of 7)	ENSOCUG00000017504	SYT9	1.19056	1.13138	Increased peaks	Upregualted RNA
D15_vs_D0	1_148880294_148880494	Intron (ENSOCUT00000061910/ENSOCUG00000017504, intron 3 of 7)	ENSOCUG00000017504	SYT9	1.19272	1.13138	Increased peaks	Upregualted RNA
D15_vs_D0	1_149825310_149825510	Intron (ENSOCUT00000017203/ENSOCUG00000017198, intron 1 of 11)	ENSOCUG00000017198	TUB	1.38587	1.02551	Increased peaks	Upregualted RNA
D15_vs_D0	1_156408253_156408453	Intron (ENSOCUT00000061345/ENSOCUG00000007719, intron 1 of 14)	ENSOCUG00000007719	PDE3B	-1.80399	-1.09371	Decreased peaks	Downregulated RNA
D15_vs_D0	1_156955200_156955400	Distal Intergenic	ENSOCUG00000030877	.	1.46747	6.17066	Increased peaks	Upregualted RNA
D15_vs_D0	1_156963079_156963279	Distal Intergenic	ENSOCUG00000030877	.	1.89854	6.17066	Increased peaks	Upregualted RNA
D15_vs_D0	1_157032216_157032416	Distal Intergenic	ENSOCUG00000030877	.	-1.03512	6.17066	Decreased peaks	Upregualted RNA
D15_vs_D0	1_175670085_175670285	Intron (ENSOCUT00000034562/ENSOCUG00000012007, intron 2 of 8)	ENSOCUG00000012007	PRR5L	-1.15889	1.09162	Decreased peaks	Upregualted RNA
D15_vs_D0	1_183293093_183293293	Distal Intergenic	ENSOCUG00000016351	HSD17B12	-1.35142	-1.36188	Decreased peaks	Downregulated RNA
D15_vs_D0	1_184210252_184210452	Intron (ENSOCUT00000000861/ENSOCUG00000000861, intron 1 of 6)	ENSOCUG00000000861	CD82	-1.0353	1.31285	Decreased peaks	Upregualted RNA
D15_vs_D0	1_185646119_185646319	Intron (ENSOCUT00000004418/ENSOCUG00000004418, intron 1 of 10)	ENSOCUG00000004418	CREB3L1	1.7141	2.47118	Increased peaks	Upregualted RNA
D15_vs_D0	1_185729480_185729680	Intron (ENSOCUT00000016119/ENSOCUG00000016117, intron 17 of 17)	ENSOCUG00000021064	CHRM4	-1.2111	-6.98361	Decreased peaks	Downregulated RNA
D15_vs_D0	10_3431966_3432166	Intron (ENSOCUT00000052265/ENSOCUG00000014444, intron 1 of 13)	ENSOCUG00000014444	HDAC9	-1.0275	1.06932	Decreased peaks	Upregualted RNA
D15_vs_D0	10_3692165_3692365	Intron (ENSOCUT00000052265/ENSOCUG00000014444, intron 1 of 13)	ENSOCUG00000014444	HDAC9	-1.38429	1.06932	Decreased peaks	Upregualted RNA
D15_vs_D0	10_3780806_3781006	Intron (ENSOCUT00000052265/ENSOCUG00000014444, intron 4 of 13)	ENSOCUG00000014444	HDAC9	1.51568	1.06932	Increased peaks	Upregualted RNA
D15_vs_D0	10_4044372_4044572	Intron (ENSOCUT00000062293/ENSOCUG00000014444, intron 10 of 21)	ENSOCUG00000014444	HDAC9	-1.28091	1.06932	Decreased peaks	Upregualted RNA
D15_vs_D0	10_8327980_8328180	Promoter (<=1kb)	ENSOCUG00000026334	GPNMB	1.41518	2.88189	Increased peaks	Upregualted RNA
D15_vs_D0	10_13144748_13144948	Promoter (1-2kb)	ENSOCUG00000003639	CREB5	1.59181	1.06607	Increased peaks	Upregualted RNA
D15_vs_D0	10_13169813_13170013	Intron (ENSOCUT00000040040/ENSOCUG00000003639, intron 3 of 8)	ENSOCUG00000003639	CREB5	1.64946	1.06607	Increased peaks	Upregualted RNA
D15_vs_D0	10_13179919_13180119	Intron (ENSOCUT00000040040/ENSOCUG00000003639, intron 3 of 8)	ENSOCUG00000003639	CREB5	1.4078	1.06607	Increased peaks	Upregualted RNA
D15_vs_D0	10_13239454_13239654	Intron (ENSOCUT00000040040/ENSOCUG00000003639, intron 4 of 8)	ENSOCUG00000003639	CREB5	1.81448	1.06607	Increased peaks	Upregualted RNA
D15_vs_D0	10_13285834_13286034	Intron (ENSOCUT00000040040/ENSOCUG00000003639, intron 4 of 8)	ENSOCUG00000003639	CREB5	1.91386	1.06607	Increased peaks	Upregualted RNA
D15_vs_D0	10_13454821_13455021	Intron (ENSOCUT00000040040/ENSOCUG00000003639, intron 6 of 8)	ENSOCUG00000003639	CREB5	2.02902	1.06607	Increased peaks	Upregualted RNA
D15_vs_D0	10_13473927_13474127	Exon (ENSOCUT00000040040/ENSOCUG00000003639, exon 7 of 9)	ENSOCUG00000003639	CREB5	1.85357	1.06607	Increased peaks	Upregualted RNA
D15_vs_D0	10_16267218_16267418	Intron (ENSOCUT00000049123/ENSOCUG00000009113, intron 3 of 18)	ENSOCUG00000009113	PDE1C	-1.32137	1.71897	Decreased peaks	Upregualted RNA
D15_vs_D0	10_16311954_16312154	Intron (ENSOCUT00000049123/ENSOCUG00000009113, intron 3 of 18)	ENSOCUG00000009113	PDE1C	1.56145	1.71897	Increased peaks	Upregualted RNA
D15_vs_D0	10_16420476_16420676	Intron (ENSOCUT00000049123/ENSOCUG00000009113, intron 1 of 18)	ENSOCUG00000009113	PDE1C	1.18691	1.71897	Increased peaks	Upregualted RNA
D15_vs_D0	10_18938812_18939012	Distal Intergenic	ENSOCUG00000009890	DPY19L2	-1.29685	1.96046	Decreased peaks	Upregualted RNA
D15_vs_D0	10_19809604_19809804	Intron (ENSOCUT00000005145/ENSOCUG00000005145, intron 2 of 6)	ENSOCUG00000005151	KIAA0895	-1.49058	1.27433	Decreased peaks	Upregualted RNA
D15_vs_D0	10_19813880_19814080	Intron (ENSOCUT00000005145/ENSOCUG00000005145, intron 4 of 6)	ENSOCUG00000005151	KIAA0895	-1.14741	1.27433	Decreased peaks	Upregualted RNA
D15_vs_D0	10_19825581_19825781	Distal Intergenic	ENSOCUG00000005151	KIAA0895	1.31667	1.27433	Increased peaks	Upregualted RNA
D15_vs_D0	10_19850945_19851145	Intron (ENSOCUT00000062108/ENSOCUG00000005151, intron 3 of 8)	ENSOCUG00000005151	KIAA0895	1.97611	1.27433	Increased peaks	Upregualted RNA
D15_vs_D0	10_19954504_19954704	Intron (ENSOCUT00000005162/ENSOCUG00000005159, intron 25 of 25)	ENSOCUG00000005151	KIAA0895	1.97477	1.27433	Increased peaks	Upregualted RNA
D15_vs_D0	10_20073284_20073484	Exon (ENSOCUT00000042296/ENSOCUG00000014567, exon 12 of 23)	ENSOCUG00000014567	AOAH	1.52448	1.55382	Increased peaks	Upregualted RNA
D15_vs_D0	10_20089483_20089683	Intron (ENSOCUT00000042296/ENSOCUG00000014567, intron 6 of 22)	ENSOCUG00000014567	AOAH	1.27885	1.55382	Increased peaks	Upregualted RNA
D15_vs_D0	10_20099234_20099434	Intron (ENSOCUT00000042296/ENSOCUG00000014567, intron 4 of 22)	ENSOCUG00000014567	AOAH	1.8452	1.55382	Increased peaks	Upregualted RNA
D15_vs_D0	10_24891103_24891303	Distal Intergenic	ENSOCUG00000006563	GLI3	-1.57206	1.00363	Decreased peaks	Upregualted RNA
D15_vs_D0	10_25005017_25005217	Intron (ENSOCUT00000050967/ENSOCUG00000006563, intron 6 of 10)	ENSOCUG00000006563	GLI3	1.50047	1.00363	Increased peaks	Upregualted RNA
D15_vs_D0	10_25037790_25037990	Promoter (<=1kb)	ENSOCUG00000006563	GLI3	2.10385	1.00363	Increased peaks	Upregualted RNA
D15_vs_D0	10_25052569_25052769	Intron (ENSOCUT00000006566/ENSOCUG00000006563, intron 4 of 14)	ENSOCUG00000006563	GLI3	-1.59971	1.00363	Decreased peaks	Upregualted RNA
D15_vs_D0	10_25116870_25117070	Intron (ENSOCUT00000006566/ENSOCUG00000006563, intron 3 of 14)	ENSOCUG00000006563	GLI3	1.53051	1.00363	Increased peaks	Upregualted RNA
D15_vs_D0	10_25127050_25127250	Intron (ENSOCUT00000006566/ENSOCUG00000006563, intron 3 of 14)	ENSOCUG00000006563	GLI3	1.59312	1.00363	Increased peaks	Upregualted RNA
D15_vs_D0	10_25153306_25153506	Intron (ENSOCUT00000006566/ENSOCUG00000006563, intron 2 of 14)	ENSOCUG00000006563	GLI3	-1.39426	1.00363	Decreased peaks	Upregualted RNA
D15_vs_D0	10_25217344_25217544	Intron (ENSOCUT00000006566/ENSOCUG00000006563, intron 1 of 14)	ENSOCUG00000006563	GLI3	-1.03579	1.00363	Decreased peaks	Upregualted RNA
D15_vs_D0	10_25349100_25349300	Distal Intergenic	ENSOCUG00000006563	GLI3	1.78655	1.00363	Increased peaks	Upregualted RNA
D15_vs_D0	10_25376074_25376274	Distal Intergenic	ENSOCUG00000006563	GLI3	1.54117	1.00363	Increased peaks	Upregualted RNA
D15_vs_D0	10_26449572_26449772	Distal Intergenic	ENSOCUG00000006916	BLVRA	2.19955	1.38815	Increased peaks	Upregualted RNA
D15_vs_D0	10_26497172_26497372	Promoter (<=1kb)	ENSOCUG00000006916	BLVRA	1.14216	1.38815	Increased peaks	Upregualted RNA
D15_vs_D0	10_26553356_26553556	Intron (ENSOCUT00000006988/ENSOCUG00000006986, intron 4 of 15)	ENSOCUG00000006986	SCIN	1.49619	-2.6902	Increased peaks	Downregulated RNA
D15_vs_D0	10_27242383_27242583	Intron (ENSOCUT00000008872/ENSOCUG00000008865, intron 1 of 27)	ENSOCUG00000008865	THSD7A	-1.31724	1.14668	Decreased peaks	Upregualted RNA
D15_vs_D0	10_27342572_27342772	Intron (ENSOCUT00000008872/ENSOCUG00000008865, intron 1 of 27)	ENSOCUG00000008865	THSD7A	1.99533	1.14668	Increased peaks	Upregualted RNA
D15_vs_D0	10_30298242_30298442	Distal Intergenic	ENSOCUG00000027084	.	-1.40618	-1.41625	Decreased peaks	Downregulated RNA
D15_vs_D0	10_33589478_33589678	Intron (ENSOCUT00000017119/ENSOCUG00000017120, intron 6 of 10)	ENSOCUG00000017120	PDK4	-2.2292	-2.74833	Decreased peaks	Downregulated RNA
D15_vs_D0	10_33590971_33591171	Intron (ENSOCUT00000017119/ENSOCUG00000017120, intron 7 of 10)	ENSOCUG00000017120	PDK4	-1.54657	-2.74833	Decreased peaks	Downregulated RNA
D15_vs_D0	10_33593396_33593596	Exon (ENSOCUT00000017119/ENSOCUG00000017120, exon 9 of 11)	ENSOCUG00000017120	PDK4	-1.11574	-2.74833	Decreased peaks	Downregulated RNA
D15_vs_D0	10_33594978_33595178	3' UTR	ENSOCUG00000017120	PDK4	-2.39894	-2.74833	Decreased peaks	Downregulated RNA
D15_vs_D0	10_33599978_33600178	Distal Intergenic	ENSOCUG00000017120	PDK4	-1.60592	-2.74833	Decreased peaks	Downregulated RNA
D15_vs_D0	10_33600774_33600974	Distal Intergenic	ENSOCUG00000017120	PDK4	-1.5621	-2.74833	Decreased peaks	Downregulated RNA
D15_vs_D0	10_33631342_33631542	Distal Intergenic	ENSOCUG00000017120	PDK4	-1.07068	-2.74833	Decreased peaks	Downregulated RNA
D15_vs_D0	10_34519204_34519404	Exon (ENSOCUT00000036774/ENSOCUG00000012264, exon 17 of 47)	ENSOCUG00000012264	COL1A2	1.33007	1.68056	Increased peaks	Upregualted RNA
D15_vs_D0	10_38912380_38912580	Distal Intergenic	ENSOCUG00000013056	ZNF804B	-1.28795	3.27524	Decreased peaks	Upregualted RNA
D15_vs_D0	10_39086232_39086432	Distal Intergenic	ENSOCUG00000013056	ZNF804B	1.58338	3.27524	Increased peaks	Upregualted RNA
D15_vs_D0	10_39106612_39106812	Distal Intergenic	ENSOCUG00000013056	ZNF804B	-1.5101	3.27524	Decreased peaks	Upregualted RNA
D15_vs_D0	10_39136616_39136816	Distal Intergenic	ENSOCUG00000013056	ZNF804B	-1.06923	3.27524	Decreased peaks	Upregualted RNA
D15_vs_D0	10_39146311_39146511	Distal Intergenic	ENSOCUG00000013056	ZNF804B	-1.18443	3.27524	Decreased peaks	Upregualted RNA
D15_vs_D0	10_39205658_39205858	Distal Intergenic	ENSOCUG00000013056	ZNF804B	1.50594	3.27524	Increased peaks	Upregualted RNA
D15_vs_D0	10_39584119_39584319	Distal Intergenic	ENSOCUG00000013056	ZNF804B	-1.15133	3.27524	Decreased peaks	Upregualted RNA
D15_vs_D0	10_40151945_40152145	Distal Intergenic	ENSOCUG00000002574	STEAP4	1.52576	1.24415	Increased peaks	Upregualted RNA
D15_vs_D0	10_44678738_44678938	Promoter (2-3kb)	ENSOCUG00000014942	POLD2	-1.26226	-1.69037	Decreased peaks	Downregulated RNA
D15_vs_D0	10_45209966_45210166	Distal Intergenic	ENSOCUG00000024216	.	1.87901	1.5737	Increased peaks	Upregualted RNA
D15_vs_D0	10_45295658_45295858	Promoter (<=1kb)	ENSOCUG00000027132	NACAD	-1.02459	1.98345	Decreased peaks	Upregualted RNA
D15_vs_D0	11_1408939_1409139	Distal Intergenic	ENSOCUG00000003533	RASGRF2	-1.04155	1.34631	Decreased peaks	Upregualted RNA
D15_vs_D0	11_1466277_1466477	Intron (ENSOCUT00000048259/ENSOCUG00000003533, intron 1 of 26)	ENSOCUG00000003533	RASGRF2	1.57928	1.34631	Increased peaks	Upregualted RNA
D15_vs_D0	11_1522904_1523104	Intron (ENSOCUT00000048259/ENSOCUG00000003533, intron 5 of 26)	ENSOCUG00000003533	RASGRF2	-1.26115	1.34631	Decreased peaks	Upregualted RNA
D15_vs_D0	11_3618409_3618609	Intron (ENSOCUT00000015050/ENSOCUG00000015052, intron 6 of 6)	ENSOCUG00000002613	VCAN	-1.07931	1.11845	Decreased peaks	Upregualted RNA
D15_vs_D0	11_16369148_16369348	Intron (ENSOCUT00000034669/ENSOCUG00000007802, intron 2 of 31)	ENSOCUG00000007802	CAST	1.11858	1.15967	Increased peaks	Upregualted RNA
D15_vs_D0	11_16424565_16424765	Intron (ENSOCUT00000034669/ENSOCUG00000007802, intron 3 of 31)	ENSOCUG00000007802	CAST	-1.52932	1.15967	Decreased peaks	Upregualted RNA
D15_vs_D0	11_30758279_30758479	Distal Intergenic	ENSOCUG00000024909	.	2.66005	2.12618	Increased peaks	Upregualted RNA
D15_vs_D0	11_31685303_31685503	Promoter (1-2kb)	ENSOCUG00000026465	BTNL9	-1.31686	-1.12713	Decreased peaks	Downregulated RNA
D15_vs_D0	11_31698961_31699161	Intron (ENSOCUT00000023618/ENSOCUG00000026465, intron 6 of 10)	ENSOCUG00000026465	BTNL9	-1.37362	-1.12713	Decreased peaks	Downregulated RNA
D15_vs_D0	11_42054573_42054773	Intron (ENSOCUT00000043232/ENSOCUG00000039590, intron 1 of 1)	ENSOCUG00000039590	BASP1	-1.11409	1.33611	Decreased peaks	Upregualted RNA
D15_vs_D0	11_43998159_43998359	Intron (ENSOCUT00000017733/ENSOCUG00000017732, intron 1 of 11)	ENSOCUG00000017732	CDH18	-1.35696	2.4096	Decreased peaks	Upregualted RNA
D15_vs_D0	11_44189227_44189427	Distal Intergenic	ENSOCUG00000017732	CDH18	1.35171	2.4096	Increased peaks	Upregualted RNA
D15_vs_D0	11_44348605_44348805	Distal Intergenic	ENSOCUG00000017732	CDH18	-1.53536	2.4096	Decreased peaks	Upregualted RNA
D15_vs_D0	11_44407713_44407913	Distal Intergenic	ENSOCUG00000017732	CDH18	-1.54145	2.4096	Decreased peaks	Upregualted RNA
D15_vs_D0	11_54505015_54505215	Intron (ENSOCUT00000010505/ENSOCUG00000010507, intron 3 of 7)	ENSOCUG00000010507	NPR3	-1.77077	1.15742	Decreased peaks	Upregualted RNA
D15_vs_D0	11_54544562_54544762	Intron (ENSOCUT00000010505/ENSOCUG00000010507, intron 6 of 7)	ENSOCUG00000010507	NPR3	-1.6602	1.15742	Decreased peaks	Upregualted RNA
D15_vs_D0	11_57500630_57500830	Distal Intergenic	ENSOCUG00000038387	RANBP3L	-1.72347	3.35953	Decreased peaks	Upregualted RNA
D15_vs_D0	11_74949218_74949418	Intron (ENSOCUT00000041883/ENSOCUG00000011689, intron 1 of 8)	ENSOCUG00000011689	PDE4D	-1.28171	-1.31295	Decreased peaks	Downregulated RNA
D15_vs_D0	11_74969106_74969306	Intron (ENSOCUT00000064171/ENSOCUG00000011689, intron 5 of 14)	ENSOCUG00000011689	PDE4D	-1.01386	-1.31295	Decreased peaks	Downregulated RNA
D15_vs_D0	11_75149799_75149999	Promoter (2-3kb)	ENSOCUG00000011689	PDE4D	-1.08375	-1.31295	Decreased peaks	Downregulated RNA
D15_vs_D0	11_75171851_75172051	Intron (ENSOCUT00000064171/ENSOCUG00000011689, intron 1 of 14)	ENSOCUG00000011689	PDE4D	1.68196	-1.31295	Increased peaks	Downregulated RNA
D15_vs_D0	11_75252608_75252808	Intron (ENSOCUT00000063824/ENSOCUG00000011689, intron 1 of 14)	ENSOCUG00000011689	PDE4D	-1.11458	-1.31295	Decreased peaks	Downregulated RNA
D15_vs_D0	11_75449042_75449242	Intron (ENSOCUT00000011693/ENSOCUG00000011689, intron 1 of 14)	ENSOCUG00000011689	PDE4D	2.30426	-1.31295	Increased peaks	Downregulated RNA
D15_vs_D0	11_76014550_76014750	Intron (ENSOCUT00000049373/ENSOCUG00000011689, intron 1 of 15)	ENSOCUG00000011689	PDE4D	-1.21572	-1.31295	Decreased peaks	Downregulated RNA
D15_vs_D0	11_76021865_76022065	Intron (ENSOCUT00000049373/ENSOCUG00000011689, intron 1 of 15)	ENSOCUG00000011689	PDE4D	1.45538	-1.31295	Increased peaks	Downregulated RNA
D15_vs_D0	11_76114424_76114624	Intron (ENSOCUT00000049373/ENSOCUG00000011689, intron 1 of 15)	ENSOCUG00000011689	PDE4D	1.72189	-1.31295	Increased peaks	Downregulated RNA
D15_vs_D0	12_1267420_1267620	Promoter (1-2kb)	ENSOCUG00000013150	DSP	-1.81039	1.20636	Decreased peaks	Upregualted RNA
D15_vs_D0	12_1417064_1417264	Distal Intergenic	ENSOCUG00000003431	BMP6	-1.21328	-1.5133	Decreased peaks	Downregulated RNA
D15_vs_D0	12_1466642_1466842	Distal Intergenic	ENSOCUG00000003431	BMP6	-1.00335	-1.5133	Decreased peaks	Downregulated RNA
D15_vs_D0	12_1471977_1472177	Promoter (1-2kb)	ENSOCUG00000003431	BMP6	1.52073	-1.5133	Increased peaks	Downregulated RNA
D15_vs_D0	12_4657879_4658079	Intron (ENSOCUT00000017707/ENSOCUG00000017702, intron 15 of 18)	ENSOCUG00000013017	ELOVL2	-1.27249	-1.00364	Decreased peaks	Downregulated RNA
D15_vs_D0	12_4769231_4769431	Intron (ENSOCUT00000037383/ENSOCUG00000013017, intron 1 of 7)	ENSOCUG00000013017	ELOVL2	-1.35786	-1.00364	Decreased peaks	Downregulated RNA
D15_vs_D0	12_4782792_4782992	Intron (ENSOCUT00000037383/ENSOCUG00000013017, intron 1 of 7)	ENSOCUG00000013017	ELOVL2	1.4755	-1.00364	Increased peaks	Downregulated RNA
D15_vs_D0	12_14615474_14615674	Distal Intergenic	ENSOCUG00000034439	.	-1.12986	6.28747	Decreased peaks	Upregualted RNA
D15_vs_D0	12_14657219_14657419	Distal Intergenic	ENSOCUG00000034439	.	1.99208	6.28747	Increased peaks	Upregualted RNA
D15_vs_D0	12_20819728_20819928	Promoter (<=1kb)	ENSOCUG00000007039	.	1.40241	1.81758	Increased peaks	Upregualted RNA
D15_vs_D0	12_20826590_20826790	Exon (ENSOCUT00000063825/ENSOCUG00000007039, exon 24 of 40)	ENSOCUG00000007039	.	-1.254	1.81758	Decreased peaks	Upregualted RNA
D15_vs_D0	12_20882018_20882218	Intron (ENSOCUT00000007067/ENSOCUG00000007056, intron 2 of 28)	ENSOCUG00000007056	.	-1.3523	1.99772	Decreased peaks	Upregualted RNA
D15_vs_D0	12_23196695_23196895	Promoter (1-2kb)	ENSOCUG00000029731	.	1.16226	2.11636	Increased peaks	Upregualted RNA
D15_vs_D0	12_23287765_23287965	Promoter (<=1kb)	ENSOCUG00000002485	.	1.09832	1.69407	Increased peaks	Upregualted RNA
D15_vs_D0	12_23300609_23300809	Distal Intergenic	ENSOCUG00000002485	.	2.05153	1.69407	Increased peaks	Upregualted RNA
D15_vs_D0	12_23467839_23468039	Promoter (1-2kb)	ENSOCUG00000022573	HLA-DMA	2.33961	1.93577	Increased peaks	Upregualted RNA
D15_vs_D0	12_23478358_23478558	Distal Intergenic	ENSOCUG00000022573	HLA-DMA	1.71308	1.93577	Increased peaks	Upregualted RNA
D15_vs_D0	12_26781702_26781902	Promoter (2-3kb)	ENSOCUG00000033563	.	-1.57005	-1.06885	Decreased peaks	Downregulated RNA
D15_vs_D0	12_26784496_26784696	Intron (ENSOCUT00000046114/ENSOCUG00000033563, intron 1 of 3)	ENSOCUG00000033563	.	-1.63248	-1.06885	Decreased peaks	Downregulated RNA
D15_vs_D0	12_26815763_26815963	Distal Intergenic	ENSOCUG00000033563	.	-1.53221	-1.06885	Decreased peaks	Downregulated RNA
D15_vs_D0	12_26817538_26817738	Distal Intergenic	ENSOCUG00000033563	.	-1.15909	-1.06885	Decreased peaks	Downregulated RNA
D15_vs_D0	12_26866603_26866803	Promoter (<=1kb)	ENSOCUG00000020935	MTCH1	-1.34195	-1.09988	Decreased peaks	Downregulated RNA
D15_vs_D0	12_26867978_26868178	Promoter (1-2kb)	ENSOCUG00000020935	MTCH1	-1.3867	-1.09988	Decreased peaks	Downregulated RNA
D15_vs_D0	12_26885686_26885886	Intron (ENSOCUT00000006719/ENSOCUG00000006720, intron 4 of 16)	ENSOCUG00000006720	FGD2	1.72297	2.14229	Increased peaks	Upregualted RNA
D15_vs_D0	12_31539925_31540125	Intron (ENSOCUT00000060946/ENSOCUG00000017573, intron 3 of 5)	ENSOCUG00000017573	CCND3	1.34016	1.23196	Increased peaks	Upregualted RNA
D15_vs_D0	12_31547316_31547516	Intron (ENSOCUT00000060946/ENSOCUG00000017573, intron 1 of 5)	ENSOCUG00000017573	CCND3	-1.36596	1.23196	Decreased peaks	Upregualted RNA
D15_vs_D0	12_41105536_41105736	Intron (ENSOCUT00000004260/ENSOCUG00000004246, intron 59 of 65)	ENSOCUG00000007537	.	-1.25275	-1.16635	Decreased peaks	Downregulated RNA
D15_vs_D0	12_41272043_41272243	Intron (ENSOCUT00000004260/ENSOCUG00000004246, intron 50 of 65)	ENSOCUG00000007537	.	1.2081	-1.16635	Increased peaks	Downregulated RNA
D15_vs_D0	12_42155385_42155585	Distal Intergenic	ENSOCUG00000012094	TRAM2	1.21479	1.26842	Increased peaks	Upregualted RNA
D15_vs_D0	12_42177071_42177271	Distal Intergenic	ENSOCUG00000012094	TRAM2	1.41329	1.26842	Increased peaks	Upregualted RNA
D15_vs_D0	12_65641311_65641511	Distal Intergenic	ENSOCUG00000001488	IRAK1BP1	-1.19172	1.14893	Decreased peaks	Upregualted RNA
D15_vs_D0	12_76223293_76223493	Promoter (2-3kb)	ENSOCUG00000005294	RRAGD	-1.15813	-1.29524	Decreased peaks	Downregulated RNA
D15_vs_D0	12_82512249_82512449	Distal Intergenic	ENSOCUG00000018113	U1	-1.30832	-1.21665	Decreased peaks	Downregulated RNA
D15_vs_D0	12_88107355_88107555	Distal Intergenic	ENSOCUG00000002759	SIM1	1.65195	1.80537	Increased peaks	Upregualted RNA
D15_vs_D0	12_88236675_88236875	Exon (ENSOCUT00000002760/ENSOCUG00000002759, exon 8 of 11)	ENSOCUG00000002759	SIM1	-1.12875	1.80537	Decreased peaks	Upregualted RNA
D15_vs_D0	12_88353757_88353957	Intron (ENSOCUT00000002774/ENSOCUG00000002766, intron 36 of 41)	ENSOCUG00000002759	SIM1	1.74277	1.80537	Increased peaks	Upregualted RNA
D15_vs_D0	12_93409708_93409908	Intron (ENSOCUT00000039211/ENSOCUG00000000188, intron 9 of 15)	ENSOCUG00000000188	PREP	-1.24329	1.03969	Decreased peaks	Upregualted RNA
D15_vs_D0	12_93437230_93437430	Intron (ENSOCUT00000039211/ENSOCUG00000000188, intron 6 of 15)	ENSOCUG00000000188	PREP	-1.25385	1.03969	Decreased peaks	Upregualted RNA
D15_vs_D0	12_93489391_93489591	Promoter (<=1kb)	ENSOCUG00000000188	PREP	-1.18371	1.03969	Decreased peaks	Upregualted RNA
D15_vs_D0	12_94169299_94169499	Distal Intergenic	ENSOCUG00000015495	PRDM1	-1.85582	1.10244	Decreased peaks	Upregualted RNA
D15_vs_D0	12_96731002_96731202	Intron (ENSOCUT00000052366/ENSOCUG00000031331, intron 1 of 1)	ENSOCUG00000011789	ARMC2	-1.87845	1.1716	Decreased peaks	Upregualted RNA
D15_vs_D0	12_101307381_101307581	Distal Intergenic	ENSOCUG00000037908	.	1.67094	5.59217	Increased peaks	Upregualted RNA
D15_vs_D0	12_101541946_101542146	Distal Intergenic	ENSOCUG00000037908	.	1.2569	5.59217	Increased peaks	Upregualted RNA
D15_vs_D0	12_101566194_101566394	Distal Intergenic	ENSOCUG00000037908	.	-1.90894	5.59217	Decreased peaks	Upregualted RNA
D15_vs_D0	12_101682916_101683116	Distal Intergenic	ENSOCUG00000022352	.	-1.73155	1.07437	Decreased peaks	Upregualted RNA
D15_vs_D0	12_116766754_116766954	Intron (ENSOCUT00000003680/ENSOCUG00000003681, intron 4 of 5)	ENSOCUG00000003681	RSPO3	2.14858	1.98636	Increased peaks	Upregualted RNA
D15_vs_D0	12_124502521_124502721	Distal Intergenic	ENSOCUG00000007095	SLC2A12	1.55098	1.93896	Increased peaks	Upregualted RNA
D15_vs_D0	12_124625556_124625756	Promoter (1-2kb)	ENSOCUG00000014367	SGK1	-1.0206	-2.05296	Decreased peaks	Downregulated RNA
D15_vs_D0	12_124651419_124651619	Intron (ENSOCUT00000039515/ENSOCUG00000014367, intron 3 of 13)	ENSOCUG00000014367	SGK1	-2.77436	-2.05296	Decreased peaks	Downregulated RNA
D15_vs_D0	12_124669441_124669641	Intron (ENSOCUT00000039515/ENSOCUG00000014367, intron 2 of 13)	ENSOCUG00000014367	SGK1	-1.06075	-2.05296	Decreased peaks	Downregulated RNA
D15_vs_D0	12_124676522_124676722	Intron (ENSOCUT00000039515/ENSOCUG00000014367, intron 2 of 13)	ENSOCUG00000014367	SGK1	-1.40408	-2.05296	Decreased peaks	Downregulated RNA
D15_vs_D0	12_124678218_124678418	Intron (ENSOCUT00000039515/ENSOCUG00000014367, intron 2 of 13)	ENSOCUG00000014367	SGK1	1.15878	-2.05296	Increased peaks	Downregulated RNA
D15_vs_D0	12_124764793_124764993	Distal Intergenic	ENSOCUG00000014367	SGK1	2.03726	-2.05296	Increased peaks	Downregulated RNA
D15_vs_D0	12_124940269_124940469	Distal Intergenic	ENSOCUG00000034270	.	-1.38536	-1.71833	Decreased peaks	Downregulated RNA
D15_vs_D0	12_124964187_124964387	Promoter (<=1kb)	ENSOCUG00000034270	.	-1.1498	-1.71833	Decreased peaks	Downregulated RNA
D15_vs_D0	12_136673499_136673699	Intron (ENSOCUT00000010587/ENSOCUG00000010589, intron 2 of 2)	ENSOCUG00000010589	FBXO30	-1.02265	-1.74708	Decreased peaks	Downregulated RNA
D15_vs_D0	12_136743985_136744185	Distal Intergenic	ENSOCUG00000010589	FBXO30	-1.45565	-1.74708	Decreased peaks	Downregulated RNA
D15_vs_D0	12_141779686_141779886	Distal Intergenic	ENSOCUG00000004829	ESR1	-1.17941	1.09253	Decreased peaks	Upregualted RNA
D15_vs_D0	12_141831517_141831717	Distal Intergenic	ENSOCUG00000004829	ESR1	2.60811	1.09253	Increased peaks	Upregualted RNA
D15_vs_D0	12_141907376_141907576	Intron (ENSOCUT00000004827/ENSOCUG00000004829, intron 2 of 7)	ENSOCUG00000004829	ESR1	1.5268	1.09253	Increased peaks	Upregualted RNA
D15_vs_D0	12_141976295_141976495	Intron (ENSOCUT00000004827/ENSOCUG00000004829, intron 3 of 7)	ENSOCUG00000004829	ESR1	1.36145	1.09253	Increased peaks	Upregualted RNA
D15_vs_D0	12_142003193_142003393	Intron (ENSOCUT00000004827/ENSOCUG00000004829, intron 3 of 7)	ENSOCUG00000004829	ESR1	-1.15228	1.09253	Decreased peaks	Upregualted RNA
D15_vs_D0	12_148792427_148792627	Intron (ENSOCUT00000044687/ENSOCUG00000003829, intron 7 of 12)	ENSOCUG00000003829	EZR	1.31237	1.18366	Increased peaks	Upregualted RNA
D15_vs_D0	12_149199603_149199803	Intron (ENSOCUT00000036349/ENSOCUG00000015039, intron 15 of 20)	ENSOCUG00000015039	FNDC1	1.90371	1.23391	Increased peaks	Upregualted RNA
D15_vs_D0	12_150598519_150598719	Intron (ENSOCUT00000037484/ENSOCUG00000035966, intron 1 of 3)	ENSOCUG00000035966	.	1.73107	1.73249	Increased peaks	Upregualted RNA
D15_vs_D0	12_150616570_150616770	Intron (ENSOCUT00000037484/ENSOCUG00000035966, intron 1 of 3)	ENSOCUG00000035966	.	1.31017	1.73249	Increased peaks	Upregualted RNA
D15_vs_D0	12_150638472_150638672	Intron (ENSOCUT00000037484/ENSOCUG00000035966, intron 1 of 3)	ENSOCUG00000035966	.	-1.43403	1.73249	Decreased peaks	Upregualted RNA
D15_vs_D0	12_150820279_150820479	Distal Intergenic	ENSOCUG00000035966	.	2.41924	1.73249	Increased peaks	Upregualted RNA
D15_vs_D0	12_150827241_150827441	Distal Intergenic	ENSOCUG00000035966	.	-1.45895	1.73249	Decreased peaks	Upregualted RNA
D15_vs_D0	12_150861302_150861502	Distal Intergenic	ENSOCUG00000035966	.	2.03038	1.73249	Increased peaks	Upregualted RNA
D15_vs_D0	12_150913021_150913221	Intron (ENSOCUT00000022812/ENSOCUG00000025750, intron 7 of 7)	ENSOCUG00000035966	.	1.96627	1.73249	Increased peaks	Upregualted RNA
D15_vs_D0	12_150929779_150929979	Intron (ENSOCUT00000022812/ENSOCUG00000025750, intron 6 of 7)	ENSOCUG00000035966	.	1.82569	1.73249	Increased peaks	Upregualted RNA
D15_vs_D0	12_152520876_152521076	Distal Intergenic	ENSOCUG00000036364	.	-1.17194	-1.38163	Decreased peaks	Downregulated RNA
D15_vs_D0	13_3540221_3540421	Distal Intergenic	ENSOCUG00000015524	PAPPA2	2.3121	1.13618	Increased peaks	Upregualted RNA
D15_vs_D0	13_3577134_3577334	Distal Intergenic	ENSOCUG00000015524	PAPPA2	1.23071	1.13618	Increased peaks	Upregualted RNA
D15_vs_D0	13_3667337_3667537	Intron (ENSOCUT00000015535/ENSOCUG00000015524, intron 4 of 23)	ENSOCUG00000015524	PAPPA2	1.34023	1.13618	Increased peaks	Upregualted RNA
D15_vs_D0	13_3724413_3724613	Intron (ENSOCUT00000015535/ENSOCUG00000015524, intron 5 of 23)	ENSOCUG00000015524	PAPPA2	1.76547	1.13618	Increased peaks	Upregualted RNA
D15_vs_D0	13_3837338_3837538	Intron (ENSOCUT00000015535/ENSOCUG00000015524, intron 18 of 23)	ENSOCUG00000015524	PAPPA2	1.55062	1.13618	Increased peaks	Upregualted RNA
D15_vs_D0	13_3855779_3855979	Intron (ENSOCUT00000015535/ENSOCUG00000015524, intron 21 of 23)	ENSOCUG00000015524	PAPPA2	1.60282	1.13618	Increased peaks	Upregualted RNA
D15_vs_D0	13_7175353_7175553	Intron (ENSOCUT00000042638/ENSOCUG00000005175, intron 1 of 12)	ENSOCUG00000005175	QSOX1	-1.70028	1.20526	Decreased peaks	Upregualted RNA
D15_vs_D0	13_24291393_24291593	Promoter (1-2kb)	ENSOCUG00000005174	DPT	2.31506	1.87553	Increased peaks	Upregualted RNA
D15_vs_D0	13_25434604_25434804	Intron (ENSOCUT00000023411/ENSOCUG00000017651, intron 2 of 4)	ENSOCUG00000017651	CREG1	-1.18463	-1.49132	Decreased peaks	Downregulated RNA
D15_vs_D0	13_29897958_29898158	Promoter (1-2kb)	ENSOCUG00000005204	RGS4	2.06152	1.5122	Increased peaks	Upregualted RNA
D15_vs_D0	13_31412265_31412465	Intron (ENSOCUT00000011684/ENSOCUG00000011685, intron 4 of 7)	ENSOCUG00000011685	.	1.19059	1.61634	Increased peaks	Upregualted RNA
D15_vs_D0	13_31420335_31420535	Promoter (<=1kb)	ENSOCUG00000011685	.	1.286	1.61634	Increased peaks	Upregualted RNA
D15_vs_D0	13_31429148_31429348	Distal Intergenic	ENSOCUG00000011685	.	1.96627	1.61634	Increased peaks	Upregualted RNA
D15_vs_D0	13_33465966_33466166	Distal Intergenic	ENSOCUG00000004702	CRP	1.76707	5.68671	Increased peaks	Upregualted RNA
D15_vs_D0	13_36753352_36753552	Intron (ENSOCUT00000010015/ENSOCUG00000010011, intron 1 of 12)	ENSOCUG00000010011	LMNA	-1.0103	1.20401	Decreased peaks	Upregualted RNA
D15_vs_D0	13_37828278_37828478	Intron (ENSOCUT00000024871/ENSOCUG00000013552, intron 1 of 7)	ENSOCUG00000013552	KCNN3	1.91044	1.67306	Increased peaks	Upregualted RNA
D15_vs_D0	13_42893166_42893366	Intron (ENSOCUT00000003050/ENSOCUG00000003050, intron 4 of 13)	ENSOCUG00000003050	POLR3C	-1.06615	-1.09398	Decreased peaks	Downregulated RNA
D15_vs_D0	13_42897522_42897722	Promoter (2-3kb)	ENSOCUG00000003050	POLR3C	-1.60709	-1.09398	Decreased peaks	Downregulated RNA
D15_vs_D0	13_47372385_47372585	Intron (ENSOCUT00000000608/ENSOCUG00000000608, intron 1 of 8)	ENSOCUG00000000608	PTGFRN	1.4756	1.24381	Increased peaks	Upregualted RNA
D15_vs_D0	13_47456473_47456673	Distal Intergenic	ENSOCUG00000000608	PTGFRN	1.85414	1.24381	Increased peaks	Upregualted RNA
D15_vs_D0	13_48093708_48093908	Distal Intergenic	ENSOCUG00000015382	MAB21L3	2.12176	-2.41034	Increased peaks	Downregulated RNA
D15_vs_D0	13_48147030_48147230	Distal Intergenic	ENSOCUG00000015382	MAB21L3	-1.33855	-2.41034	Decreased peaks	Downregulated RNA
D15_vs_D0	13_48175340_48175540	Distal Intergenic	ENSOCUG00000015382	MAB21L3	-1.17353	-2.41034	Decreased peaks	Downregulated RNA
D15_vs_D0	13_49112413_49112613	Distal Intergenic	ENSOCUG00000001279	TSPAN2	1.19686	-1.06372	Increased peaks	Downregulated RNA
D15_vs_D0	13_50045538_50045738	Distal Intergenic	ENSOCUG00000003523	SYT6	-1.22887	3.43453	Decreased peaks	Upregualted RNA
D15_vs_D0	13_50063733_50063933	5' UTR	ENSOCUG00000003523	SYT6	1.37427	3.43453	Increased peaks	Upregualted RNA
D15_vs_D0	13_51408854_51409054	Distal Intergenic	ENSOCUG00000000280	.	-1.61932	-2.36425	Decreased peaks	Downregulated RNA
D15_vs_D0	13_51426856_51427056	Distal Intergenic	ENSOCUG00000000280	.	-1.39056	-2.36425	Decreased peaks	Downregulated RNA
D15_vs_D0	13_51440150_51440350	Promoter (<=1kb)	ENSOCUG00000000280	.	-1.0787	-2.36425	Decreased peaks	Downregulated RNA
D15_vs_D0	13_64176665_64176865	Promoter (2-3kb)	ENSOCUG00000011973	.	-2.00271	-2.07027	Decreased peaks	Downregulated RNA
D15_vs_D0	13_70741286_70741486	Distal Intergenic	ENSOCUG00000015440	BCAR3	1.32664	1.06965	Increased peaks	Upregualted RNA
D15_vs_D0	13_70881665_70881865	Promoter (1-2kb)	ENSOCUG00000015440	BCAR3	1.44038	1.06965	Increased peaks	Upregualted RNA
D15_vs_D0	13_70935990_70936190	Distal Intergenic	ENSOCUG00000015440	BCAR3	-1.40542	1.06965	Decreased peaks	Upregualted RNA
D15_vs_D0	13_72171093_72171293	Promoter (<=1kb)	ENSOCUG00000001803	.	-1.37398	-2.57146	Decreased peaks	Downregulated RNA
D15_vs_D0	13_86234567_86234767	Distal Intergenic	ENSOCUG00000036376	.	-1.24016	-1.16619	Decreased peaks	Downregulated RNA
D15_vs_D0	13_86235627_86235827	Distal Intergenic	ENSOCUG00000036376	.	-1.38515	-1.16619	Decreased peaks	Downregulated RNA
D15_vs_D0	13_86251910_86252110	Distal Intergenic	ENSOCUG00000036376	.	-1.54695	-1.16619	Decreased peaks	Downregulated RNA
D15_vs_D0	13_89899975_89900175	Promoter (1-2kb)	ENSOCUG00000013662	ACADM	-1.07083	-1.37665	Decreased peaks	Downregulated RNA
D15_vs_D0	13_89905905_89906105	Intron (ENSOCUT00000057132/ENSOCUG00000013662, intron 1 of 10)	ENSOCUG00000013662	ACADM	-1.58347	-1.37665	Decreased peaks	Downregulated RNA
D15_vs_D0	13_104286687_104286887	Exon (ENSOCUT00000007704/ENSOCUG00000007701, exon 11 of 11)	ENSOCUG00000007701	KANK4	1.12885	1.04968	Increased peaks	Upregualted RNA
D15_vs_D0	13_104372364_104372564	Intron (ENSOCUT00000015785/ENSOCUG00000015766, intron 36 of 40)	ENSOCUG00000007701	KANK4	-2.03494	1.04968	Decreased peaks	Upregualted RNA
D15_vs_D0	13_104380168_104380368	Intron (ENSOCUT00000015785/ENSOCUG00000015766, intron 34 of 40)	ENSOCUG00000007701	KANK4	1.75001	1.04968	Increased peaks	Upregualted RNA
D15_vs_D0	13_104408648_104408848	Intron (ENSOCUT00000015785/ENSOCUG00000015766, intron 30 of 40)	ENSOCUG00000007701	KANK4	1.97068	1.04968	Increased peaks	Upregualted RNA
D15_vs_D0	13_104421433_104421633	Intron (ENSOCUT00000015785/ENSOCUG00000015766, intron 30 of 40)	ENSOCUG00000007701	KANK4	1.74979	1.04968	Increased peaks	Upregualted RNA
D15_vs_D0	13_104478757_104478957	Intron (ENSOCUT00000015785/ENSOCUG00000015766, intron 28 of 40)	ENSOCUG00000007701	KANK4	2.35302	1.04968	Increased peaks	Upregualted RNA
D15_vs_D0	13_107679246_107679446	Distal Intergenic	ENSOCUG00000000936	.	1.75404	-2.28681	Increased peaks	Downregulated RNA
D15_vs_D0	13_120147327_120147527	Distal Intergenic	ENSOCUG00000003441	FAAH	-1.35135	1.83359	Decreased peaks	Upregualted RNA
D15_vs_D0	13_121951316_121951516	Intron (ENSOCUT00000021605/ENSOCUG00000024452, intron 1 of 2)	ENSOCUG00000024452	.	-1.35811	1.42717	Decreased peaks	Upregualted RNA
D15_vs_D0	13_123515114_123515314	Distal Intergenic	ENSOCUG00000039140	.	-1.19991	-1.2422	Decreased peaks	Downregulated RNA
D15_vs_D0	13_126553935_126554135	Distal Intergenic	ENSOCUG00000001028	MFSD2A	1.73614	-2.91988	Increased peaks	Downregulated RNA
D15_vs_D0	13_126570689_126570889	Promoter (<=1kb)	ENSOCUG00000001028	MFSD2A	-1.15318	-2.91988	Decreased peaks	Downregulated RNA
D15_vs_D0	13_129619939_129620139	Distal Intergenic	ENSOCUG00000036302	.	-1.30436	-2.14977	Decreased peaks	Downregulated RNA
D15_vs_D0	13_129625246_129625446	Distal Intergenic	ENSOCUG00000036302	.	-1.35448	-2.14977	Decreased peaks	Downregulated RNA
D15_vs_D0	13_129638141_129638341	Distal Intergenic	ENSOCUG00000036302	.	-1.12555	-2.14977	Decreased peaks	Downregulated RNA
D15_vs_D0	13_130336660_130336860	Intron (ENSOCUT00000013547/ENSOCUG00000013540, intron 2 of 14)	ENSOCUG00000013540	EPHB2	1.73155	1.18824	Increased peaks	Upregualted RNA
D15_vs_D0	13_130498071_130498271	Distal Intergenic	ENSOCUG00000029367	C1QA	1.70293	1.75738	Increased peaks	Upregualted RNA
D15_vs_D0	13_130498614_130498814	Distal Intergenic	ENSOCUG00000029367	C1QA	-1.19205	1.75738	Decreased peaks	Upregualted RNA
D15_vs_D0	13_134831493_134831693	Distal Intergenic	ENSOCUG00000014608	FABP3	-2.06226	-3.26181	Decreased peaks	Downregulated RNA
D15_vs_D0	13_135406336_135406536	Promoter (1-2kb)	ENSOCUG00000008153	MATN1	1.31259	1.06893	Increased peaks	Upregualted RNA
D15_vs_D0	13_135417553_135417753	Intron (ENSOCUT00000009772/ENSOCUG00000008153, intron 1 of 7)	ENSOCUG00000008153	MATN1	1.69106	1.06893	Increased peaks	Upregualted RNA
D15_vs_D0	13_135433488_135433688	Intron (ENSOCUT00000042631/ENSOCUG00000008153, intron 7 of 12)	ENSOCUG00000008153	MATN1	1.8515	1.06893	Increased peaks	Upregualted RNA
D15_vs_D0	13_137281855_137282055	Promoter (<=1kb)	ENSOCUG00000014896	SESN2	-1.08373	-1.56318	Decreased peaks	Downregulated RNA
D15_vs_D0	13_138279534_138279734	Intron (ENSOCUT00000022296/ENSOCUG00000023061, intron 1 of 11)	ENSOCUG00000023061	SLC9A1	1.58649	1.20797	Increased peaks	Upregualted RNA
D15_vs_D0	13_141601708_141601908	Distal Intergenic	ENSOCUG00000033574	.	-1.03828	1.20484	Decreased peaks	Upregualted RNA
D15_vs_D0	14_1676589_1676789	Promoter (1-2kb)	ENSOCUG00000000765	HACL1	-1.3815	-2.17491	Decreased peaks	Downregulated RNA
D15_vs_D0	14_1679887_1680087	Intron (ENSOCUT00000008560/ENSOCUG00000008562, intron 1 of 3)	ENSOCUG00000000765	HACL1	-1.26495	-2.17491	Decreased peaks	Downregulated RNA
D15_vs_D0	14_1757846_1758046	Distal Intergenic	ENSOCUG00000000765	HACL1	-1.61906	-2.17491	Decreased peaks	Downregulated RNA
D15_vs_D0	14_2445043_2445243	Intron (ENSOCUT00000015869/ENSOCUG00000015875, intron 2 of 9)	ENSOCUG00000015875	RFTN1	1.29009	2.32547	Increased peaks	Upregualted RNA
D15_vs_D0	14_2505496_2505696	Intron (ENSOCUT00000015869/ENSOCUG00000015875, intron 1 of 9)	ENSOCUG00000015875	RFTN1	-1.09057	2.32547	Decreased peaks	Upregualted RNA
D15_vs_D0	14_2507793_2507993	Intron (ENSOCUT00000015869/ENSOCUG00000015875, intron 1 of 9)	ENSOCUG00000015875	RFTN1	-1.33774	2.32547	Decreased peaks	Upregualted RNA
D15_vs_D0	14_8069781_8069981	Distal Intergenic	ENSOCUG00000029070	ZNF385D	-1.43043	1.58216	Decreased peaks	Upregualted RNA
D15_vs_D0	14_8146027_8146227	Distal Intergenic	ENSOCUG00000029070	ZNF385D	-1.02575	1.58216	Decreased peaks	Upregualted RNA
D15_vs_D0	14_36994689_36994889	Intron (ENSOCUT00000009911/ENSOCUG00000009911, intron 9 of 15)	ENSOCUG00000009911	SLC9A9	1.19509	1.06864	Increased peaks	Upregualted RNA
D15_vs_D0	14_37024785_37024985	Intron (ENSOCUT00000009911/ENSOCUG00000009911, intron 9 of 15)	ENSOCUG00000009911	SLC9A9	-1.10605	1.06864	Decreased peaks	Upregualted RNA
D15_vs_D0	14_37092322_37092522	Intron (ENSOCUT00000009911/ENSOCUG00000009911, intron 6 of 15)	ENSOCUG00000009911	SLC9A9	-1.24511	1.06864	Decreased peaks	Upregualted RNA
D15_vs_D0	14_37097126_37097326	Intron (ENSOCUT00000009911/ENSOCUG00000009911, intron 6 of 15)	ENSOCUG00000009911	SLC9A9	1.71549	1.06864	Increased peaks	Upregualted RNA
D15_vs_D0	14_37103618_37103818	Intron (ENSOCUT00000009911/ENSOCUG00000009911, intron 6 of 15)	ENSOCUG00000009911	SLC9A9	-1.33512	1.06864	Decreased peaks	Upregualted RNA
D15_vs_D0	14_37190038_37190238	Intron (ENSOCUT00000009911/ENSOCUG00000009911, intron 5 of 15)	ENSOCUG00000009911	SLC9A9	1.85871	1.06864	Increased peaks	Upregualted RNA
D15_vs_D0	14_37349693_37349893	Intron (ENSOCUT00000009911/ENSOCUG00000009911, intron 1 of 15)	ENSOCUG00000009911	SLC9A9	-1.48555	1.06864	Decreased peaks	Upregualted RNA
D15_vs_D0	14_37392914_37393114	Distal Intergenic	ENSOCUG00000009911	SLC9A9	-1.65108	1.06864	Decreased peaks	Upregualted RNA
D15_vs_D0	14_39952476_39952676	Distal Intergenic	ENSOCUG00000015564	PLSCR4	-1.24602	-1.01943	Decreased peaks	Downregulated RNA
D15_vs_D0	14_50114463_50114663	Intron (ENSOCUT00000001481/ENSOCUG00000001480, intron 1 of 15)	ENSOCUG00000001480	GMPS	-1.31882	-2.33383	Decreased peaks	Downregulated RNA
D15_vs_D0	14_51739498_51739698	Intron (ENSOCUT00000010132/ENSOCUG00000010133, intron 8 of 12)	ENSOCUG00000010142	PTX3	-1.87312	-5.29572	Decreased peaks	Downregulated RNA
D15_vs_D0	14_51811727_51811927	Intron (ENSOCUT00000010132/ENSOCUG00000010133, intron 5 of 12)	ENSOCUG00000010142	PTX3	-1.16093	-5.29572	Decreased peaks	Downregulated RNA
D15_vs_D0	14_51812720_51812920	Intron (ENSOCUT00000010132/ENSOCUG00000010133, intron 5 of 12)	ENSOCUG00000010142	PTX3	-1.19587	-5.29572	Decreased peaks	Downregulated RNA
D15_vs_D0	14_75518773_75518973	Distal Intergenic	ENSOCUG00000006053	PEX5L	1.47337	1.30091	Increased peaks	Upregualted RNA
D15_vs_D0	14_79044489_79044689	Promoter (<=1kb)	ENSOCUG00000022375	CRYGS	-1.73467	-4.39306	Decreased peaks	Downregulated RNA
D15_vs_D0	14_81100296_81100496	Distal Intergenic	ENSOCUG00000012637	EPHB3	-1.19852	1.34781	Decreased peaks	Upregualted RNA
D15_vs_D0	14_82745945_82746145	Distal Intergenic	ENSOCUG00000027209	ST6GAL1	-1.52006	-1.60557	Decreased peaks	Downregulated RNA
D15_vs_D0	14_87375262_87375462	Distal Intergenic	ENSOCUG00000026253	.	1.32463	2.0084	Increased peaks	Upregualted RNA
D15_vs_D0	14_87739919_87740119	Distal Intergenic	ENSOCUG00000026253	.	1.53933	2.0084	Increased peaks	Upregualted RNA
D15_vs_D0	14_89317856_89318056	Intron (ENSOCUT00000036800/ENSOCUG00000032891, intron 8 of 14)	ENSOCUG00000032891	.	1.13572	-1.53287	Increased peaks	Downregulated RNA
D15_vs_D0	14_89350377_89350577	Exon (ENSOCUT00000015818/ENSOCUG00000015801, exon 12 of 16)	ENSOCUG00000032891	.	-1.56132	-1.53287	Decreased peaks	Downregulated RNA
D15_vs_D0	14_89364860_89365060	Intron (ENSOCUT00000015818/ENSOCUG00000015801, intron 9 of 15)	ENSOCUG00000032891	.	1.43461	-1.53287	Increased peaks	Downregulated RNA
D15_vs_D0	14_92699489_92699689	Intron (ENSOCUT00000008687/ENSOCUG00000008686, intron 1 of 14)	ENSOCUG00000008686	TNK2	-1.27683	1.43012	Decreased peaks	Upregualted RNA
D15_vs_D0	14_92735874_92736074	Distal Intergenic	ENSOCUG00000008686	TNK2	1.71768	1.43012	Increased peaks	Upregualted RNA
D15_vs_D0	14_95633444_95633644	Distal Intergenic	ENSOCUG00000015141	ADCY5	1.53245	1.37648	Increased peaks	Upregualted RNA
D15_vs_D0	14_96949659_96949859	Promoter (2-3kb)	ENSOCUG00000011550	CD86	1.24398	1.86933	Increased peaks	Upregualted RNA
D15_vs_D0	14_97895377_97895577	Intron (ENSOCUT00000005844/ENSOCUG00000005835, intron 1 of 26)	ENSOCUG00000005835	STXBP5L	1.48829	-1.78388	Increased peaks	Downregulated RNA
D15_vs_D0	14_98003216_98003416	Distal Intergenic	ENSOCUG00000005835	STXBP5L	1.02744	-1.78388	Increased peaks	Downregulated RNA
D15_vs_D0	14_102288550_102288750	Distal Intergenic	ENSOCUG00000014052	LSAMP	-1.1354	1.29868	Decreased peaks	Upregualted RNA
D15_vs_D0	14_102606014_102606214	Intron (ENSOCUT00000056780/ENSOCUG00000014052, intron 1 of 6)	ENSOCUG00000014052	LSAMP	1.36699	1.29868	Increased peaks	Upregualted RNA
D15_vs_D0	14_102705072_102705272	Intron (ENSOCUT00000056780/ENSOCUG00000014052, intron 1 of 6)	ENSOCUG00000014052	LSAMP	-1.58524	1.29868	Decreased peaks	Upregualted RNA
D15_vs_D0	14_102779634_102779834	Intron (ENSOCUT00000056780/ENSOCUG00000014052, intron 1 of 6)	ENSOCUG00000014052	LSAMP	-1.4676	1.29868	Decreased peaks	Upregualted RNA
D15_vs_D0	14_102875116_102875316	Intron (ENSOCUT00000056780/ENSOCUG00000014052, intron 1 of 6)	ENSOCUG00000014052	LSAMP	-1.45118	1.29868	Decreased peaks	Upregualted RNA
D15_vs_D0	14_119490901_119491101	Distal Intergenic	ENSOCUG00000005336	ABI3BP	-1.78162	1.30051	Decreased peaks	Upregualted RNA
D15_vs_D0	14_119591836_119592036	Distal Intergenic	ENSOCUG00000005336	ABI3BP	1.27423	1.30051	Increased peaks	Upregualted RNA
D15_vs_D0	14_123132299_123132499	Intron (ENSOCUT00000033659/ENSOCUG00000029519, intron 7 of 17)	ENSOCUG00000029519	EPHA6	-1.1357	1.1411	Decreased peaks	Upregualted RNA
D15_vs_D0	14_123166786_123166986	Intron (ENSOCUT00000033659/ENSOCUG00000029519, intron 6 of 17)	ENSOCUG00000029519	EPHA6	1.65971	1.1411	Increased peaks	Upregualted RNA
D15_vs_D0	14_123276576_123276776	Intron (ENSOCUT00000033659/ENSOCUG00000029519, intron 5 of 17)	ENSOCUG00000029519	EPHA6	-1.55179	1.1411	Decreased peaks	Upregualted RNA
D15_vs_D0	14_123315656_123315856	Intron (ENSOCUT00000033659/ENSOCUG00000029519, intron 5 of 17)	ENSOCUG00000029519	EPHA6	-1.20328	1.1411	Decreased peaks	Upregualted RNA
D15_vs_D0	14_123514849_123515049	Intron (ENSOCUT00000033659/ENSOCUG00000029519, intron 3 of 17)	ENSOCUG00000029519	EPHA6	1.57079	1.1411	Increased peaks	Upregualted RNA
D15_vs_D0	14_123586033_123586233	Intron (ENSOCUT00000033659/ENSOCUG00000029519, intron 3 of 17)	ENSOCUG00000029519	EPHA6	-1.55827	1.1411	Decreased peaks	Upregualted RNA
D15_vs_D0	14_123587029_123587229	Intron (ENSOCUT00000033659/ENSOCUG00000029519, intron 3 of 17)	ENSOCUG00000029519	EPHA6	-1.22372	1.1411	Decreased peaks	Upregualted RNA
D15_vs_D0	14_123806236_123806436	Intron (ENSOCUT00000033659/ENSOCUG00000029519, intron 1 of 17)	ENSOCUG00000029519	EPHA6	1.7897	1.1411	Increased peaks	Upregualted RNA
D15_vs_D0	14_123921393_123921593	Distal Intergenic	ENSOCUG00000029519	EPHA6	-1.2804	1.1411	Decreased peaks	Upregualted RNA
D15_vs_D0	14_124018170_124018370	Distal Intergenic	ENSOCUG00000029519	EPHA6	1.95952	1.1411	Increased peaks	Upregualted RNA
D15_vs_D0	14_125401036_125401236	Distal Intergenic	ENSOCUG00000037233	.	1.21701	-2.00227	Increased peaks	Downregulated RNA
D15_vs_D0	14_131208963_131209163	Intron (ENSOCUT00000001738/ENSOCUG00000001739, intron 2 of 9)	ENSOCUG00000001739	CADM2	1.29887	1.23173	Increased peaks	Upregualted RNA
D15_vs_D0	14_131445931_131446131	Intron (ENSOCUT00000037749/ENSOCUG00000001739, intron 1 of 9)	ENSOCUG00000001739	CADM2	1.772	1.23173	Increased peaks	Upregualted RNA
D15_vs_D0	14_131575542_131575742	Intron (ENSOCUT00000037749/ENSOCUG00000001739, intron 1 of 9)	ENSOCUG00000001739	CADM2	2.26504	1.23173	Increased peaks	Upregualted RNA
D15_vs_D0	14_131596234_131596434	Intron (ENSOCUT00000037749/ENSOCUG00000001739, intron 1 of 9)	ENSOCUG00000001739	CADM2	1.57236	1.23173	Increased peaks	Upregualted RNA
D15_vs_D0	14_144270356_144270556	Distal Intergenic	ENSOCUG00000033028	.	2.71608	1.00388	Increased peaks	Upregualted RNA
D15_vs_D0	14_155641918_155642118	Distal Intergenic	ENSOCUG00000014001	CYYR1	1.08893	-1.02276	Increased peaks	Downregulated RNA
D15_vs_D0	14_155667283_155667483	Intron (ENSOCUT00000014000/ENSOCUG00000014001, intron 3 of 3)	ENSOCUG00000014001	CYYR1	-1.73217	-1.02276	Decreased peaks	Downregulated RNA
D15_vs_D0	14_155745009_155745209	Intron (ENSOCUT00000014000/ENSOCUG00000014001, intron 2 of 3)	ENSOCUG00000014001	CYYR1	1.30294	-1.02276	Increased peaks	Downregulated RNA
D15_vs_D0	14_155746060_155746260	Intron (ENSOCUT00000014000/ENSOCUG00000014001, intron 2 of 3)	ENSOCUG00000014001	CYYR1	1.79879	-1.02276	Increased peaks	Downregulated RNA
D15_vs_D0	14_155825570_155825770	Distal Intergenic	ENSOCUG00000014001	CYYR1	-1.29392	-1.02276	Decreased peaks	Downregulated RNA
D15_vs_D0	14_162379006_162379206	Distal Intergenic	ENSOCUG00000021276	MRAP	-1.71561	-3.70631	Decreased peaks	Downregulated RNA
D15_vs_D0	14_162385135_162385335	Promoter (<=1kb)	ENSOCUG00000021276	MRAP	-1.19905	-3.70631	Decreased peaks	Downregulated RNA
D15_vs_D0	14_162409530_162409730	Intron (ENSOCUT00000009391/ENSOCUG00000009381, intron 30 of 38)	ENSOCUG00000021276	MRAP	1.34701	-3.70631	Increased peaks	Downregulated RNA
D15_vs_D0	15_4012292_4012492	Intron (ENSOCUT00000016584/ENSOCUG00000016585, intron 1 of 8)	ENSOCUG00000016585	SH2D4A	-1.9677	2.02978	Decreased peaks	Upregualted RNA
D15_vs_D0	15_11665788_11665988	Distal Intergenic	ENSOCUG00000012496	TIGD4	2.37007	1.02336	Increased peaks	Upregualted RNA
D15_vs_D0	15_17328603_17328803	Distal Intergenic	ENSOCUG00000021290	TTC29	1.62008	-2.08752	Increased peaks	Downregulated RNA
D15_vs_D0	15_17784785_17784985	Intron (ENSOCUT00000064545/ENSOCUG00000021290, intron 5 of 12)	ENSOCUG00000021290	TTC29	1.69122	-2.08752	Increased peaks	Downregulated RNA
D15_vs_D0	15_23985166_23985366	Distal Intergenic	ENSOCUG00000002297	UCP1	-1.51168	-3.56264	Decreased peaks	Downregulated RNA
D15_vs_D0	15_23996470_23996670	Distal Intergenic	ENSOCUG00000002297	UCP1	-1.16869	-3.56264	Decreased peaks	Downregulated RNA
D15_vs_D0	15_24000865_24001065	Promoter (<=1kb)	ENSOCUG00000002297	UCP1	-1.11718	-3.56264	Decreased peaks	Downregulated RNA
D15_vs_D0	15_24003841_24004041	Promoter (2-3kb)	ENSOCUG00000002297	UCP1	-1.17651	-3.56264	Decreased peaks	Downregulated RNA
D15_vs_D0	15_24008969_24009169	Intron (ENSOCUT00000002294/ENSOCUG00000002297, intron 5 of 5)	ENSOCUG00000002297	UCP1	-1.91763	-3.56264	Decreased peaks	Downregulated RNA
D15_vs_D0	15_24010741_24010941	Downstream (<=300bp)	ENSOCUG00000002297	UCP1	-1.52999	-3.56264	Decreased peaks	Downregulated RNA
D15_vs_D0	15_24011540_24011740	Distal Intergenic	ENSOCUG00000002297	UCP1	-1.57303	-3.56264	Decreased peaks	Downregulated RNA
D15_vs_D0	15_24133187_24133387	Intron (ENSOCUT00000006807/ENSOCUG00000006809, intron 9 of 10)	ENSOCUG00000006597	CLGN	1.47511	2.06342	Increased peaks	Upregualted RNA
D15_vs_D0	15_24163836_24164036	Intron (ENSOCUT00000006599/ENSOCUG00000006597, intron 1 of 14)	ENSOCUG00000006597	CLGN	1.55942	2.06342	Increased peaks	Upregualted RNA
D15_vs_D0	15_40254931_40255131	Intron (ENSOCUT00000050560/ENSOCUG00000000201, intron 2 of 34)	ENSOCUG00000000201	COL25A1	1.61209	1.04626	Increased peaks	Upregualted RNA
D15_vs_D0	15_40611669_40611869	Intron (ENSOCUT00000050560/ENSOCUG00000000201, intron 7 of 34)	ENSOCUG00000000201	COL25A1	1.87524	1.04626	Increased peaks	Upregualted RNA
D15_vs_D0	15_40621218_40621418	Intron (ENSOCUT00000050560/ENSOCUG00000000201, intron 7 of 34)	ENSOCUG00000000201	COL25A1	1.90264	1.04626	Increased peaks	Upregualted RNA
D15_vs_D0	15_46636736_46636936	Intron (ENSOCUT00000044237/ENSOCUG00000005671, intron 4 of 6)	ENSOCUG00000005671	SLC9B1	1.30867	-1.43073	Increased peaks	Downregulated RNA
D15_vs_D0	15_50418297_50418497	Distal Intergenic	ENSOCUG00000033073	ADH6	-1.18964	1.22198	Decreased peaks	Upregualted RNA
D15_vs_D0	15_50431917_50432117	Exon (ENSOCUT00000030164/ENSOCUG00000033073, exon 5 of 9)	ENSOCUG00000033073	ADH6	2.01957	1.22198	Increased peaks	Upregualted RNA
D15_vs_D0	15_67862678_67862878	Intron (ENSOCUT00000023123/ENSOCUG00000021965, intron 4 of 6)	ENSOCUG00000021965	TMEM150C	-1.21467	1.00132	Decreased peaks	Upregualted RNA
D15_vs_D0	15_72970100_72970300	Distal Intergenic	ENSOCUG00000036794	.	-1.49035	7.22331	Decreased peaks	Upregualted RNA
D15_vs_D0	15_73274479_73274679	Distal Intergenic	ENSOCUG00000008388	CCNG2	-1.14159	-1.5062	Decreased peaks	Downregulated RNA
D15_vs_D0	15_73294777_73294977	Distal Intergenic	ENSOCUG00000008388	CCNG2	-1.47883	-1.5062	Decreased peaks	Downregulated RNA
D15_vs_D0	15_76458060_76458260	Distal Intergenic	ENSOCUG00000011827	RASSF6	-1.15917	2.16961	Decreased peaks	Upregualted RNA
D15_vs_D0	15_78688214_78688414	Intron (ENSOCUT00000045994/ENSOCUG00000006500, intron 4 of 23)	ENSOCUG00000006500	SLC4A4	-1.63572	-2.19639	Decreased peaks	Downregulated RNA
D15_vs_D0	15_78765657_78765857	Promoter (<=1kb)	ENSOCUG00000006500	SLC4A4	-1.1505	-2.19639	Decreased peaks	Downregulated RNA
D15_vs_D0	15_78806206_78806406	Intron (ENSOCUT00000006504/ENSOCUG00000006500, intron 1 of 24)	ENSOCUG00000006500	SLC4A4	2.17627	-2.19639	Increased peaks	Downregulated RNA
D15_vs_D0	15_78828333_78828533	Intron (ENSOCUT00000061463/ENSOCUG00000006500, intron 1 of 26)	ENSOCUG00000006500	SLC4A4	-1.19263	-2.19639	Decreased peaks	Downregulated RNA
D15_vs_D0	15_78833710_78833910	Intron (ENSOCUT00000061463/ENSOCUG00000006500, intron 1 of 26)	ENSOCUG00000006500	SLC4A4	-1.01829	-2.19639	Decreased peaks	Downregulated RNA
D15_vs_D0	15_78868968_78869168	Intron (ENSOCUT00000061463/ENSOCUG00000006500, intron 1 of 26)	ENSOCUG00000006500	SLC4A4	1.37967	-2.19639	Increased peaks	Downregulated RNA
D15_vs_D0	15_88237317_88237517	Promoter (2-3kb)	ENSOCUG00000022796	.	1.24699	-1.21696	Increased peaks	Downregulated RNA
D15_vs_D0	15_88255981_88256181	Distal Intergenic	ENSOCUG00000022796	.	-1.30767	-1.21696	Decreased peaks	Downregulated RNA
D15_vs_D0	15_92571105_92571305	Intron (ENSOCUT00000049804/ENSOCUG00000012185, intron 3 of 10)	ENSOCUG00000012185	CRACD	-1.42594	-2.44771	Decreased peaks	Downregulated RNA
D15_vs_D0	15_92630486_92630686	Intron (ENSOCUT00000012185/ENSOCUG00000012185, intron 1 of 13)	ENSOCUG00000012185	CRACD	-1.88032	-2.44771	Decreased peaks	Downregulated RNA
D15_vs_D0	15_92709123_92709323	Distal Intergenic	ENSOCUG00000012185	CRACD	1.6068	-2.44771	Increased peaks	Downregulated RNA
D15_vs_D0	15_92735542_92735742	Distal Intergenic	ENSOCUG00000012185	CRACD	-1.16669	-2.44771	Decreased peaks	Downregulated RNA
D15_vs_D0	15_92794235_92794435	Distal Intergenic	ENSOCUG00000012185	CRACD	1.26379	-2.44771	Increased peaks	Downregulated RNA
D15_vs_D0	15_93114039_93114239	Intron (ENSOCUT00000061704/ENSOCUG00000035473, intron 5 of 11)	ENSOCUG00000035473	.	-1.38342	-1.50578	Decreased peaks	Downregulated RNA
D15_vs_D0	15_98607283_98607483	Distal Intergenic	ENSOCUG00000015252	BBS12	2.23672	1.22725	Increased peaks	Upregualted RNA
D15_vs_D0	15_99988954_99989154	Distal Intergenic	ENSOCUG00000031127	.	-1.13213	5.19388	Decreased peaks	Upregualted RNA
D15_vs_D0	15_100049864_100050064	Distal Intergenic	ENSOCUG00000031127	.	-1.22886	5.19388	Decreased peaks	Upregualted RNA
D15_vs_D0	15_100087356_100087556	Distal Intergenic	ENSOCUG00000031127	.	1.42415	5.19388	Increased peaks	Upregualted RNA
D15_vs_D0	15_107217458_107217658	Distal Intergenic	ENSOCUG00000005258	.	-1.1987	-1.44359	Decreased peaks	Downregulated RNA
D15_vs_D0	16_7448759_7448959	Intron (ENSOCUT00000046265/ENSOCUG00000024479, intron 1 of 1)	ENSOCUG00000024479	.	-1.04542	-2.00462	Decreased peaks	Downregulated RNA
D15_vs_D0	16_7453446_7453646	Intron (ENSOCUT00000046265/ENSOCUG00000024479, intron 1 of 1)	ENSOCUG00000024479	.	1.07113	-2.00462	Increased peaks	Downregulated RNA
D15_vs_D0	16_17991812_17992012	Intron (ENSOCUT00000064810/ENSOCUG00000036950, intron 4 of 6)	ENSOCUG00000036950	.	1.3958	-1.18051	Increased peaks	Downregulated RNA
D15_vs_D0	16_18023799_18023999	Intron (ENSOCUT00000041502/ENSOCUG00000015261, intron 8 of 8)	ENSOCUG00000001218	.	1.14613	-1.49941	Increased peaks	Downregulated RNA
D15_vs_D0	16_18031982_18032182	Promoter (1-2kb)	ENSOCUG00000001218	.	1.06555	-1.49941	Increased peaks	Downregulated RNA
D15_vs_D0	16_18037676_18037876	Promoter (1-2kb)	ENSOCUG00000001218	.	1.10835	-1.49941	Increased peaks	Downregulated RNA
D15_vs_D0	16_18038076_18038276	Promoter (2-3kb)	ENSOCUG00000001218	.	1.28573	-1.49941	Increased peaks	Downregulated RNA
D15_vs_D0	16_21855890_21856090	Distal Intergenic	ENSOCUG00000008220	KIF26B	1.45576	1.8371	Increased peaks	Upregualted RNA
D15_vs_D0	16_21889223_21889423	Intron (ENSOCUT00000042814/ENSOCUG00000008220, intron 9 of 11)	ENSOCUG00000008220	KIF26B	1.57438	1.8371	Increased peaks	Upregualted RNA
D15_vs_D0	16_21939465_21939665	Intron (ENSOCUT00000042814/ENSOCUG00000008220, intron 7 of 11)	ENSOCUG00000008220	KIF26B	1.63596	1.8371	Increased peaks	Upregualted RNA
D15_vs_D0	16_22099275_22099475	Intron (ENSOCUT00000047974/ENSOCUG00000008220, intron 3 of 13)	ENSOCUG00000008220	KIF26B	2.72003	1.8371	Increased peaks	Upregualted RNA
D15_vs_D0	16_22234620_22234820	Intron (ENSOCUT00000047974/ENSOCUG00000008220, intron 1 of 13)	ENSOCUG00000008220	KIF26B	1.39482	1.8371	Increased peaks	Upregualted RNA
D15_vs_D0	16_22268476_22268676	Intron (ENSOCUT00000047974/ENSOCUG00000008220, intron 1 of 13)	ENSOCUG00000008220	KIF26B	1.1573	1.8371	Increased peaks	Upregualted RNA
D15_vs_D0	16_22324125_22324325	Intron (ENSOCUT00000048066/ENSOCUG00000008220, intron 1 of 13)	ENSOCUG00000008220	KIF26B	-1.13933	1.8371	Decreased peaks	Upregualted RNA
D15_vs_D0	16_22400639_22400839	Distal Intergenic	ENSOCUG00000008220	KIF26B	2.36848	1.8371	Increased peaks	Upregualted RNA
D15_vs_D0	16_30567724_30567924	Intron (ENSOCUT00000004002/ENSOCUG00000003998, intron 16 of 17)	ENSOCUG00000000171	GREM2	-1.09424	1.66384	Decreased peaks	Upregualted RNA
D15_vs_D0	16_49834346_49834546	Intron (ENSOCUT00000006226/ENSOCUG00000006228, intron 1 of 7)	ENSOCUG00000006228	SUSD4	1.39775	2.54304	Increased peaks	Upregualted RNA
D15_vs_D0	16_50836308_50836508	Distal Intergenic	ENSOCUG00000000250	.	-1.57238	-1.25445	Decreased peaks	Downregulated RNA
D15_vs_D0	16_50867790_50867990	Distal Intergenic	ENSOCUG00000000250	.	1.37209	-1.25445	Increased peaks	Downregulated RNA
D15_vs_D0	16_51080545_51080745	Distal Intergenic	ENSOCUG00000000250	.	-1.59212	-1.25445	Decreased peaks	Downregulated RNA
D15_vs_D0	16_60798653_60798853	Distal Intergenic	ENSOCUG00000023322	.	-1.09769	-1.11836	Decreased peaks	Downregulated RNA
D15_vs_D0	16_60800091_60800291	Distal Intergenic	ENSOCUG00000023322	.	-1.28362	-1.11836	Decreased peaks	Downregulated RNA
D15_vs_D0	16_60877591_60877791	Distal Intergenic	ENSOCUG00000023322	.	1.61755	-1.11836	Increased peaks	Downregulated RNA
D15_vs_D0	16_61657856_61658056	Promoter (<=1kb)	ENSOCUG00000000657	.	-1.28614	-1.73909	Decreased peaks	Downregulated RNA
D15_vs_D0	16_61739405_61739605	Exon (ENSOCUT00000058128/ENSOCUG00000000657, exon 6 of 11)	ENSOCUG00000000657	.	2.49235	-1.73909	Increased peaks	Downregulated RNA
D15_vs_D0	16_61758081_61758281	Intron (ENSOCUT00000058128/ENSOCUG00000000657, intron 6 of 10)	ENSOCUG00000000657	.	-1.20008	-1.73909	Decreased peaks	Downregulated RNA
D15_vs_D0	16_61800706_61800906	Intron (ENSOCUT00000058128/ENSOCUG00000000657, intron 6 of 10)	ENSOCUG00000000657	.	-1.18316	-1.73909	Decreased peaks	Downregulated RNA
D15_vs_D0	16_65960372_65960572	Intron (ENSOCUT00000012180/ENSOCUG00000012175, intron 3 of 23)	ENSOCUG00000015433	.	3.86766	1.13124	Increased peaks	Upregualted RNA
D15_vs_D0	16_67244176_67244376	Distal Intergenic	ENSOCUG00000015363	NFASC	1.51429	2.69217	Increased peaks	Upregualted RNA
D15_vs_D0	16_67268286_67268486	Distal Intergenic	ENSOCUG00000015363	NFASC	2.04376	2.69217	Increased peaks	Upregualted RNA
D15_vs_D0	16_68470835_68471035	Intron (ENSOCUT00000009701/ENSOCUG00000009707, intron 1 of 3)	ENSOCUG00000004422	BTG2	-1.53575	-1.3365	Decreased peaks	Downregulated RNA
D15_vs_D0	16_68580113_68580313	Distal Intergenic	ENSOCUG00000026988	CHI3L1	-1.14366	1.90201	Decreased peaks	Upregualted RNA
D15_vs_D0	16_68595120_68595320	Promoter (<=1kb)	ENSOCUG00000026988	CHI3L1	-1.30438	1.90201	Decreased peaks	Upregualted RNA
D15_vs_D0	16_68650492_68650692	Intron (ENSOCUT00000044089/ENSOCUG00000027672, intron 26 of 26)	ENSOCUG00000011017	ADORA1	-1.70386	2.04807	Decreased peaks	Upregualted RNA
D15_vs_D0	16_68657130_68657330	Intron (ENSOCUT00000044089/ENSOCUG00000027672, intron 26 of 26)	ENSOCUG00000011017	ADORA1	2.11369	2.04807	Increased peaks	Upregualted RNA
D15_vs_D0	16_68823182_68823382	Promoter (1-2kb)	ENSOCUG00000009219	KLHL12	-1.46395	-1.03399	Decreased peaks	Downregulated RNA
D15_vs_D0	16_69556136_69556336	Distal Intergenic	ENSOCUG00000029129	.	-1.26901	1.83341	Decreased peaks	Upregualted RNA
D15_vs_D0	16_70896866_70897066	Distal Intergenic	ENSOCUG00000010120	ZNF281	1.6667	-1.23239	Increased peaks	Downregulated RNA
D15_vs_D0	16_71024138_71024338	Distal Intergenic	ENSOCUG00000010120	ZNF281	1.34815	-1.23239	Increased peaks	Downregulated RNA
D15_vs_D0	16_71087953_71088153	Distal Intergenic	ENSOCUG00000010120	ZNF281	-1.10681	-1.23239	Decreased peaks	Downregulated RNA
D15_vs_D0	16_74547022_74547222	Promoter (1-2kb)	ENSOCUG00000013965	KCNT2	-1.16862	-2.61427	Decreased peaks	Downregulated RNA
D15_vs_D0	16_74595062_74595262	Intron (ENSOCUT00000013976/ENSOCUG00000013965, intron 8 of 28)	ENSOCUG00000013965	KCNT2	-1.39113	-2.61427	Decreased peaks	Downregulated RNA
D15_vs_D0	17_21094056_21094256	Distal Intergenic	ENSOCUG00000006860	GLDN	1.58233	-3.6538	Increased peaks	Downregulated RNA
D15_vs_D0	17_21209416_21209616	Distal Intergenic	ENSOCUG00000006860	GLDN	-1.10745	-3.6538	Decreased peaks	Downregulated RNA
D15_vs_D0	17_38499415_38499615	Distal Intergenic	ENSOCUG00000011459	RYR3	1.42438	-2.18257	Increased peaks	Downregulated RNA
D15_vs_D0	17_38541706_38541906	Intron (ENSOCUT00000011492/ENSOCUG00000011459, intron 1 of 103)	ENSOCUG00000011459	RYR3	1.50417	-2.18257	Increased peaks	Downregulated RNA
D15_vs_D0	17_38815828_38816028	Intron (ENSOCUT00000011492/ENSOCUG00000011459, intron 10 of 103)	ENSOCUG00000011459	RYR3	-1.0211	-2.18257	Decreased peaks	Downregulated RNA
D15_vs_D0	17_43021166_43021366	Intron (ENSOCUT00000036322/ENSOCUG00000000724, intron 3 of 8)	ENSOCUG00000000720	OXA1L	-1.25525	-1.28799	Decreased peaks	Downregulated RNA
D15_vs_D0	17_43121596_43121796	Distal Intergenic	ENSOCUG00000001255	.	1.59369	-4.72398	Increased peaks	Downregulated RNA
D15_vs_D0	17_44103954_44104154	Promoter (<=1kb)	ENSOCUG00000016402	CARMIL3	-1.02255	2.17373	Decreased peaks	Upregualted RNA
D15_vs_D0	17_44522913_44523113	Promoter (<=1kb)	ENSOCUG00000029269	.	-1.62836	-3.23638	Decreased peaks	Downregulated RNA
D15_vs_D0	17_46400567_46400767	Distal Intergenic	ENSOCUG00000017622	NOVA1	-1.37355	1.25973	Decreased peaks	Upregualted RNA
D15_vs_D0	17_46458313_46458513	Intron (ENSOCUT00000049643/ENSOCUG00000017622, intron 4 of 4)	ENSOCUG00000017622	NOVA1	-1.32957	1.25973	Decreased peaks	Upregualted RNA
D15_vs_D0	17_46462843_46463043	Intron (ENSOCUT00000049643/ENSOCUG00000017622, intron 4 of 4)	ENSOCUG00000017622	NOVA1	-1.32174	1.25973	Decreased peaks	Upregualted RNA
D15_vs_D0	17_46465607_46465807	Intron (ENSOCUT00000049643/ENSOCUG00000017622, intron 4 of 4)	ENSOCUG00000017622	NOVA1	-1.01687	1.25973	Decreased peaks	Upregualted RNA
D15_vs_D0	17_53447762_53447962	Intron (ENSOCUT00000029233/ENSOCUG00000010632, intron 4 of 11)	ENSOCUG00000008560	.	1.72162	-1.05624	Increased peaks	Downregulated RNA
D15_vs_D0	17_53456456_53456656	Intron (ENSOCUT00000029233/ENSOCUG00000010632, intron 4 of 11)	ENSOCUG00000008560	.	-1.26683	-1.05624	Decreased peaks	Downregulated RNA
D15_vs_D0	17_53555548_53555748	Intron (ENSOCUT00000029233/ENSOCUG00000010632, intron 6 of 11)	ENSOCUG00000008560	.	1.46737	-1.05624	Increased peaks	Downregulated RNA
D15_vs_D0	17_53599862_53600062	Distal Intergenic	ENSOCUG00000008560	.	1.56962	-1.05624	Increased peaks	Downregulated RNA
D15_vs_D0	17_53650618_53650818	Distal Intergenic	ENSOCUG00000008560	.	2.0354	-1.05624	Increased peaks	Downregulated RNA
D15_vs_D0	17_71750719_71750919	Intron (ENSOCUT00000001044/ENSOCUG00000001043, intron 2 of 14)	ENSOCUG00000001043	FERMT2	-1.20634	-1.05323	Decreased peaks	Downregulated RNA
D15_vs_D0	17_71908570_71908770	Intron (ENSOCUT00000030649/ENSOCUG00000000326, intron 1 of 13)	ENSOCUG00000000326	.	1.68664	-2.26969	Increased peaks	Downregulated RNA
D15_vs_D0	17_71954770_71954970	Distal Intergenic	ENSOCUG00000000326	.	-1.01112	-2.26969	Decreased peaks	Downregulated RNA
D15_vs_D0	17_71959374_71959574	Distal Intergenic	ENSOCUG00000000326	.	-1.57234	-2.26969	Decreased peaks	Downregulated RNA
D15_vs_D0	17_73582584_73582784	Intron (ENSOCUT00000054496/ENSOCUG00000003060, intron 1 of 7)	ENSOCUG00000003060	.	2.18274	-1.93062	Increased peaks	Downregulated RNA
D15_vs_D0	17_84906799_84906999	Intron (ENSOCUT00000008732/ENSOCUG00000008730, intron 19 of 33)	ENSOCUG00000008730	LRRK1	1.85302	1.20858	Increased peaks	Upregualted RNA
D15_vs_D0	17_84934308_84934508	Intron (ENSOCUT00000008732/ENSOCUG00000008730, intron 5 of 33)	ENSOCUG00000008730	LRRK1	-1.06274	1.20858	Decreased peaks	Upregualted RNA
D15_vs_D0	18_7615331_7615531	Intron (ENSOCUT00000012871/ENSOCUG00000012865, intron 7 of 15)	ENSOCUG00000039297	.	1.72748	-1.73898	Increased peaks	Downregulated RNA
D15_vs_D0	18_7681621_7681821	Intron (ENSOCUT00000012871/ENSOCUG00000012865, intron 7 of 15)	ENSOCUG00000039297	.	1.32541	-1.73898	Increased peaks	Downregulated RNA
D15_vs_D0	18_7754970_7755170	Intron (ENSOCUT00000012871/ENSOCUG00000012865, intron 4 of 15)	ENSOCUG00000039297	.	1.15689	-1.73898	Increased peaks	Downregulated RNA
D15_vs_D0	18_11334870_11335070	Intron (ENSOCUT00000008123/ENSOCUG00000008123, intron 4 of 5)	ENSOCUG00000008123	LRMDA	-1.07941	1.18523	Decreased peaks	Upregualted RNA
D15_vs_D0	18_11555829_11556029	Intron (ENSOCUT00000008123/ENSOCUG00000008123, intron 1 of 5)	ENSOCUG00000008123	LRMDA	-1.91453	1.18523	Decreased peaks	Upregualted RNA
D15_vs_D0	18_11701381_11701581	Intron (ENSOCUT00000008123/ENSOCUG00000008123, intron 1 of 5)	ENSOCUG00000008123	LRMDA	-1.25012	1.18523	Decreased peaks	Upregualted RNA
D15_vs_D0	18_11827438_11827638	Intron (ENSOCUT00000054225/ENSOCUG00000008123, intron 2 of 6)	ENSOCUG00000008123	LRMDA	1.23584	1.18523	Increased peaks	Upregualted RNA
D15_vs_D0	18_11870893_11871093	Intron (ENSOCUT00000054225/ENSOCUG00000008123, intron 2 of 6)	ENSOCUG00000008123	LRMDA	1.46047	1.18523	Increased peaks	Upregualted RNA
D15_vs_D0	18_11884956_11885156	Intron (ENSOCUT00000054225/ENSOCUG00000008123, intron 2 of 6)	ENSOCUG00000008123	LRMDA	-1.21273	1.18523	Decreased peaks	Upregualted RNA
D15_vs_D0	18_12052622_12052822	Intron (ENSOCUT00000054225/ENSOCUG00000008123, intron 2 of 6)	ENSOCUG00000008123	LRMDA	1.67755	1.18523	Increased peaks	Upregualted RNA
D15_vs_D0	18_16087336_16087536	Distal Intergenic	ENSOCUG00000026149	PCBD1	-1.63357	1.50084	Decreased peaks	Upregualted RNA
D15_vs_D0	18_16711387_16711587	Promoter (1-2kb)	ENSOCUG00000016001	PPA1	-1.29193	-1.7461	Decreased peaks	Downregulated RNA
D15_vs_D0	18_16871201_16871401	Distal Intergenic	ENSOCUG00000004773	MACROH2A2	1.58499	1.02639	Increased peaks	Upregualted RNA
D15_vs_D0	18_21677628_21677828	Distal Intergenic	ENSOCUG00000020916	.	1.53841	-2.82885	Increased peaks	Downregulated RNA
D15_vs_D0	18_21746035_21746235	Distal Intergenic	ENSOCUG00000020916	.	1.91989	-2.82885	Increased peaks	Downregulated RNA
D15_vs_D0	18_21833867_21834067	Distal Intergenic	ENSOCUG00000020916	.	-1.11084	-2.82885	Decreased peaks	Downregulated RNA
D15_vs_D0	18_21934087_21934287	Distal Intergenic	ENSOCUG00000020916	.	-1.27009	-2.82885	Decreased peaks	Downregulated RNA
D15_vs_D0	18_30971534_30971734	Distal Intergenic	ENSOCUG00000000268	PCDH15	-1.49946	1.34721	Decreased peaks	Upregualted RNA
D15_vs_D0	18_31363472_31363672	Intron (ENSOCUT00000039580/ENSOCUG00000000268, intron 3 of 33)	ENSOCUG00000000268	PCDH15	1.39508	1.34721	Increased peaks	Upregualted RNA
D15_vs_D0	18_34692630_34692830	Distal Intergenic	ENSOCUG00000011587	A1CF	-1.17894	-5.67803	Decreased peaks	Downregulated RNA
D15_vs_D0	18_34718036_34718236	Intron (ENSOCUT00000011592/ENSOCUG00000011587, intron 1 of 11)	ENSOCUG00000011587	A1CF	1.64131	-5.67803	Increased peaks	Downregulated RNA
D15_vs_D0	18_34790980_34791180	Distal Intergenic	ENSOCUG00000011587	A1CF	-1.36909	-5.67803	Decreased peaks	Downregulated RNA
D15_vs_D0	18_37726074_37726274	Exon (ENSOCUT00000002474/ENSOCUG00000002468, exon 19 of 32)	ENSOCUG00000002468	KIF20B	-1.24837	-2.43068	Decreased peaks	Downregulated RNA
D15_vs_D0	18_37758835_37759035	Intron (ENSOCUT00000002474/ENSOCUG00000002468, intron 31 of 31)	ENSOCUG00000002468	KIF20B	-1.36261	-2.43068	Decreased peaks	Downregulated RNA
D15_vs_D0	18_37776100_37776300	Intron (ENSOCUT00000044013/ENSOCUG00000002468, intron 29 of 29)	ENSOCUG00000002468	KIF20B	1.61232	-2.43068	Increased peaks	Downregulated RNA
D15_vs_D0	18_41269277_41269477	Intron (ENSOCUT00000010519/ENSOCUG00000010519, intron 1 of 2)	ENSOCUG00000010519	FFAR4	1.35964	3.21	Increased peaks	Upregualted RNA
D15_vs_D0	18_41275400_41275600	Intron (ENSOCUT00000010519/ENSOCUG00000010519, intron 2 of 2)	ENSOCUG00000010524	.	1.65224	1.85368	Increased peaks	Upregualted RNA
D15_vs_D0	18_41288494_41288694	Promoter (<=1kb)	ENSOCUG00000010524	.	-1.27224	1.85368	Decreased peaks	Upregualted RNA
D15_vs_D0	18_45944225_45944425	Distal Intergenic	ENSOCUG00000021137	SFRP5	1.40515	2.61257	Increased peaks	Upregualted RNA
D15_vs_D0	18_46388642_46388842	Distal Intergenic	ENSOCUG00000004988	LOXL4	-1.02061	2.06383	Decreased peaks	Upregualted RNA
D15_vs_D0	18_48497243_48497443	Distal Intergenic	ENSOCUG00000014801	.	-1.30261	1.86867	Decreased peaks	Upregualted RNA
D15_vs_D0	18_51076004_51076204	Intron (ENSOCUT00000009109/ENSOCUG00000009107, intron 3 of 18)	ENSOCUG00000009107	.	-2.15882	-1.24543	Decreased peaks	Downregulated RNA
D15_vs_D0	18_51144791_51144991	Intron (ENSOCUT00000009109/ENSOCUG00000009107, intron 1 of 18)	ENSOCUG00000009107	.	-1.46036	-1.24543	Decreased peaks	Downregulated RNA
D15_vs_D0	18_51626748_51626948	Intron (ENSOCUT00000013776/ENSOCUG00000013769, intron 3 of 14)	ENSOCUG00000013769	SH3PXD2A	-1.06315	1.03767	Decreased peaks	Upregualted RNA
D15_vs_D0	18_54376889_54377089	Distal Intergenic	ENSOCUG00000000972	SORCS1	1.39724	1.04581	Increased peaks	Upregualted RNA
D15_vs_D0	18_54450794_54450994	Distal Intergenic	ENSOCUG00000000972	SORCS1	-1.07832	1.04581	Decreased peaks	Upregualted RNA
D15_vs_D0	18_54650672_54650872	Intron (ENSOCUT00000050418/ENSOCUG00000000972, intron 10 of 27)	ENSOCUG00000000972	SORCS1	1.48952	1.04581	Increased peaks	Upregualted RNA
D15_vs_D0	18_54784525_54784725	Intron (ENSOCUT00000050418/ENSOCUG00000000972, intron 4 of 27)	ENSOCUG00000000972	SORCS1	-1.65769	1.04581	Decreased peaks	Upregualted RNA
D15_vs_D0	18_61560937_61561137	Distal Intergenic	ENSOCUG00000025327	TDRD1	1.35072	2.65135	Increased peaks	Upregualted RNA
D15_vs_D0	18_61761934_61762134	Promoter (<=1kb)	ENSOCUG00000025327	TDRD1	2.44765	2.65135	Increased peaks	Upregualted RNA
D15_vs_D0	18_66664222_66664422	Distal Intergenic	ENSOCUG00000014618	RGS10	-1.14812	-2.38474	Decreased peaks	Downregulated RNA
D15_vs_D0	18_66667117_66667317	Distal Intergenic	ENSOCUG00000014618	RGS10	-1.296	-2.38474	Decreased peaks	Downregulated RNA
D15_vs_D0	19_9487756_9487956	Intron (ENSOCUT00000041276/ENSOCUG00000011000, intron 1 of 13)	ENSOCUG00000011000	GAS7	2.59302	1.01262	Increased peaks	Upregualted RNA
D15_vs_D0	19_11967143_11967343	Distal Intergenic	ENSOCUG00000024115	ASGR2	1.49284	3.09466	Increased peaks	Upregualted RNA
D15_vs_D0	19_29497667_29497867	Intron (ENSOCUT00000022866/ENSOCUG00000026526, intron 2 of 7)	ENSOCUG00000026526	PPM1E	1.52992	-1.55764	Increased peaks	Downregulated RNA
D15_vs_D0	19_35806894_35807094	Intron (ENSOCUT00000002346/ENSOCUG00000002345, intron 2 of 8)	ENSOCUG00000003298	.	-1.11298	2.05969	Decreased peaks	Upregualted RNA
D15_vs_D0	19_35898088_35898288	Intron (ENSOCUT00000002346/ENSOCUG00000002345, intron 3 of 8)	ENSOCUG00000003298	.	1.58622	2.05969	Increased peaks	Upregualted RNA
D15_vs_D0	19_35970482_35970682	Intron (ENSOCUT00000002346/ENSOCUG00000002345, intron 3 of 8)	ENSOCUG00000003298	.	-1.32487	2.05969	Decreased peaks	Upregualted RNA
D15_vs_D0	19_36662308_36662508	Promoter (1-2kb)	ENSOCUG00000022135	NME1	-1.30882	1.37005	Decreased peaks	Upregualted RNA
D15_vs_D0	19_37551142_37551342	Intron (ENSOCUT00000024838/ENSOCUG00000022357, intron 7 of 7)	ENSOCUG00000022357	PDK2	-1.06722	-1.18784	Decreased peaks	Downregulated RNA
D15_vs_D0	19_37552141_37552341	Intron (ENSOCUT00000024838/ENSOCUG00000022357, intron 7 of 7)	ENSOCUG00000022357	PDK2	-1.4548	-1.18784	Decreased peaks	Downregulated RNA
D15_vs_D0	19_38282425_38282625	Distal Intergenic	ENSOCUG00000016347	PHOSPHO1	-1.51675	-1.91199	Decreased peaks	Downregulated RNA
D15_vs_D0	19_38283154_38283354	Distal Intergenic	ENSOCUG00000016347	PHOSPHO1	-1.29692	-1.91199	Decreased peaks	Downregulated RNA
D15_vs_D0	19_38300751_38300951	Distal Intergenic	ENSOCUG00000016347	PHOSPHO1	-1.32353	-1.91199	Decreased peaks	Downregulated RNA
D15_vs_D0	19_38302402_38302602	Distal Intergenic	ENSOCUG00000016347	PHOSPHO1	-1.58601	-1.91199	Decreased peaks	Downregulated RNA
D15_vs_D0	19_38310337_38310537	Distal Intergenic	ENSOCUG00000016347	PHOSPHO1	-1.07528	-1.91199	Decreased peaks	Downregulated RNA
D15_vs_D0	19_40191179_40191379	Exon (ENSOCUT00000026637/ENSOCUG00000027604, exon 21 of 21)	ENSOCUG00000022623	CISD3	-1.12141	1.29176	Decreased peaks	Upregualted RNA
D15_vs_D0	19_40195181_40195381	Promoter (<=1kb)	ENSOCUG00000022623	CISD3	-1.06957	1.29176	Decreased peaks	Upregualted RNA
D15_vs_D0	19_46719888_46720088	Promoter (1-2kb)	ENSOCUG00000005579	.	-1.37213	-1.7229	Decreased peaks	Downregulated RNA
D15_vs_D0	19_46741837_46742037	Intron (ENSOCUT00000045762/ENSOCUG00000005579, intron 9 of 13)	ENSOCUG00000005579	.	-1.10303	-1.7229	Decreased peaks	Downregulated RNA
D15_vs_D0	19_46787143_46787343	Distal Intergenic	ENSOCUG00000038552	EFCAB13	-1.26062	-2.10919	Decreased peaks	Downregulated RNA
D15_vs_D0	19_46931689_46931889	Distal Intergenic	ENSOCUG00000036339	.	1.68047	-2.40908	Increased peaks	Downregulated RNA
D15_vs_D0	19_47393414_47393614	Intron (ENSOCUT00000001831/ENSOCUG00000001831, intron 7 of 10)	ENSOCUG00000001831	EFCAB3	2.26804	-3.81582	Increased peaks	Downregulated RNA
D15_vs_D0	19_47665228_47665428	Intron (ENSOCUT00000012601/ENSOCUG00000012601, intron 8 of 9)	ENSOCUG00000017494	.	1.20907	2.44981	Increased peaks	Upregualted RNA
D15_vs_D0	19_47670730_47670930	Intron (ENSOCUT00000012601/ENSOCUG00000012601, intron 7 of 9)	ENSOCUG00000017494	.	1.92183	2.44981	Increased peaks	Upregualted RNA
D15_vs_D0	19_52312452_52312652	Intron (ENSOCUT00000017404/ENSOCUG00000017402, intron 7 of 12)	ENSOCUG00000017402	ARSG	-1.53122	1.77684	Decreased peaks	Upregualted RNA
D15_vs_D0	19_52476181_52476381	Intron (ENSOCUT00000013727/ENSOCUG00000013725, intron 1 of 10)	ENSOCUG00000013725	FAM20A	1.71839	1.2588	Increased peaks	Upregualted RNA
D15_vs_D0	19_52490833_52491033	Intron (ENSOCUT00000013727/ENSOCUG00000013725, intron 1 of 10)	ENSOCUG00000013725	FAM20A	-1.28013	1.2588	Decreased peaks	Upregualted RNA
D15_vs_D0	19_52571636_52571836	Distal Intergenic	ENSOCUG00000013725	FAM20A	2.86898	1.2588	Increased peaks	Upregualted RNA
D15_vs_D0	19_52632528_52632728	Distal Intergenic	ENSOCUG00000013725	FAM20A	1.61996	1.2588	Increased peaks	Upregualted RNA
D15_vs_D0	19_55713379_55713579	Distal Intergenic	ENSOCUG00000011639	SOX9	1.68245	2.32562	Increased peaks	Upregualted RNA
D15_vs_D0	2_1879541_1879741	Promoter (2-3kb)	ENSOCUG00000007602	HS3ST1	2.32663	1.45559	Increased peaks	Upregualted RNA
D15_vs_D0	2_1931056_1931256	Distal Intergenic	ENSOCUG00000007602	HS3ST1	1.52448	1.45559	Increased peaks	Upregualted RNA
D15_vs_D0	2_1955551_1955751	Distal Intergenic	ENSOCUG00000007602	HS3ST1	1.49567	1.45559	Increased peaks	Upregualted RNA
D15_vs_D0	2_12047145_12047345	Intron (ENSOCUT00000052146/ENSOCUG00000002189, intron 1 of 7)	ENSOCUG00000002189	KCNIP4	-1.21763	5.52222	Decreased peaks	Upregualted RNA
D15_vs_D0	2_12159553_12159753	Intron (ENSOCUT00000052146/ENSOCUG00000002189, intron 1 of 7)	ENSOCUG00000002189	KCNIP4	2.03928	5.52222	Increased peaks	Upregualted RNA
D15_vs_D0	2_12205693_12205893	Intron (ENSOCUT00000052146/ENSOCUG00000002189, intron 1 of 7)	ENSOCUG00000002189	KCNIP4	1.74271	5.52222	Increased peaks	Upregualted RNA
D15_vs_D0	2_14380454_14380654	Intron (ENSOCUT00000054609/ENSOCUG00000014668, intron 14 of 14)	ENSOCUG00000014668	PPARGC1A	2.30808	-2.07177	Increased peaks	Downregulated RNA
D15_vs_D0	2_14438274_14438474	Intron (ENSOCUT00000054609/ENSOCUG00000014668, intron 3 of 14)	ENSOCUG00000014668	PPARGC1A	-1.13118	-2.07177	Decreased peaks	Downregulated RNA
D15_vs_D0	2_14515093_14515293	Distal Intergenic	ENSOCUG00000014668	PPARGC1A	-1.19925	-2.07177	Decreased peaks	Downregulated RNA
D15_vs_D0	2_14541175_14541375	Distal Intergenic	ENSOCUG00000014668	PPARGC1A	-1.08244	-2.07177	Decreased peaks	Downregulated RNA
D15_vs_D0	2_14590785_14590985	Distal Intergenic	ENSOCUG00000014668	PPARGC1A	1.45739	-2.07177	Increased peaks	Downregulated RNA
D15_vs_D0	2_15370078_15370278	Distal Intergenic	ENSOCUG00000007460	.	-1.44065	3.69383	Decreased peaks	Upregualted RNA
D15_vs_D0	2_22878888_22879088	Distal Intergenic	ENSOCUG00000023563	.	1.34526	-2.84644	Increased peaks	Downregulated RNA
D15_vs_D0	2_22909856_22910056	Distal Intergenic	ENSOCUG00000023563	.	-1.38626	-2.84644	Decreased peaks	Downregulated RNA
D15_vs_D0	2_36476001_36476201	Intron (ENSOCUT00000008863/ENSOCUG00000008858, intron 1 of 21)	ENSOCUG00000008858	CORIN	1.35056	2.43427	Increased peaks	Upregualted RNA
D15_vs_D0	2_36505948_36506148	Distal Intergenic	ENSOCUG00000008858	CORIN	-1.33739	2.43427	Decreased peaks	Upregualted RNA
D15_vs_D0	2_37831383_37831583	Intron (ENSOCUT00000005466/ENSOCUG00000005466, intron 1 of 3)	ENSOCUG00000005466	LRRC66	1.24703	3.91268	Increased peaks	Upregualted RNA
D15_vs_D0	2_41244342_41244542	Promoter (<=1kb)	ENSOCUG00000014174	ZNF395	1.20163	1.0328	Increased peaks	Upregualted RNA
D15_vs_D0	2_41268209_41268409	Intron (ENSOCUT00000029755/ENSOCUG00000014174, intron 1 of 11)	ENSOCUG00000014174	ZNF395	-1.35163	1.0328	Decreased peaks	Upregualted RNA
D15_vs_D0	2_41269397_41269597	Intron (ENSOCUT00000029755/ENSOCUG00000014174, intron 1 of 11)	ENSOCUG00000014174	ZNF395	-1.06511	1.0328	Decreased peaks	Upregualted RNA
D15_vs_D0	2_42081047_42081247	Distal Intergenic	ENSOCUG00000005985	CLU	1.5567	1.74025	Increased peaks	Upregualted RNA
D15_vs_D0	2_43309685_43309885	Intron (ENSOCUT00000010539/ENSOCUG00000010542, intron 3 of 5)	ENSOCUG00000010542	BNIP3L	-1.5693	-1.1706	Decreased peaks	Downregulated RNA
D15_vs_D0	2_59987843_59988043	Intron (ENSOCUT00000048104/ENSOCUG00000007616, intron 3 of 29)	ENSOCUG00000007616	TENM3	1.24977	1.20616	Increased peaks	Upregualted RNA
D15_vs_D0	2_60062476_60062676	Intron (ENSOCUT00000048104/ENSOCUG00000007616, intron 11 of 29)	ENSOCUG00000007616	TENM3	2.08911	1.20616	Increased peaks	Upregualted RNA
D15_vs_D0	2_60108846_60109046	Intron (ENSOCUT00000048104/ENSOCUG00000007616, intron 16 of 29)	ENSOCUG00000007616	TENM3	-1.1471	1.20616	Decreased peaks	Upregualted RNA
D15_vs_D0	2_69613138_69613338	Distal Intergenic	ENSOCUG00000014197	MSR1	-1.43344	1.31484	Decreased peaks	Upregualted RNA
D15_vs_D0	2_69768927_69769127	Intron (ENSOCUT00000025428/ENSOCUG00000014197, intron 9 of 9)	ENSOCUG00000014197	MSR1	1.10702	1.31484	Increased peaks	Upregualted RNA
D15_vs_D0	2_69783493_69783693	Distal Intergenic	ENSOCUG00000014197	MSR1	-1.30533	1.31484	Decreased peaks	Upregualted RNA
D15_vs_D0	2_70412997_70413197	Distal Intergenic	ENSOCUG00000003212	TUSC3	1.9961	-1.03961	Increased peaks	Downregulated RNA
D15_vs_D0	2_79130898_79131098	Intron (ENSOCUT00000041323/ENSOCUG00000030644, intron 1 of 1)	ENSOCUG00000030644	.	1.00299	-2.33635	Increased peaks	Downregulated RNA
D15_vs_D0	2_83076138_83076338	Intron (ENSOCUT00000006502/ENSOCUG00000006502, intron 1 of 10)	ENSOCUG00000006502	SEPTIN10	-1.47131	-1.78929	Decreased peaks	Downregulated RNA
D15_vs_D0	2_83101554_83101754	Intron (ENSOCUT00000006502/ENSOCUG00000006502, intron 4 of 10)	ENSOCUG00000006502	SEPTIN10	-1.00789	-1.78929	Decreased peaks	Downregulated RNA
D15_vs_D0	2_83110767_83110967	Exon (ENSOCUT00000006502/ENSOCUG00000006502, exon 7 of 11)	ENSOCUG00000006502	SEPTIN10	-2.2605	-1.78929	Decreased peaks	Downregulated RNA
D15_vs_D0	2_83111445_83111645	Intron (ENSOCUT00000006502/ENSOCUG00000006502, intron 7 of 10)	ENSOCUG00000006502	SEPTIN10	-1.50055	-1.78929	Decreased peaks	Downregulated RNA
D15_vs_D0	2_83572182_83572382	Distal Intergenic	ENSOCUG00000025015	EDAR	-1.05433	3.13021	Decreased peaks	Upregualted RNA
D15_vs_D0	2_83694250_83694450	Intron (ENSOCUT00000030758/ENSOCUG00000025015, intron 11 of 11)	ENSOCUG00000025015	EDAR	-1.02803	3.13021	Decreased peaks	Upregualted RNA
D15_vs_D0	2_83701766_83701966	Distal Intergenic	ENSOCUG00000025015	EDAR	1.57199	3.13021	Increased peaks	Upregualted RNA
D15_vs_D0	2_83721093_83721293	Intron (ENSOCUT00000001172/ENSOCUG00000001172, intron 13 of 14)	ENSOCUG00000025015	EDAR	1.68504	3.13021	Increased peaks	Upregualted RNA
D15_vs_D0	2_84270644_84270844	Intron (ENSOCUT00000042078/ENSOCUG00000013192, intron 7 of 7)	ENSOCUG00000013192	SULT1C2	2.01272	1.42332	Increased peaks	Upregualted RNA
D15_vs_D0	2_84305780_84305980	Intron (ENSOCUT00000042078/ENSOCUG00000013192, intron 7 of 7)	ENSOCUG00000013192	SULT1C2	1.51696	1.42332	Increased peaks	Upregualted RNA
D15_vs_D0	2_95192522_95192722	Distal Intergenic	ENSOCUG00000023860	ADRA2B	1.64703	2.35687	Increased peaks	Upregualted RNA
D15_vs_D0	2_97862779_97862979	Promoter (2-3kb)	ENSOCUG00000004161	IL1RN	-1.27854	-3.23806	Decreased peaks	Downregulated RNA
D15_vs_D0	2_97906755_97906955	Intron (ENSOCUT00000004177/ENSOCUG00000004174, intron 1 of 16)	ENSOCUG00000004174	PSD4	1.45336	1.34057	Increased peaks	Upregualted RNA
D15_vs_D0	2_111572134_111572334	Distal Intergenic	ENSOCUG00000022792	.	-1.64989	-1.44996	Decreased peaks	Downregulated RNA
D15_vs_D0	2_111580993_111581193	Distal Intergenic	ENSOCUG00000022792	.	-2.26715	-1.44996	Decreased peaks	Downregulated RNA
D15_vs_D0	2_112595735_112595935	Intron (ENSOCUT00000003663/ENSOCUG00000003663, intron 3 of 8)	ENSOCUG00000003663	ACTG2	-1.48321	-1.80185	Decreased peaks	Downregulated RNA
D15_vs_D0	2_115737600_115737800	Distal Intergenic	ENSOCUG00000000889	.	1.47879	-1.24901	Increased peaks	Downregulated RNA
D15_vs_D0	2_130159348_130159548	Distal Intergenic	ENSOCUG00000014657	EFEMP1	-1.1506	1.00868	Decreased peaks	Upregualted RNA
D15_vs_D0	2_130228014_130228214	Intron (ENSOCUT00000014657/ENSOCUG00000014657, intron 5 of 9)	ENSOCUG00000014657	EFEMP1	-1.33386	1.00868	Decreased peaks	Upregualted RNA
D15_vs_D0	2_130278948_130279148	Distal Intergenic	ENSOCUG00000014657	EFEMP1	-1.08878	1.00868	Decreased peaks	Upregualted RNA
D15_vs_D0	2_132538722_132538922	Intron (ENSOCUT00000013608/ENSOCUG00000013610, intron 9 of 9)	ENSOCUG00000028058	CHAC2	-1.27854	-1.05826	Decreased peaks	Downregulated RNA
D15_vs_D0	2_142896226_142896426	Intron (ENSOCUT00000043874/ENSOCUG00000001048, intron 28 of 37)	ENSOCUG00000029169	ZFP36L2	-1.30855	1.18612	Decreased peaks	Upregualted RNA
D15_vs_D0	2_142965955_142966155	Intron (ENSOCUT00000043874/ENSOCUG00000001048, intron 35 of 37)	ENSOCUG00000029169	ZFP36L2	1.1799	1.18612	Increased peaks	Upregualted RNA
D15_vs_D0	2_147193121_147193321	Distal Intergenic	ENSOCUG00000001117	CDKL4	-1.2145	2.96742	Decreased peaks	Upregualted RNA
D15_vs_D0	2_148873486_148873686	Distal Intergenic	ENSOCUG00000007416	QPCT	-1.17182	-1.74336	Decreased peaks	Downregulated RNA
D15_vs_D0	2_148932579_148932779	Distal Intergenic	ENSOCUG00000007416	QPCT	-1.98468	-1.74336	Decreased peaks	Downregulated RNA
D15_vs_D0	2_148937325_148937525	Distal Intergenic	ENSOCUG00000007411	PRKD3	-1.05296	-1.10161	Decreased peaks	Downregulated RNA
D15_vs_D0	2_148949045_148949245	Promoter (1-2kb)	ENSOCUG00000007411	PRKD3	-1.79267	-1.10161	Decreased peaks	Downregulated RNA
D15_vs_D0	2_159695733_159695933	Exon (ENSOCUT00000056390/ENSOCUG00000009786, exon 11 of 20)	ENSOCUG00000009777	GAREM2	-1.39603	-2.03265	Decreased peaks	Downregulated RNA
D15_vs_D0	2_159714017_159714217	Intron (ENSOCUT00000009789/ENSOCUG00000009786, intron 20 of 20)	ENSOCUG00000009777	GAREM2	-1.25367	-2.03265	Decreased peaks	Downregulated RNA
D15_vs_D0	2_160527786_160527986	Intron (ENSOCUT00000003073/ENSOCUG00000003071, intron 1 of 22)	ENSOCUG00000003071	LPIN1	-1.06697	-1.70819	Decreased peaks	Downregulated RNA
D15_vs_D0	2_160540275_160540475	Intron (ENSOCUT00000003073/ENSOCUG00000003071, intron 1 of 22)	ENSOCUG00000003071	LPIN1	-1.29447	-1.70819	Decreased peaks	Downregulated RNA
D15_vs_D0	2_160556696_160556896	Intron (ENSOCUT00000003073/ENSOCUG00000003071, intron 2 of 22)	ENSOCUG00000003071	LPIN1	-1.25675	-1.70819	Decreased peaks	Downregulated RNA
D15_vs_D0	2_160559154_160559354	Intron (ENSOCUT00000003073/ENSOCUG00000003071, intron 2 of 22)	ENSOCUG00000003071	LPIN1	-1.24145	-1.70819	Decreased peaks	Downregulated RNA
D15_vs_D0	2_160581760_160581960	Promoter (2-3kb)	ENSOCUG00000003071	LPIN1	-1.18458	-1.70819	Decreased peaks	Downregulated RNA
D15_vs_D0	2_160587249_160587449	Intron (ENSOCUT00000003073/ENSOCUG00000003071, intron 2 of 22)	ENSOCUG00000003071	LPIN1	-1.28808	-1.70819	Decreased peaks	Downregulated RNA
D15_vs_D0	2_160592163_160592363	Intron (ENSOCUT00000003073/ENSOCUG00000003071, intron 2 of 22)	ENSOCUG00000003071	LPIN1	-1.50751	-1.70819	Decreased peaks	Downregulated RNA
D15_vs_D0	2_160593694_160593894	Promoter (2-3kb)	ENSOCUG00000003071	LPIN1	-1.28963	-1.70819	Decreased peaks	Downregulated RNA
D15_vs_D0	2_160598931_160599131	Promoter (2-3kb)	ENSOCUG00000003071	LPIN1	-1.42375	-1.70819	Decreased peaks	Downregulated RNA
D15_vs_D0	2_160610303_160610503	Intron (ENSOCUT00000003073/ENSOCUG00000003071, intron 12 of 22)	ENSOCUG00000003071	LPIN1	-1.88488	-1.70819	Decreased peaks	Downregulated RNA
D15_vs_D0	2_160612188_160612388	Intron (ENSOCUT00000003073/ENSOCUG00000003071, intron 14 of 22)	ENSOCUG00000003071	LPIN1	-1.33123	-1.70819	Decreased peaks	Downregulated RNA
D15_vs_D0	2_160616185_160616385	Intron (ENSOCUT00000003073/ENSOCUG00000003071, intron 15 of 22)	ENSOCUG00000003071	LPIN1	-1.74385	-1.70819	Decreased peaks	Downregulated RNA
D15_vs_D0	2_160635622_160635822	Intron (ENSOCUT00000003073/ENSOCUG00000003071, intron 20 of 22)	ENSOCUG00000003071	LPIN1	-1.33787	-1.70819	Decreased peaks	Downregulated RNA
D15_vs_D0	2_160638223_160638423	Intron (ENSOCUT00000003073/ENSOCUG00000003071, intron 20 of 22)	ENSOCUG00000003071	LPIN1	-1.2145	-1.70819	Decreased peaks	Downregulated RNA
D15_vs_D0	2_160682418_160682618	Distal Intergenic	ENSOCUG00000003071	LPIN1	-1.28552	-1.70819	Decreased peaks	Downregulated RNA
D15_vs_D0	2_160756392_160756592	Distal Intergenic	ENSOCUG00000003071	LPIN1	2.3538	-1.70819	Increased peaks	Downregulated RNA
D15_vs_D0	20_4732989_4733189	Distal Intergenic	ENSOCUG00000000574	PLEKHH1	1.88248	-1.00389	Increased peaks	Downregulated RNA
D15_vs_D0	20_4806966_4807166	Exon (ENSOCUT00000008621/ENSOCUG00000008623, exon 4 of 4)	ENSOCUG00000008623	.	1.30339	-1.95045	Increased peaks	Downregulated RNA
D15_vs_D0	20_12978988_12979188	Promoter (<=1kb)	ENSOCUG00000028153	.	-1.67481	-2.07021	Decreased peaks	Downregulated RNA
D15_vs_D0	20_13048362_13048562	Distal Intergenic	ENSOCUG00000016543	ITPK1	-1.63076	-1.73278	Decreased peaks	Downregulated RNA
D15_vs_D0	20_30504694_30504894	Promoter (<=1kb)	ENSOCUG00000014077	LTBP2	-1.01133	1.85341	Decreased peaks	Upregualted RNA
D15_vs_D0	20_32540872_32541072	Intron (ENSOCUT00000000341/ENSOCUG00000000341, intron 13 of 15)	ENSOCUG00000000341	RGS6	-1.13411	1.29187	Decreased peaks	Upregualted RNA
D15_vs_D0	20_32643869_32644069	Intron (ENSOCUT00000000341/ENSOCUG00000000341, intron 1 of 15)	ENSOCUG00000000341	RGS6	-1.99825	1.29187	Decreased peaks	Upregualted RNA
D15_vs_D0	20_32732236_32732436	Intron (ENSOCUT00000055414/ENSOCUG00000000341, intron 1 of 16)	ENSOCUG00000000341	RGS6	1.60131	1.29187	Increased peaks	Upregualted RNA
D15_vs_D0	20_33030439_33030639	Intron (ENSOCUT00000055414/ENSOCUG00000000341, intron 1 of 16)	ENSOCUG00000000341	RGS6	1.41102	1.29187	Increased peaks	Upregualted RNA
D15_vs_D0	20_32831083_32831283	Intron (ENSOCUT00000055414/ENSOCUG00000000341, intron 1 of 16)	ENSOCUG00000012114	.	-1.4531	-1.03401	Decreased peaks	Downregulated RNA
D15_vs_D0	20_32873656_32873856	Intron (ENSOCUT00000055414/ENSOCUG00000000341, intron 1 of 16)	ENSOCUG00000012114	.	1.21521	-1.03401	Increased peaks	Downregulated RNA
D15_vs_D0	21_12831911_12832111	Intron (ENSOCUT00000016345/ENSOCUG00000016324, intron 28 of 47)	ENSOCUG00000016312	PRKAB1	1.77817	-1.0539	Increased peaks	Downregulated RNA
D15_vs_D0	21_12868925_12869125	Intron (ENSOCUT00000016313/ENSOCUG00000016312, intron 6 of 6)	ENSOCUG00000016312	PRKAB1	-1.76599	-1.0539	Decreased peaks	Downregulated RNA
D15_vs_D0	21_15049843_15050043	Intron (ENSOCUT00000031823/ENSOCUG00000014718, intron 20 of 29)	ENSOCUG00000014706	FBXO21	-1.27186	-1.00515	Decreased peaks	Downregulated RNA
D15_vs_D0	3_11109832_11110032	Intron (ENSOCUT00000003727/ENSOCUG00000003724, intron 12 of 23)	ENSOCUG00000031319	.	-1.08244	1.27735	Decreased peaks	Upregualted RNA
D15_vs_D0	3_21993105_21993305	Distal Intergenic	ENSOCUG00000026563	PSD2	-1.25766	-7.16215	Decreased peaks	Downregulated RNA
D15_vs_D0	3_22002702_22002902	Distal Intergenic	ENSOCUG00000026563	PSD2	1.62097	-7.16215	Increased peaks	Downregulated RNA
D15_vs_D0	3_22389165_22389365	Intron (ENSOCUT00000009431/ENSOCUG00000009432, intron 3 of 3)	ENSOCUG00000021088	CYSTM1	-1.02813	-1.15018	Decreased peaks	Downregulated RNA
D15_vs_D0	3_24503095_24503295	Distal Intergenic	ENSOCUG00000013987	FGF1	-1.81955	2.65591	Decreased peaks	Upregualted RNA
D15_vs_D0	3_30718923_30719123	Intron (ENSOCUT00000016085/ENSOCUG00000016088, intron 1 of 1)	ENSOCUG00000016088	ADRB2	1.27788	-1.99054	Increased peaks	Downregulated RNA
D15_vs_D0	3_30779520_30779720	Distal Intergenic	ENSOCUG00000016088	ADRB2	-2.20647	-1.99054	Decreased peaks	Downregulated RNA
D15_vs_D0	3_31537377_31537577	Promoter (2-3kb)	ENSOCUG00000023114	MIR378A	-1.31215	-1.26989	Decreased peaks	Downregulated RNA
D15_vs_D0	3_31553513_31553713	Distal Intergenic	ENSOCUG00000023114	MIR378A	-1.30695	-1.26989	Decreased peaks	Downregulated RNA
D15_vs_D0	3_31554468_31554668	Distal Intergenic	ENSOCUG00000023114	MIR378A	-1.33123	-1.26989	Decreased peaks	Downregulated RNA
D15_vs_D0	3_31839258_31839458	Intron (ENSOCUT00000055095/ENSOCUG00000021056, intron 16 of 22)	ENSOCUG00000021056	CSF1R	1.19036	1.1725	Increased peaks	Upregualted RNA
D15_vs_D0	3_31875584_31875784	Distal Intergenic	ENSOCUG00000021056	CSF1R	1.45309	1.1725	Increased peaks	Upregualted RNA
D15_vs_D0	3_32797040_32797240	Distal Intergenic	ENSOCUG00000015837	.	-1.01215	1.12404	Decreased peaks	Upregualted RNA
D15_vs_D0	3_34963744_34963944	Intron (ENSOCUT00000027724/ENSOCUG00000016780, intron 2 of 15)	ENSOCUG00000016780	GRIA1	-1.47698	3.25115	Decreased peaks	Upregualted RNA
D15_vs_D0	3_35056722_35056922	Intron (ENSOCUT00000027724/ENSOCUG00000016780, intron 2 of 15)	ENSOCUG00000016780	GRIA1	1.93115	3.25115	Increased peaks	Upregualted RNA
D15_vs_D0	3_35120903_35121103	Intron (ENSOCUT00000027724/ENSOCUG00000016780, intron 5 of 15)	ENSOCUG00000016780	GRIA1	1.59371	3.25115	Increased peaks	Upregualted RNA
D15_vs_D0	3_50286972_50287172	Intron (ENSOCUT00000057734/ENSOCUG00000017302, intron 1 of 32)	ENSOCUG00000017302	SLIT3	-1.36233	1.68911	Decreased peaks	Upregualted RNA
D15_vs_D0	3_50290236_50290436	Intron (ENSOCUT00000057734/ENSOCUG00000017302, intron 1 of 32)	ENSOCUG00000017302	SLIT3	1.68485	1.68911	Increased peaks	Upregualted RNA
D15_vs_D0	3_50464052_50464252	Intron (ENSOCUT00000048557/ENSOCUG00000017302, intron 4 of 35)	ENSOCUG00000017302	SLIT3	1.5803	1.68911	Increased peaks	Upregualted RNA
D15_vs_D0	3_53499300_53499500	Intron (ENSOCUT00000006784/ENSOCUG00000006784, intron 3 of 11)	ENSOCUG00000006784	SH3PXD2B	-1.34177	1.67745	Decreased peaks	Upregualted RNA
D15_vs_D0	3_53611588_53611788	Distal Intergenic	ENSOCUG00000006784	SH3PXD2B	1.46063	1.67745	Increased peaks	Upregualted RNA
D15_vs_D0	3_53811618_53811818	Distal Intergenic	ENSOCUG00000007999	DUSP1	-1.60289	-2.20934	Decreased peaks	Downregulated RNA
D15_vs_D0	3_53820158_53820358	Distal Intergenic	ENSOCUG00000007999	DUSP1	-1.43276	-2.20934	Decreased peaks	Downregulated RNA
D15_vs_D0	3_57371572_57371772	Promoter (1-2kb)	ENSOCUG00000000401	HK3	1.88889	1.18211	Increased peaks	Upregualted RNA
D15_vs_D0	3_73630545_73630745	Distal Intergenic	ENSOCUG00000028224	FAM110B	1.71423	1.58085	Increased peaks	Upregualted RNA
D15_vs_D0	3_73701132_73701332	Distal Intergenic	ENSOCUG00000028224	FAM110B	-1.3479	1.58085	Decreased peaks	Upregualted RNA
D15_vs_D0	3_73707501_73707701	Distal Intergenic	ENSOCUG00000028224	FAM110B	-1.69697	1.58085	Decreased peaks	Upregualted RNA
D15_vs_D0	3_73719648_73719848	Distal Intergenic	ENSOCUG00000028224	FAM110B	-1.55642	1.58085	Decreased peaks	Upregualted RNA
D15_vs_D0	3_77299965_77300165	Intron (ENSOCUT00000025327/ENSOCUG00000021079, intron 11 of 12)	ENSOCUG00000021079	.	-1.52078	-1.0749	Decreased peaks	Downregulated RNA
D15_vs_D0	3_77321986_77322186	Intron (ENSOCUT00000025327/ENSOCUG00000021079, intron 4 of 12)	ENSOCUG00000021079	.	1.5365	-1.0749	Increased peaks	Downregulated RNA
D15_vs_D0	3_77375475_77375675	Intron (ENSOCUT00000025327/ENSOCUG00000021079, intron 1 of 12)	ENSOCUG00000021079	.	-1.28041	-1.0749	Decreased peaks	Downregulated RNA
D15_vs_D0	3_77466295_77466495	Distal Intergenic	ENSOCUG00000021079	.	-1.22894	-1.0749	Decreased peaks	Downregulated RNA
D15_vs_D0	3_81874625_81874825	Distal Intergenic	ENSOCUG00000007514	DNAJC5B	2.29554	3.13834	Increased peaks	Upregualted RNA
D15_vs_D0	3_81978783_81978983	Intron (ENSOCUT00000007511/ENSOCUG00000007514, intron 2 of 4)	ENSOCUG00000007514	DNAJC5B	-1.10492	3.13834	Decreased peaks	Upregualted RNA
D15_vs_D0	3_92408080_92408280	Distal Intergenic	ENSOCUG00000001723	ZFHX4	1.27863	1.20253	Increased peaks	Upregualted RNA
D15_vs_D0	3_92425482_92425682	Distal Intergenic	ENSOCUG00000001723	ZFHX4	2.30498	1.20253	Increased peaks	Upregualted RNA
D15_vs_D0	3_94707420_94707620	Distal Intergenic	ENSOCUG00000000308	.	1.4104	-4.34677	Increased peaks	Downregulated RNA
D15_vs_D0	3_94722410_94722610	Distal Intergenic	ENSOCUG00000000308	.	1.32115	-4.34677	Increased peaks	Downregulated RNA
D15_vs_D0	3_97961991_97962191	Distal Intergenic	ENSOCUG00000023213	.	1.50493	-1.9572	Increased peaks	Downregulated RNA
D15_vs_D0	3_100960269_100960469	Distal Intergenic	ENSOCUG00000005039	.	1.23502	-1.37774	Increased peaks	Downregulated RNA
D15_vs_D0	3_100970890_100971090	Distal Intergenic	ENSOCUG00000005039	.	1.3744	-1.37774	Increased peaks	Downregulated RNA
D15_vs_D0	3_101007878_101008078	Distal Intergenic	ENSOCUG00000035812	.	-1.05534	-1.28777	Decreased peaks	Downregulated RNA
D15_vs_D0	3_106913099_106913299	Intron (ENSOCUT00000053339/ENSOCUG00000012527, intron 4 of 14)	ENSOCUG00000012527	SLC26A7	-1.27017	4.0094	Decreased peaks	Upregualted RNA
D15_vs_D0	3_109877636_109877836	Intron (ENSOCUT00000042411/ENSOCUG00000001030, intron 2 of 4)	ENSOCUG00000001030	GEM	-1.24977	-1.95927	Decreased peaks	Downregulated RNA
D15_vs_D0	3_110624138_110624338	Distal Intergenic	ENSOCUG00000033191	.	1.61484	-1.83775	Increased peaks	Downregulated RNA
D15_vs_D0	3_135417381_135417581	Intron (ENSOCUT00000026062/ENSOCUG00000013534, intron 17 of 25)	ENSOCUG00000013534	ENPP2	-1.36528	1.17612	Decreased peaks	Upregualted RNA
D15_vs_D0	3_135427616_135427816	Intron (ENSOCUT00000026062/ENSOCUG00000013534, intron 12 of 25)	ENSOCUG00000013534	ENPP2	-1.22912	1.17612	Decreased peaks	Upregualted RNA
D15_vs_D0	3_138436747_138436947	Distal Intergenic	ENSOCUG00000023261	U1	-1.66177	-1.21774	Decreased peaks	Downregulated RNA
D15_vs_D0	3_138443818_138444018	Distal Intergenic	ENSOCUG00000023261	U1	-1.05629	-1.21774	Decreased peaks	Downregulated RNA
D15_vs_D0	3_138498193_138498393	Distal Intergenic	ENSOCUG00000023261	U1	1.27743	-1.21774	Increased peaks	Downregulated RNA
D15_vs_D0	3_138569877_138570077	Distal Intergenic	ENSOCUG00000023261	U1	-1.08614	-1.21774	Decreased peaks	Downregulated RNA
D15_vs_D0	3_141125422_141125622	Distal Intergenic	ENSOCUG00000024295	TRIB1	-1.25825	-1.34916	Decreased peaks	Downregulated RNA
D15_vs_D0	3_141137218_141137418	Distal Intergenic	ENSOCUG00000024295	TRIB1	-1.00625	-1.34916	Decreased peaks	Downregulated RNA
D15_vs_D0	3_141167725_141167925	Distal Intergenic	ENSOCUG00000024295	TRIB1	-1.30546	-1.34916	Decreased peaks	Downregulated RNA
D15_vs_D0	3_141172303_141172503	Distal Intergenic	ENSOCUG00000024295	TRIB1	-1.2876	-1.34916	Decreased peaks	Downregulated RNA
D15_vs_D0	3_141238005_141238205	Distal Intergenic	ENSOCUG00000024295	TRIB1	-1.01027	-1.34916	Decreased peaks	Downregulated RNA
D15_vs_D0	3_154383336_154383536	Intron (ENSOCUT00000008727/ENSOCUG00000008699, intron 29 of 54)	ENSOCUG00000008699	.	1.98225	1.76766	Increased peaks	Upregualted RNA
D15_vs_D0	3_154393683_154393883	Exon (ENSOCUT00000008727/ENSOCUG00000008699, exon 27 of 55)	ENSOCUG00000008699	.	1.32113	1.76766	Increased peaks	Upregualted RNA
D15_vs_D0	3_154518699_154518899	Intron (ENSOCUT00000008727/ENSOCUG00000008699, intron 3 of 54)	ENSOCUG00000008699	.	-1.63762	1.76766	Decreased peaks	Upregualted RNA
D15_vs_D0	3_154546186_154546386	Intron (ENSOCUT00000008727/ENSOCUG00000008699, intron 1 of 54)	ENSOCUG00000008699	.	1.89881	1.76766	Increased peaks	Upregualted RNA
D15_vs_D0	4_2033579_2033779	Distal Intergenic	ENSOCUG00000013609	LBP	-1.22007	-1.12249	Decreased peaks	Downregulated RNA
D15_vs_D0	4_2038381_2038581	Intron (ENSOCUT00000053644/ENSOCUG00000013593, intron 10 of 10)	ENSOCUG00000013609	LBP	-1.46185	-1.12249	Decreased peaks	Downregulated RNA
D15_vs_D0	4_8231499_8231699	Promoter (1-2kb)	ENSOCUG00000020902	SRXN1	-1.16681	-1.812	Decreased peaks	Downregulated RNA
D15_vs_D0	4_8233039_8233239	Promoter (<=1kb)	ENSOCUG00000020902	SRXN1	-1.08333	-1.812	Decreased peaks	Downregulated RNA
D15_vs_D0	4_12645450_12645650	Distal Intergenic	ENSOCUG00000016883	FERMT1	1.83364	1.27807	Increased peaks	Upregualted RNA
D15_vs_D0	4_12829432_12829632	Distal Intergenic	ENSOCUG00000016883	FERMT1	1.87732	1.27807	Increased peaks	Upregualted RNA
D15_vs_D0	4_13107219_13107419	Distal Intergenic	ENSOCUG00000008071	.	1.43474	1.46072	Increased peaks	Upregualted RNA
D15_vs_D0	4_13417574_13417774	Distal Intergenic	ENSOCUG00000024585	.	-1.29346	1.64918	Decreased peaks	Upregualted RNA
D15_vs_D0	4_13425584_13425784	Promoter (<=1kb)	ENSOCUG00000024585	.	-1.35406	1.64918	Decreased peaks	Upregualted RNA
D15_vs_D0	4_17034915_17035115	Intron (ENSOCUT00000009835/ENSOCUG00000009833, intron 2 of 16)	ENSOCUG00000035674	.	-1.4019	-1.8598	Decreased peaks	Downregulated RNA
D15_vs_D0	4_17168611_17168811	Intron (ENSOCUT00000009835/ENSOCUG00000009833, intron 2 of 16)	ENSOCUG00000035674	.	-1.02974	-1.8598	Decreased peaks	Downregulated RNA
D15_vs_D0	4_17388449_17388649	Distal Intergenic	ENSOCUG00000009833	SLC24A3	1.55375	1.07643	Increased peaks	Upregualted RNA
D15_vs_D0	4_18554875_18555075	Intron (ENSOCUT00000050777/ENSOCUG00000021320, intron 9 of 23)	ENSOCUG00000021320	RRBP1	1.64148	1.16457	Increased peaks	Upregualted RNA
D15_vs_D0	4_36928568_36928768	Intron (ENSOCUT00000058037/ENSOCUG00000013484, intron 11 of 11)	ENSOCUG00000016826	SPRYD3	-1.05754	-1.67764	Decreased peaks	Downregulated RNA
D15_vs_D0	4_36937057_36937257	Exon (ENSOCUT00000058037/ENSOCUG00000013484, exon 12 of 12)	ENSOCUG00000016826	SPRYD3	-1.11203	-1.67764	Decreased peaks	Downregulated RNA
D15_vs_D0	4_36954387_36954587	Promoter (<=1kb)	ENSOCUG00000016826	SPRYD3	-1.50749	-1.67764	Decreased peaks	Downregulated RNA
D15_vs_D0	4_36955357_36955557	Promoter (<=1kb)	ENSOCUG00000016826	SPRYD3	-1.29073	-1.67764	Decreased peaks	Downregulated RNA
D15_vs_D0	4_36956390_36956590	Promoter (<=1kb)	ENSOCUG00000016826	SPRYD3	-1.07241	-1.67764	Decreased peaks	Downregulated RNA
D15_vs_D0	4_37790847_37791047	Promoter (2-3kb)	ENSOCUG00000004741	HOXC8	-1.15197	2.25237	Decreased peaks	Upregualted RNA
D15_vs_D0	4_50234333_50234533	Intron (ENSOCUT00000038147/ENSOCUG00000025509, intron 2 of 8)	ENSOCUG00000025509	TSPAN8	-1.07981	-2.04843	Decreased peaks	Downregulated RNA
D15_vs_D0	4_54330737_54330937	Intron (ENSOCUT00000045313/ENSOCUG00000003921, intron 1 of 6)	ENSOCUG00000003921	GLIPR1	1.71729	1.70773	Increased peaks	Upregualted RNA
D15_vs_D0	4_60317044_60317244	Distal Intergenic	ENSOCUG00000015752	ACSS3	-1.70281	-2.25924	Decreased peaks	Downregulated RNA
D15_vs_D0	4_60454474_60454674	Intron (ENSOCUT00000038930/ENSOCUG00000015752, intron 3 of 13)	ENSOCUG00000015752	ACSS3	1.14454	-2.25924	Increased peaks	Downregulated RNA
D15_vs_D0	4_70560516_70560716	Intron (ENSOCUT00000054934/ENSOCUG00000030995, intron 1 of 1)	ENSOCUG00000030995	.	1.29494	5.90507	Increased peaks	Upregualted RNA
D15_vs_D0	4_78128929_78129129	Intron (ENSOCUT00000033952/ENSOCUG00000029510, intron 17 of 27)	ENSOCUG00000029510	ANKS1B	1.32044	1.79437	Increased peaks	Upregualted RNA
D15_vs_D0	4_78250287_78250487	Intron (ENSOCUT00000033952/ENSOCUG00000029510, intron 17 of 27)	ENSOCUG00000029510	ANKS1B	-2.12722	1.79437	Decreased peaks	Upregualted RNA
D15_vs_D0	4_78319601_78319801	Intron (ENSOCUT00000033952/ENSOCUG00000029510, intron 17 of 27)	ENSOCUG00000029510	ANKS1B	-1.09062	1.79437	Decreased peaks	Upregualted RNA
D15_vs_D0	4_78356680_78356880	Intron (ENSOCUT00000033952/ENSOCUG00000029510, intron 17 of 27)	ENSOCUG00000029510	ANKS1B	1.45138	1.79437	Increased peaks	Upregualted RNA
D15_vs_D0	4_78366183_78366383	Intron (ENSOCUT00000033952/ENSOCUG00000029510, intron 17 of 27)	ENSOCUG00000029510	ANKS1B	1.08316	1.79437	Increased peaks	Upregualted RNA
D15_vs_D0	4_78553892_78554092	Intron (ENSOCUT00000033952/ENSOCUG00000029510, intron 14 of 27)	ENSOCUG00000029510	ANKS1B	2.55314	1.79437	Increased peaks	Upregualted RNA
D15_vs_D0	4_78633482_78633682	Intron (ENSOCUT00000033952/ENSOCUG00000029510, intron 12 of 27)	ENSOCUG00000029510	ANKS1B	1.64763	1.79437	Increased peaks	Upregualted RNA
D15_vs_D0	4_79157289_79157489	Intron (ENSOCUT00000033952/ENSOCUG00000029510, intron 1 of 27)	ENSOCUG00000029510	ANKS1B	1.11435	1.79437	Increased peaks	Upregualted RNA
D15_vs_D0	4_79285050_79285250	Distal Intergenic	ENSOCUG00000029510	ANKS1B	1.17971	1.79437	Increased peaks	Upregualted RNA
D15_vs_D0	4_84331595_84331795	Distal Intergenic	ENSOCUG00000023913	.	2.06184	1.21726	Increased peaks	Upregualted RNA
D15_vs_D0	4_84603965_84604165	Intron (ENSOCUT00000051165/ENSOCUG00000004982, intron 1 of 12)	ENSOCUG00000004989	DMC1	-1.10773	-1.16123	Decreased peaks	Downregulated RNA
D15_vs_D0	4_84634732_84634932	Intron (ENSOCUT00000051165/ENSOCUG00000004982, intron 1 of 12)	ENSOCUG00000004989	DMC1	3.38969	-1.16123	Increased peaks	Downregulated RNA
D15_vs_D0	4_84986259_84986459	Intron (ENSOCUT00000051107/ENSOCUG00000025894, intron 2 of 2)	ENSOCUG00000027344	CSF2RB	-1.43152	1.16254	Decreased peaks	Upregualted RNA
D15_vs_D0	4_88278806_88279006	Intron (ENSOCUT00000058998/ENSOCUG00000023426, intron 4 of 6)	ENSOCUG00000008310	TIMP3	1.96519	1.19817	Increased peaks	Upregualted RNA
D15_vs_D0	4_91294818_91295018	Intron (ENSOCUT00000006965/ENSOCUG00000006962, intron 10 of 22)	ENSOCUG00000006962	ALDH1L2	4.10509	1.09664	Increased peaks	Upregualted RNA
D15_vs_D0	5_970699_970899	Distal Intergenic	ENSOCUG00000000515	LGALS4	1.93568	-1.27193	Increased peaks	Downregulated RNA
D15_vs_D0	5_2106419_2106619	Distal Intergenic	ENSOCUG00000009410	SIPA1L3	-1.415	1.00753	Decreased peaks	Upregualted RNA
D15_vs_D0	5_2108953_2109153	Distal Intergenic	ENSOCUG00000009410	SIPA1L3	-1.49061	1.00753	Decreased peaks	Upregualted RNA
D15_vs_D0	5_3153000_3153200	Distal Intergenic	ENSOCUG00000009443	SLC7A10	-1.16803	2.29373	Decreased peaks	Upregualted RNA
D15_vs_D0	5_11715806_11716006	Promoter (1-2kb)	ENSOCUG00000006714	MMP2	-1.02339	1.17003	Decreased peaks	Upregualted RNA
D15_vs_D0	5_12052387_12052587	Promoter (<=1kb)	ENSOCUG00000006737	.	1.25097	3.52091	Increased peaks	Upregualted RNA
D15_vs_D0	5_17498650_17498850	Intron (ENSOCUT00000058354/ENSOCUG00000013774, intron 2 of 11)	ENSOCUG00000013774	CDH8	1.35404	1.72733	Increased peaks	Upregualted RNA
D15_vs_D0	5_17500341_17500541	Intron (ENSOCUT00000058354/ENSOCUG00000013774, intron 2 of 11)	ENSOCUG00000013774	CDH8	2.16737	1.72733	Increased peaks	Upregualted RNA
D15_vs_D0	5_18332209_18332409	Distal Intergenic	ENSOCUG00000021499	NPM1	1.29285	-1.60206	Increased peaks	Downregulated RNA
D15_vs_D0	5_18371277_18371477	Distal Intergenic	ENSOCUG00000021499	NPM1	-2.15548	-1.60206	Decreased peaks	Downregulated RNA
D15_vs_D0	5_18422698_18422898	Distal Intergenic	ENSOCUG00000021499	NPM1	2.01108	-1.60206	Increased peaks	Downregulated RNA
D15_vs_D0	5_26565390_26565590	Distal Intergenic	ENSOCUG00000017910	ZFHX3	1.65482	1.01043	Increased peaks	Upregualted RNA
D15_vs_D0	5_26626967_26627167	Intron (ENSOCUT00000017912/ENSOCUG00000017910, intron 2 of 8)	ENSOCUG00000017910	ZFHX3	1.55888	1.01043	Increased peaks	Upregualted RNA
D15_vs_D0	5_26694680_26694880	Intron (ENSOCUT00000017912/ENSOCUG00000017910, intron 3 of 8)	ENSOCUG00000017910	ZFHX3	1.28481	1.01043	Increased peaks	Upregualted RNA
D15_vs_D0	5_32230734_32230934	Distal Intergenic	ENSOCUG00000001859	NUDT7	1.48518	-1.27711	Increased peaks	Downregulated RNA
D15_vs_D0	5_32338884_32339084	Distal Intergenic	ENSOCUG00000001859	NUDT7	1.95545	-1.27711	Increased peaks	Downregulated RNA
D15_vs_D0	5_36808540_36808740	Distal Intergenic	ENSOCUG00000025617	CDH13	-1.24429	1.08093	Decreased peaks	Upregualted RNA
D15_vs_D0	5_36975627_36975827	Intron (ENSOCUT00000060935/ENSOCUG00000025617, intron 1 of 6)	ENSOCUG00000025617	CDH13	2.36529	1.08093	Increased peaks	Upregualted RNA
D15_vs_D0	5_37049925_37050125	Intron (ENSOCUT00000060935/ENSOCUG00000025617, intron 1 of 6)	ENSOCUG00000025617	CDH13	-1.38045	1.08093	Decreased peaks	Upregualted RNA
D15_vs_D0	5_37119261_37119461	Intron (ENSOCUT00000060935/ENSOCUG00000025617, intron 2 of 6)	ENSOCUG00000025617	CDH13	-1.48873	1.08093	Decreased peaks	Upregualted RNA
D15_vs_D0	5_37122277_37122477	Intron (ENSOCUT00000060935/ENSOCUG00000025617, intron 2 of 6)	ENSOCUG00000025617	CDH13	-1.31775	1.08093	Decreased peaks	Upregualted RNA
D15_vs_D0	5_37224230_37224430	Intron (ENSOCUT00000060935/ENSOCUG00000025617, intron 2 of 6)	ENSOCUG00000025617	CDH13	-1.08521	1.08093	Decreased peaks	Upregualted RNA
D15_vs_D0	5_37316694_37316894	Intron (ENSOCUT00000060935/ENSOCUG00000025617, intron 4 of 6)	ENSOCUG00000025617	CDH13	2.19616	1.08093	Increased peaks	Upregualted RNA
D15_vs_D0	5_37332330_37332530	Intron (ENSOCUT00000060935/ENSOCUG00000025617, intron 4 of 6)	ENSOCUG00000025617	CDH13	-1.0902	1.08093	Decreased peaks	Upregualted RNA
D15_vs_D0	6_7358715_7358915	Intron (ENSOCUT00000015858/ENSOCUG00000015855, intron 9 of 16)	ENSOCUG00000030243	.	1.53933	-2.42863	Increased peaks	Downregulated RNA
D15_vs_D0	6_12135888_12136088	Distal Intergenic	ENSOCUG00000016975	CRYM	-1.59414	-2.57782	Decreased peaks	Downregulated RNA
D15_vs_D0	6_12877478_12877678	Exon (ENSOCUT00000008050/ENSOCUG00000008047, exon 18 of 35)	ENSOCUG00000008047	VWA3A	-1.1003	-1.27189	Decreased peaks	Downregulated RNA
D15_vs_D0	6_17641417_17641617	Intron (ENSOCUT00000059919/ENSOCUG00000015692, intron 27 of 35)	ENSOCUG00000031900	.	-1.49165	6.07771	Decreased peaks	Upregualted RNA
D15_vs_D0	6_27308717_27308917	Promoter (<=1kb)	ENSOCUG00000003810	NYAP1	1.49965	1.80625	Increased peaks	Upregualted RNA
D15_vs_D0	7_9108316_9108516	Distal Intergenic	ENSOCUG00000007569	KEL	1.25009	-1.68976	Increased peaks	Downregulated RNA
D15_vs_D0	7_10878132_10878332	Intron (ENSOCUT00000021039/ENSOCUG00000015552, intron 3 of 31)	ENSOCUG00000015552	PLXNA4	-1.18787	-2.0493	Decreased peaks	Downregulated RNA
D15_vs_D0	7_10880125_10880325	Intron (ENSOCUT00000021039/ENSOCUG00000015552, intron 3 of 31)	ENSOCUG00000015552	PLXNA4	-1.02848	-2.0493	Decreased peaks	Downregulated RNA
D15_vs_D0	7_10907919_10908119	Intron (ENSOCUT00000021039/ENSOCUG00000015552, intron 3 of 31)	ENSOCUG00000015552	PLXNA4	-1.29352	-2.0493	Decreased peaks	Downregulated RNA
D15_vs_D0	7_11069891_11070091	Intron (ENSOCUT00000059143/ENSOCUG00000032746, intron 1 of 1)	ENSOCUG00000015552	PLXNA4	-1.34212	-2.0493	Decreased peaks	Downregulated RNA
D15_vs_D0	7_16256101_16256301	Intron (ENSOCUT00000001622/ENSOCUG00000001620, intron 17 of 24)	ENSOCUG00000015121	LRRC4	-1.13115	-1.14418	Decreased peaks	Downregulated RNA
D15_vs_D0	7_16265662_16265862	Intron (ENSOCUT00000001622/ENSOCUG00000001620, intron 17 of 24)	ENSOCUG00000015121	LRRC4	-1.46248	-1.14418	Decreased peaks	Downregulated RNA
D15_vs_D0	7_16282416_16282616	Intron (ENSOCUT00000001622/ENSOCUG00000001620, intron 17 of 24)	ENSOCUG00000015121	LRRC4	-1.26011	-1.14418	Decreased peaks	Downregulated RNA
D15_vs_D0	7_16312802_16313002	Intron (ENSOCUT00000001622/ENSOCUG00000001620, intron 16 of 24)	ENSOCUG00000015121	LRRC4	-1.69724	-1.14418	Decreased peaks	Downregulated RNA
D15_vs_D0	7_16324495_16324695	Intron (ENSOCUT00000001622/ENSOCUG00000001620, intron 16 of 24)	ENSOCUG00000015121	LRRC4	-1.38787	-1.14418	Decreased peaks	Downregulated RNA
D15_vs_D0	7_16371720_16371920	Intron (ENSOCUT00000001622/ENSOCUG00000001620, intron 15 of 24)	ENSOCUG00000015121	LRRC4	-1.60409	-1.14418	Decreased peaks	Downregulated RNA
D15_vs_D0	7_27687930_27688130	Intron (ENSOCUT00000043086/ENSOCUG00000010733, intron 3 of 28)	ENSOCUG00000010733	CFTR	-1.27668	2.00182	Decreased peaks	Upregualted RNA
D15_vs_D0	7_42770706_42770906	Distal Intergenic	ENSOCUG00000013417	.	-1.58235	-2.00045	Decreased peaks	Downregulated RNA
D15_vs_D0	7_59737616_59737816	Promoter (<=1kb)	ENSOCUG00000000638	GLI2	1.13625	1.58511	Increased peaks	Upregualted RNA
D15_vs_D0	7_59741269_59741469	Intron (ENSOCUT00000040141/ENSOCUG00000000638, intron 1 of 12)	ENSOCUG00000000638	GLI2	1.38435	1.58511	Increased peaks	Upregualted RNA
D15_vs_D0	7_59747038_59747238	Intron (ENSOCUT00000040141/ENSOCUG00000000638, intron 1 of 12)	ENSOCUG00000000638	GLI2	1.22237	1.58511	Increased peaks	Upregualted RNA
D15_vs_D0	7_59782247_59782447	Intron (ENSOCUT00000040141/ENSOCUG00000000638, intron 1 of 12)	ENSOCUG00000000638	GLI2	-1.28991	1.58511	Decreased peaks	Upregualted RNA
D15_vs_D0	7_63378279_63378479	Intron (ENSOCUT00000010085/ENSOCUG00000010082, intron 6 of 24)	ENSOCUG00000010082	CFAP221	1.16489	-2.14163	Increased peaks	Downregulated RNA
D15_vs_D0	7_70289825_70290025	Intron (ENSOCUT00000000184/ENSOCUG00000000184, intron 3 of 15)	ENSOCUG00000000184	NCKAP5	1.3206	1.4277	Increased peaks	Upregualted RNA
D15_vs_D0	7_70361902_70362102	Exon (ENSOCUT00000000184/ENSOCUG00000000184, exon 3 of 16)	ENSOCUG00000000184	NCKAP5	-1.07169	1.4277	Decreased peaks	Upregualted RNA
D15_vs_D0	7_70459178_70459378	Intron (ENSOCUT00000000184/ENSOCUG00000000184, intron 2 of 15)	ENSOCUG00000000184	NCKAP5	-1.6422	1.4277	Decreased peaks	Upregualted RNA
D15_vs_D0	7_70516760_70516960	Intron (ENSOCUT00000000184/ENSOCUG00000000184, intron 1 of 15)	ENSOCUG00000000184	NCKAP5	1.24636	1.4277	Increased peaks	Upregualted RNA
D15_vs_D0	7_70622668_70622868	Intron (ENSOCUT00000041515/ENSOCUG00000000184, intron 1 of 14)	ENSOCUG00000000184	NCKAP5	1.33644	1.4277	Increased peaks	Upregualted RNA
D15_vs_D0	7_70871098_70871298	Distal Intergenic	ENSOCUG00000000184	NCKAP5	1.26888	1.4277	Increased peaks	Upregualted RNA
D15_vs_D0	7_74313636_74313836	Distal Intergenic	ENSOCUG00000021207	.	1.90836	1.50018	Increased peaks	Upregualted RNA
D15_vs_D0	7_74344458_74344658	Distal Intergenic	ENSOCUG00000021207	.	1.36807	1.50018	Increased peaks	Upregualted RNA
D15_vs_D0	7_74347311_74347511	Distal Intergenic	ENSOCUG00000021207	.	1.22435	1.50018	Increased peaks	Upregualted RNA
D15_vs_D0	7_74381966_74382166	Distal Intergenic	ENSOCUG00000021207	.	1.41073	1.50018	Increased peaks	Upregualted RNA
D15_vs_D0	7_76535585_76535785	Distal Intergenic	ENSOCUG00000026297	NXPH2	-1.58078	1.61195	Decreased peaks	Upregualted RNA
D15_vs_D0	7_76572719_76572919	Distal Intergenic	ENSOCUG00000026297	NXPH2	-1.29924	1.61195	Decreased peaks	Upregualted RNA
D15_vs_D0	7_96137168_96137368	Intron (ENSOCUT00000009188/ENSOCUG00000009185, intron 7 of 9)	ENSOCUG00000009198	ERMN	-1.41761	5.99146	Decreased peaks	Upregualted RNA
D15_vs_D0	7_97436457_97436657	Intron (ENSOCUT00000051394/ENSOCUG00000013466, intron 3 of 20)	ENSOCUG00000013466	PKP4	1.38136	1.2201	Increased peaks	Upregualted RNA
D15_vs_D0	7_102902864_102903064	Intron (ENSOCUT00000062806/ENSOCUG00000009838, intron 2 of 2)	ENSOCUG00000009838	FIGN	-1.80978	1.31658	Decreased peaks	Upregualted RNA
D15_vs_D0	7_102913862_102914062	Intron (ENSOCUT00000062806/ENSOCUG00000009838, intron 2 of 2)	ENSOCUG00000009838	FIGN	1.45957	1.31658	Increased peaks	Upregualted RNA
D15_vs_D0	7_103061967_103062167	Distal Intergenic	ENSOCUG00000009838	FIGN	-1.56534	1.31658	Decreased peaks	Upregualted RNA
D15_vs_D0	7_114170055_114170255	Distal Intergenic	ENSOCUG00000003683	GPR155	-1.62788	1.01268	Decreased peaks	Upregualted RNA
D15_vs_D0	7_129297916_129298116	Promoter (<=1kb)	ENSOCUG00000014988	COL3A1	1.15037	1.20031	Increased peaks	Upregualted RNA
D15_vs_D0	7_129328308_129328508	Intron (ENSOCUT00000015004/ENSOCUG00000014988, intron 32 of 50)	ENSOCUG00000014988	COL3A1	-1.45266	1.20031	Decreased peaks	Upregualted RNA
D15_vs_D0	7_129373811_129374011	Intron (ENSOCUT00000015033/ENSOCUG00000015020, intron 44 of 53)	ENSOCUG00000014988	COL3A1	-1.25671	1.20031	Decreased peaks	Upregualted RNA
D15_vs_D0	7_129881363_129881563	Distal Intergenic	ENSOCUG00000004826	SLC40A1	-1.96985	-1.7978	Decreased peaks	Downregulated RNA
D15_vs_D0	7_129948386_129948586	Promoter (<=1kb)	ENSOCUG00000004826	SLC40A1	1.78809	-1.7978	Increased peaks	Downregulated RNA
D15_vs_D0	7_129979535_129979735	Intron (ENSOCUT00000031923/ENSOCUG00000022874, intron 1 of 1)	ENSOCUG00000004826	SLC40A1	-1.17587	-1.7978	Decreased peaks	Downregulated RNA
D15_vs_D0	7_131179751_131179951	Distal Intergenic	ENSOCUG00000025378	.	2.86877	-1.7722	Increased peaks	Downregulated RNA
D15_vs_D0	7_142672511_142672711	Distal Intergenic	ENSOCUG00000007737	CDK15	1.33248	1.17962	Increased peaks	Upregualted RNA
D15_vs_D0	7_143269754_143269954	Intron (ENSOCUT00000038310/ENSOCUG00000001971, intron 10 of 11)	ENSOCUG00000006347	.	-1.63061	-1.15848	Decreased peaks	Downregulated RNA
D15_vs_D0	7_148675235_148675435	Distal Intergenic	ENSOCUG00000027916	FZD5	-1.04907	2.29078	Decreased peaks	Upregualted RNA
D15_vs_D0	7_157400611_157400811	Intron (ENSOCUT00000006632/ENSOCUG00000006632, intron 2 of 4)	ENSOCUG00000006632	MREG	1.58622	1.92402	Increased peaks	Upregualted RNA
D15_vs_D0	7_160054657_160054857	Distal Intergenic	ENSOCUG00000003377	CYP27A1	-1.03208	-2.85576	Decreased peaks	Downregulated RNA
D15_vs_D0	7_160058801_160059001	Distal Intergenic	ENSOCUG00000003377	CYP27A1	-1.02145	-2.85576	Decreased peaks	Downregulated RNA
D15_vs_D0	7_160078042_160078242	Promoter (1-2kb)	ENSOCUG00000003377	CYP27A1	1.38269	-2.85576	Increased peaks	Downregulated RNA
D15_vs_D0	7_164083165_164083365	Promoter (<=1kb)	ENSOCUG00000005829	MOGAT1	-1.05462	1.01362	Decreased peaks	Upregualted RNA
D15_vs_D0	7_164096329_164096529	Intron (ENSOCUT00000037318/ENSOCUG00000005829, intron 1 of 5)	ENSOCUG00000005829	MOGAT1	-1.18748	1.01362	Decreased peaks	Upregualted RNA
D15_vs_D0	7_165528149_165528349	Intron (ENSOCUT00000045264/ENSOCUG00000004359, intron 1 of 8)	ENSOCUG00000004359	SERPINE2	-1.3396	-1.64746	Decreased peaks	Downregulated RNA
D15_vs_D0	7_165916236_165916436	Promoter (<=1kb)	ENSOCUG00000011978	FAM124B	-1.49979	-1.21438	Decreased peaks	Downregulated RNA
D15_vs_D0	7_169005769_169005969	Distal Intergenic	ENSOCUG00000000111	COL4A3	-1.04009	-1.04398	Decreased peaks	Downregulated RNA
D15_vs_D0	7_169021624_169021824	Intron (ENSOCUT00000000114/ENSOCUG00000000111, intron 5 of 49)	ENSOCUG00000000111	COL4A3	-1.08422	-1.04398	Decreased peaks	Downregulated RNA
D15_vs_D0	8_2249525_2249725	Intron (ENSOCUT00000004123/ENSOCUG00000004124, intron 3 of 7)	ENSOCUG00000004124	TMEM117	1.72891	1.10164	Increased peaks	Upregualted RNA
D15_vs_D0	8_4946879_4947079	Intron (ENSOCUT00000035967/ENSOCUG00000009395, intron 9 of 21)	ENSOCUG00000009395	CNTN1	1.28098	1.06969	Increased peaks	Upregualted RNA
D15_vs_D0	8_4999519_4999719	Intron (ENSOCUT00000009397/ENSOCUG00000009395, intron 1 of 23)	ENSOCUG00000009395	CNTN1	1.5407	1.06969	Increased peaks	Upregualted RNA
D15_vs_D0	8_7438088_7438288	Distal Intergenic	ENSOCUG00000015824	.	-1.1996	-1.23186	Decreased peaks	Downregulated RNA
D15_vs_D0	8_7465495_7465695	Distal Intergenic	ENSOCUG00000015824	.	2.09272	-1.23186	Increased peaks	Downregulated RNA
D15_vs_D0	8_7466599_7466799	Distal Intergenic	ENSOCUG00000015824	.	1.90005	-1.23186	Increased peaks	Downregulated RNA
D15_vs_D0	8_7482623_7482823	Distal Intergenic	ENSOCUG00000015824	.	1.55199	-1.23186	Increased peaks	Downregulated RNA
D15_vs_D0	8_24655210_24655410	Intron (ENSOCUT00000035297/ENSOCUG00000006003, intron 3 of 5)	ENSOCUG00000006003	ERP27	-1.03846	2.85036	Decreased peaks	Upregualted RNA
D15_vs_D0	8_32970142_32970342	Promoter (<=1kb)	ENSOCUG00000025011	SCARNA12	-1.14943	-1.88266	Decreased peaks	Downregulated RNA
D15_vs_D0	8_33124130_33124330	Intron (ENSOCUT00000014502/ENSOCUG00000014499, intron 12 of 17)	ENSOCUG00000014499	CLSTN3	-1.13918	2.58629	Decreased peaks	Upregualted RNA
D15_vs_D0	8_33698585_33698785	Intron (ENSOCUT00000053700/ENSOCUG00000008575, intron 1 of 9)	ENSOCUG00000008575	.	-1.57081	-1.044	Decreased peaks	Downregulated RNA
D15_vs_D0	8_51542952_51543152	Distal Intergenic	ENSOCUG00000006639	ENOX1	1.12787	-1.28679	Increased peaks	Downregulated RNA
D15_vs_D0	8_51597449_51597649	Intron (ENSOCUT00000006640/ENSOCUG00000006639, intron 1 of 15)	ENSOCUG00000006639	ENOX1	-2.17607	-1.28679	Decreased peaks	Downregulated RNA
D15_vs_D0	8_51626463_51626663	Intron (ENSOCUT00000006640/ENSOCUG00000006639, intron 1 of 15)	ENSOCUG00000006639	ENOX1	1.53964	-1.28679	Increased peaks	Downregulated RNA
D15_vs_D0	8_51654596_51654796	Intron (ENSOCUT00000006640/ENSOCUG00000006639, intron 2 of 15)	ENSOCUG00000006639	ENOX1	2.30703	-1.28679	Increased peaks	Downregulated RNA
D15_vs_D0	8_51706203_51706403	Intron (ENSOCUT00000006640/ENSOCUG00000006639, intron 4 of 15)	ENSOCUG00000006639	ENOX1	-1.20916	-1.28679	Decreased peaks	Downregulated RNA
D15_vs_D0	8_51725355_51725555	Intron (ENSOCUT00000006640/ENSOCUG00000006639, intron 7 of 15)	ENSOCUG00000006639	ENOX1	-1.10467	-1.28679	Decreased peaks	Downregulated RNA
D15_vs_D0	8_51761403_51761603	Intron (ENSOCUT00000006640/ENSOCUG00000006639, intron 9 of 15)	ENSOCUG00000006639	ENOX1	1.34199	-1.28679	Increased peaks	Downregulated RNA
D15_vs_D0	8_64406417_64406617	Distal Intergenic	ENSOCUG00000026412	.	-1.33366	-1.35078	Decreased peaks	Downregulated RNA
D15_vs_D0	8_64527571_64527771	Distal Intergenic	ENSOCUG00000026412	.	1.4736	-1.35078	Increased peaks	Downregulated RNA
D15_vs_D0	8_68317401_68317601	Intron (ENSOCUT00000055120/ENSOCUG00000000774, intron 2 of 3)	ENSOCUG00000000774	PCDH9	-1.14554	1.21327	Decreased peaks	Upregualted RNA
D15_vs_D0	8_68756403_68756603	Distal Intergenic	ENSOCUG00000000774	PCDH9	1.44594	1.21327	Increased peaks	Upregualted RNA
D15_vs_D0	8_68776140_68776340	Distal Intergenic	ENSOCUG00000000774	PCDH9	-1.14773	1.21327	Decreased peaks	Upregualted RNA
D15_vs_D0	8_78351148_78351348	Intron (ENSOCUT00000053437/ENSOCUG00000035247, intron 2 of 2)	ENSOCUG00000024077	.	-1.17794	-2.27081	Decreased peaks	Downregulated RNA
D15_vs_D0	8_79256377_79256577	Distal Intergenic	ENSOCUG00000005947	SCEL	1.63096	1.36082	Increased peaks	Upregualted RNA
D15_vs_D0	8_79307797_79307997	Distal Intergenic	ENSOCUG00000005947	SCEL	1.37273	1.36082	Increased peaks	Upregualted RNA
D15_vs_D0	8_82664841_82665041	Distal Intergenic	ENSOCUG00000039635	.	-1.79387	6.77928	Decreased peaks	Upregualted RNA
D15_vs_D0	8_96995360_96995560	Intron (ENSOCUT00000014626/ENSOCUG00000014610, intron 25 of 30)	ENSOCUG00000014610	ABCC4	1.36443	-1.16214	Increased peaks	Downregulated RNA
D15_vs_D0	8_97106015_97106215	Intron (ENSOCUT00000014626/ENSOCUG00000014610, intron 11 of 30)	ENSOCUG00000014610	ABCC4	1.67985	-1.16214	Increased peaks	Downregulated RNA
D15_vs_D0	8_97257851_97258051	Distal Intergenic	ENSOCUG00000014610	ABCC4	-1.63015	-1.16214	Decreased peaks	Downregulated RNA
D15_vs_D0	8_97298769_97298969	Distal Intergenic	ENSOCUG00000014610	ABCC4	-1.35769	-1.16214	Decreased peaks	Downregulated RNA
D15_vs_D0	8_103032247_103032447	Intron (ENSOCUT00000061303/ENSOCUG00000008813, intron 2 of 10)	ENSOCUG00000008813	ITGBL1	1.39396	3.33049	Increased peaks	Upregualted RNA
D15_vs_D0	8_103088532_103088732	Intron (ENSOCUT00000061303/ENSOCUG00000008813, intron 2 of 10)	ENSOCUG00000008813	ITGBL1	1.55461	3.33049	Increased peaks	Upregualted RNA
D15_vs_D0	8_103104516_103104716	Intron (ENSOCUT00000061303/ENSOCUG00000008813, intron 2 of 10)	ENSOCUG00000008813	ITGBL1	-1.46039	3.33049	Decreased peaks	Upregualted RNA
D15_vs_D0	8_103319650_103319850	Intron (ENSOCUT00000008820/ENSOCUG00000008820, intron 3 of 4)	ENSOCUG00000008820	FGF14	1.33349	-3.56952	Increased peaks	Downregulated RNA
D15_vs_D0	8_103535895_103536095	Intron (ENSOCUT00000050198/ENSOCUG00000008820, intron 1 of 4)	ENSOCUG00000008820	FGF14	1.90665	-3.56952	Increased peaks	Downregulated RNA
D15_vs_D0	8_103556751_103556951	Intron (ENSOCUT00000050198/ENSOCUG00000008820, intron 1 of 4)	ENSOCUG00000008820	FGF14	1.42792	-3.56952	Increased peaks	Downregulated RNA
D15_vs_D0	8_103732619_103732819	Intron (ENSOCUT00000050198/ENSOCUG00000008820, intron 1 of 4)	ENSOCUG00000008820	FGF14	-1.97277	-3.56952	Decreased peaks	Downregulated RNA
D15_vs_D0	8_103783771_103783971	Intron (ENSOCUT00000050198/ENSOCUG00000008820, intron 1 of 4)	ENSOCUG00000008820	FGF14	1.54227	-3.56952	Increased peaks	Downregulated RNA
D15_vs_D0	8_103785587_103785787	Intron (ENSOCUT00000050198/ENSOCUG00000008820, intron 1 of 4)	ENSOCUG00000008820	FGF14	1.48195	-3.56952	Increased peaks	Downregulated RNA
D15_vs_D0	8_103801230_103801430	Intron (ENSOCUT00000050198/ENSOCUG00000008820, intron 1 of 4)	ENSOCUG00000008820	FGF14	-1.18864	-3.56952	Decreased peaks	Downregulated RNA
D15_vs_D0	8_103989347_103989547	Distal Intergenic	ENSOCUG00000008820	FGF14	1.28353	-3.56952	Increased peaks	Downregulated RNA
D15_vs_D0	8_104838001_104838201	Distal Intergenic	ENSOCUG00000038745	.	1.19102	-1.50969	Increased peaks	Downregulated RNA
D15_vs_D0	8_109297318_109297518	Distal Intergenic	ENSOCUG00000030814	.	-1.22948	1.97603	Decreased peaks	Upregualted RNA
D15_vs_D0	8_109419529_109419729	Distal Intergenic	ENSOCUG00000030814	.	1.23493	1.97603	Increased peaks	Upregualted RNA
D15_vs_D0	8_109470225_109470425	Distal Intergenic	ENSOCUG00000030814	.	2.20497	1.97603	Increased peaks	Upregualted RNA
D15_vs_D0	8_109485282_109485482	Distal Intergenic	ENSOCUG00000030814	.	1.7553	1.97603	Increased peaks	Upregualted RNA
D15_vs_D0	9_347629_347829	Distal Intergenic	ENSOCUG00000009016	TOPAZ1	5.30638	-1.81745	Increased peaks	Downregulated RNA
D15_vs_D0	9_827382_827582	Intron (ENSOCUT00000006493/ENSOCUG00000006495, intron 1 of 6)	ENSOCUG00000006495	ABHD5	-1.73537	-1.84578	Decreased peaks	Downregulated RNA
D15_vs_D0	9_1363992_1364192	Intron (ENSOCUT00000005988/ENSOCUG00000005990, intron 1 of 5)	ENSOCUG00000005990	GASK1A	1.53288	1.48462	Increased peaks	Upregualted RNA
D15_vs_D0	9_1772938_1773138	Distal Intergenic	ENSOCUG00000013106	VIPR1	-1.44781	2.81953	Decreased peaks	Upregualted RNA
D15_vs_D0	9_3676124_3676324	Intron (ENSOCUT00000004334/ENSOCUG00000004332, intron 13 of 18)	ENSOCUG00000010306	ENTPD3	2.03635	-1.08414	Increased peaks	Downregulated RNA
D15_vs_D0	9_4406510_4406710	Distal Intergenic	ENSOCUG00000027509	CX3CR1	1.55293	1.85271	Increased peaks	Upregualted RNA
D15_vs_D0	9_4433324_4433524	Distal Intergenic	ENSOCUG00000027509	CX3CR1	1.47325	1.85271	Increased peaks	Upregualted RNA
D15_vs_D0	9_4886414_4886614	Intron (ENSOCUT00000005901/ENSOCUG00000005900, intron 2 of 17)	ENSOCUG00000005900	FBLN2	2.3137	1.1038	Increased peaks	Upregualted RNA
D15_vs_D0	9_5560689_5560889	Promoter (<=1kb)	ENSOCUG00000008996	SLC41A3	1.61434	1.32173	Increased peaks	Upregualted RNA
D15_vs_D0	9_9928681_9928881	Intron (ENSOCUT00000001143/ENSOCUG00000001144, intron 1 of 14)	ENSOCUG00000001144	SLC6A6	1.15056	-1.44065	Increased peaks	Downregulated RNA
D15_vs_D0	9_9962006_9962206	Intron (ENSOCUT00000001143/ENSOCUG00000001144, intron 2 of 14)	ENSOCUG00000001144	SLC6A6	-1.12564	-1.44065	Decreased peaks	Downregulated RNA
D15_vs_D0	9_10038274_10038474	Intron (ENSOCUT00000026607/ENSOCUG00000001145, intron 1 of 22)	ENSOCUG00000001145	GRIP2	-1.12847	1.45294	Decreased peaks	Upregualted RNA
D15_vs_D0	9_10065575_10065775	Distal Intergenic	ENSOCUG00000001145	GRIP2	1.45998	1.45294	Increased peaks	Upregualted RNA
D15_vs_D0	9_10081204_10081404	Distal Intergenic	ENSOCUG00000001145	GRIP2	1.2253	1.45294	Increased peaks	Upregualted RNA
D15_vs_D0	9_14572541_14572741	Distal Intergenic	ENSOCUG00000021929	.	-1.10321	-1.29295	Decreased peaks	Downregulated RNA
D15_vs_D0	9_16533286_16533486	Promoter (<=1kb)	ENSOCUG00000016420	SLC25A20	-1.51348	-1.52094	Decreased peaks	Downregulated RNA
D15_vs_D0	9_17749130_17749330	Promoter (<=1kb)	ENSOCUG00000023148	HYAL3	-1.02179	1.34457	Decreased peaks	Upregualted RNA
D15_vs_D0	9_19105719_19105919	Promoter (<=1kb)	ENSOCUG00000032318	.	-1.06137	1.69995	Decreased peaks	Upregualted RNA
D15_vs_D0	9_19412704_19412904	Exon (ENSOCUT00000007926/ENSOCUG00000007895, exon 6 of 78)	ENSOCUG00000007895	DNAH1	1.46932	-2.46461	Increased peaks	Downregulated RNA
D15_vs_D0	9_30743724_30743924	Distal Intergenic	ENSOCUG00000009991	.	-1.32414	-1.52968	Decreased peaks	Downregulated RNA
D15_vs_D0	9_48125994_48126194	Distal Intergenic	ENSOCUG00000027159	.	1.25235	1.90117	Increased peaks	Upregualted RNA
D15_vs_D0	9_48180591_48180791	Distal Intergenic	ENSOCUG00000027159	.	1.76389	1.90117	Increased peaks	Upregualted RNA
D15_vs_D0	9_48311374_48311574	Distal Intergenic	ENSOCUG00000000725	MC5R	1.58499	3.54412	Increased peaks	Upregualted RNA
D15_vs_D0	9_48327868_48328068	Distal Intergenic	ENSOCUG00000000725	MC5R	1.41405	3.54412	Increased peaks	Upregualted RNA
D15_vs_D0	9_61443320_61443520	Promoter (<=1kb)	ENSOCUG00000009463	ADCYAP1	-1.34252	-5.25267	Decreased peaks	Downregulated RNA
D15_vs_D0	9_64822168_64822368	Promoter (<=1kb)	ENSOCUG00000009866	ANKRD29	2.09061	1.1169	Increased peaks	Upregualted RNA
D15_vs_D0	9_67439876_67440076	Distal Intergenic	ENSOCUG00000013818	.	-1.50574	-1.11107	Decreased peaks	Downregulated RNA
D15_vs_D0	9_68119647_68119847	Distal Intergenic	ENSOCUG00000008833	AQP4	-1.02007	2.12387	Decreased peaks	Upregualted RNA
D15_vs_D0	9_68275774_68275974	Intron (ENSOCUT00000004444/ENSOCUG00000004444, intron 4 of 5)	ENSOCUG00000008833	AQP4	2.46234	2.12387	Increased peaks	Upregualted RNA
D15_vs_D0	9_72753894_72754094	Promoter (<=1kb)	ENSOCUG00000007355	DSG2	-1.08182	-1.61124	Decreased peaks	Downregulated RNA
D15_vs_D0	9_89718806_89719006	Intron (ENSOCUT00000028526/ENSOCUG00000024842, intron 5 of 10)	ENSOCUG00000024842	CTIF	-1.16599	1.00591	Decreased peaks	Upregualted RNA
D15_vs_D0	9_89765214_89765414	Intron (ENSOCUT00000028526/ENSOCUG00000024842, intron 6 of 10)	ENSOCUG00000024842	CTIF	-1.18624	1.00591	Decreased peaks	Upregualted RNA
D15_vs_D0	9_95504891_95505091	Intron (ENSOCUT00000014517/ENSOCUG00000014516, intron 9 of 12)	ENSOCUG00000014516	CCDC68	1.22819	-1.97573	Increased peaks	Downregulated RNA
D15_vs_D0	9_98540439_98540639	Distal Intergenic	ENSOCUG00000014471	NEDD4L	-1.39631	-1.14389	Decreased peaks	Downregulated RNA
D15_vs_D0	9_98552245_98552445	Distal Intergenic	ENSOCUG00000014471	NEDD4L	-1.06419	-1.14389	Decreased peaks	Downregulated RNA
D15_vs_D0	9_98636490_98636690	Distal Intergenic	ENSOCUG00000014471	NEDD4L	-1.00177	-1.14389	Decreased peaks	Downregulated RNA
D15_vs_D0	9_99450681_99450881	Intron (ENSOCUT00000030805/ENSOCUG00000023701, intron 10 of 17)	ENSOCUG00000009204	SEC11C	1.33284	-1.35917	Increased peaks	Downregulated RNA
D15_vs_D0	9_99474172_99474372	Distal Intergenic	ENSOCUG00000009204	SEC11C	-1.36704	-1.35917	Decreased peaks	Downregulated RNA
D15_vs_D0	9_99476910_99477110	Distal Intergenic	ENSOCUG00000009204	SEC11C	-1.16978	-1.35917	Decreased peaks	Downregulated RNA
D15_vs_D0	9_99481295_99481495	Promoter (1-2kb)	ENSOCUG00000009204	SEC11C	-1.32585	-1.35917	Decreased peaks	Downregulated RNA
D15_vs_D0	9_99497135_99497335	Intron (ENSOCUT00000009203/ENSOCUG00000009204, intron 1 of 6)	ENSOCUG00000009204	SEC11C	-1.12609	-1.35917	Decreased peaks	Downregulated RNA
D15_vs_D0	9_99527625_99527825	Promoter (2-3kb)	ENSOCUG00000009204	SEC11C	-1.19071	-1.35917	Decreased peaks	Downregulated RNA
D15_vs_D0	9_99531012_99531212	Intron (ENSOCUT00000009203/ENSOCUG00000009204, intron 4 of 6)	ENSOCUG00000009204	SEC11C	-1.21871	-1.35917	Decreased peaks	Downregulated RNA
D15_vs_D0	9_99545411_99545611	Distal Intergenic	ENSOCUG00000009204	SEC11C	1.4983	-1.35917	Increased peaks	Downregulated RNA
D15_vs_D0	9_99599796_99599996	Intron (ENSOCUT00000009208/ENSOCUG00000009211, intron 2 of 2)	ENSOCUG00000009211	GRP	-1.09753	-8.46711	Decreased peaks	Downregulated RNA
D15_vs_D0	9_103383869_103384069	Distal Intergenic	ENSOCUG00000025312	.	-1.06943	-1.17955	Decreased peaks	Downregulated RNA
D15_vs_D0	9_103515664_103515864	Intron (ENSOCUT00000028994/ENSOCUG00000025312, intron 2 of 2)	ENSOCUG00000025312	.	1.89678	-1.17955	Increased peaks	Downregulated RNA
D15_vs_D0	9_103520198_103520398	Intron (ENSOCUT00000028994/ENSOCUG00000025312, intron 2 of 2)	ENSOCUG00000025312	.	-1.18557	-1.17955	Decreased peaks	Downregulated RNA
D15_vs_D0	9_103529605_103529805	Intron (ENSOCUT00000028994/ENSOCUG00000025312, intron 2 of 2)	ENSOCUG00000025312	.	-1.23851	-1.17955	Decreased peaks	Downregulated RNA
D15_vs_D0	9_103557253_103557453	Intron (ENSOCUT00000028994/ENSOCUG00000025312, intron 2 of 2)	ENSOCUG00000025312	.	-1.12108	-1.17955	Decreased peaks	Downregulated RNA
D15_vs_D0	9_109047771_109047971	Intron (ENSOCUT00000041280/ENSOCUG00000029000, intron 5 of 7)	ENSOCUG00000029000	.	-1.34096	1.06879	Decreased peaks	Upregualted RNA
D15_vs_D0	9_109105411_109105611	Intron (ENSOCUT00000041280/ENSOCUG00000029000, intron 6 of 7)	ENSOCUG00000029000	.	-1.0979	1.06879	Decreased peaks	Upregualted RNA
D15_vs_D0	9_109124732_109124932	Intron (ENSOCUT00000041280/ENSOCUG00000029000, intron 6 of 7)	ENSOCUG00000029000	.	2.11104	1.06879	Increased peaks	Upregualted RNA
D15_vs_D0	9_109158076_109158276	Intron (ENSOCUT00000052852/ENSOCUG00000029000, intron 7 of 7)	ENSOCUG00000029000	.	-1.52263	1.06879	Decreased peaks	Upregualted RNA
D15_vs_D0	9_109193130_109193330	Intron (ENSOCUT00000046382/ENSOCUG00000029000, intron 7 of 7)	ENSOCUG00000001830	DOK6	-1.28525	1.0547	Decreased peaks	Upregualted RNA
D15_vs_D0	9_109276344_109276544	Distal Intergenic	ENSOCUG00000001830	DOK6	2.28164	1.0547	Increased peaks	Upregualted RNA
D15_vs_D0	9_109499605_109499805	Intron (ENSOCUT00000001829/ENSOCUG00000001830, intron 2 of 8)	ENSOCUG00000001830	DOK6	1.32211	1.0547	Increased peaks	Upregualted RNA
D15_vs_D0	AAGW02081504_2122_2322	Promoter (2-3kb)	ENSOCUG00000024316	.	1.46866	2.01163	Increased peaks	Upregualted RNA
D15_vs_D0	AAGW02081504_8390_8590	Distal Intergenic	ENSOCUG00000024316	.	-1.05898	2.01163	Decreased peaks	Upregualted RNA
D15_vs_D0	AAGW02081504_15839_16039	Distal Intergenic	ENSOCUG00000024316	.	-1.13368	2.01163	Decreased peaks	Upregualted RNA
D15_vs_D0	AAGW02081804_14567_14767	Promoter (1-2kb)	ENSOCUG00000027925	.	1.7744	2.52432	Increased peaks	Upregualted RNA
D15_vs_D0	AAGW02081804_20110_20310	Distal Intergenic	ENSOCUG00000027925	.	1.83593	2.52432	Increased peaks	Upregualted RNA
D15_vs_D0	AAGW02082152_4729_4929	Distal Intergenic	ENSOCUG00000025485	.	1.24827	-1.09921	Increased peaks	Downregulated RNA
D15_vs_D0	AAGW02082682_6831_7031	Distal Intergenic	ENSOCUG00000016297	.	-1.4359	1.53253	Decreased peaks	Upregualted RNA
D15_vs_D0	AAGW02083842_1170_1370	Promoter (<=1kb)	ENSOCUG00000035560	.	-4.25793	1.54089	Decreased peaks	Upregualted RNA
D15_vs_D0	GL018699_5936098_5936298	Distal Intergenic	ENSOCUG00000013676	GSN	1.50294	1.81319	Increased peaks	Upregualted RNA
D15_vs_D0	GL018699_13426525_13426725	Intron (ENSOCUT00000004612/ENSOCUG00000004590, intron 3 of 51)	ENSOCUG00000004590	.	1.3216	1.43049	Increased peaks	Upregualted RNA
D15_vs_D0	GL018701_6423582_6423782	Promoter (1-2kb)	ENSOCUG00000011279	.	1.52196	1.10735	Increased peaks	Upregualted RNA
D15_vs_D0	GL018701_6445953_6446153	Intron (ENSOCUT00000063911/ENSOCUG00000011279, intron 2 of 5)	ENSOCUG00000011279	.	-1.7616	1.10735	Decreased peaks	Upregualted RNA
D15_vs_D0	GL018701_6499852_6500052	Intron (ENSOCUT00000063911/ENSOCUG00000011279, intron 2 of 5)	ENSOCUG00000011279	.	1.0867	1.10735	Increased peaks	Upregualted RNA
D15_vs_D0	GL018701_6661527_6661727	Intron (ENSOCUT00000063911/ENSOCUG00000011279, intron 1 of 5)	ENSOCUG00000011279	.	1.59716	1.10735	Increased peaks	Upregualted RNA
D15_vs_D0	GL018701_6785473_6785673	Intron (ENSOCUT00000034014/ENSOCUG00000011279, intron 2 of 8)	ENSOCUG00000011279	.	1.83915	1.10735	Increased peaks	Upregualted RNA
D15_vs_D0	GL018701_7857474_7857674	Distal Intergenic	ENSOCUG00000033354	.	-1.41637	-2.48151	Decreased peaks	Downregulated RNA
D15_vs_D0	GL018702_1254349_1254549	Distal Intergenic	ENSOCUG00000038510	.	-1.12156	-4.31534	Decreased peaks	Downregulated RNA
D15_vs_D0	GL018702_4371702_4371902	Intron (ENSOCUT00000034971/ENSOCUG00000031337, intron 2 of 4)	ENSOCUG00000031337	.	1.68679	1.88208	Increased peaks	Upregualted RNA
D15_vs_D0	GL018702_4375136_4375336	Intron (ENSOCUT00000034971/ENSOCUG00000031337, intron 1 of 4)	ENSOCUG00000031337	.	-1.20804	1.88208	Decreased peaks	Upregualted RNA
D15_vs_D0	GL018703_6815537_6815737	Distal Intergenic	ENSOCUG00000004486	CHL1	-1.21976	1.56875	Decreased peaks	Upregualted RNA
D15_vs_D0	GL018703_6829434_6829634	Distal Intergenic	ENSOCUG00000004486	CHL1	1.89099	1.56875	Increased peaks	Upregualted RNA
D15_vs_D0	GL018703_6939826_6940026	Distal Intergenic	ENSOCUG00000004486	CHL1	-1.7382	1.56875	Decreased peaks	Upregualted RNA
D15_vs_D0	GL018704_4231459_4231659	Intron (ENSOCUT00000007203/ENSOCUG00000007194, intron 1 of 71)	ENSOCUG00000007194	CSMD2	1.31692	-2.13754	Increased peaks	Downregulated RNA
D15_vs_D0	GL018704_4232730_4232930	Intron (ENSOCUT00000007203/ENSOCUG00000007194, intron 1 of 71)	ENSOCUG00000007194	CSMD2	1.71015	-2.13754	Increased peaks	Downregulated RNA
D15_vs_D0	GL018704_4628199_4628399	Intron (ENSOCUT00000007203/ENSOCUG00000007194, intron 25 of 71)	ENSOCUG00000007194	CSMD2	2.09384	-2.13754	Increased peaks	Downregulated RNA
D15_vs_D0	GL018704_4723408_4723608	Intron (ENSOCUT00000007203/ENSOCUG00000007194, intron 47 of 71)	ENSOCUG00000007194	CSMD2	1.87087	-2.13754	Increased peaks	Downregulated RNA
D15_vs_D0	GL018705_1518770_1518970	Distal Intergenic	ENSOCUG00000012327	MED4	-1.40191	-1.38139	Decreased peaks	Downregulated RNA
D15_vs_D0	GL018705_1523949_1524149	Distal Intergenic	ENSOCUG00000012327	MED4	-2.21629	-1.38139	Decreased peaks	Downregulated RNA
D15_vs_D0	GL018705_1647892_1648092	Intron (ENSOCUT00000034859/ENSOCUG00000025116, intron 3 of 7)	ENSOCUG00000025116	ITM2B	-1.18465	-1.07884	Decreased peaks	Downregulated RNA
D15_vs_D0	GL018705_1649862_1650062	Intron (ENSOCUT00000034859/ENSOCUG00000025116, intron 3 of 7)	ENSOCUG00000025116	ITM2B	-1.64209	-1.07884	Decreased peaks	Downregulated RNA
D15_vs_D0	GL018705_3306780_3306980	Intron (ENSOCUT00000036286/ENSOCUG00000006778, intron 4 of 4)	ENSOCUG00000003013	ARL11	1.09271	2.60508	Increased peaks	Upregualted RNA
D15_vs_D0	GL018705_4991467_4991667	Intron (ENSOCUT00000000874/ENSOCUG00000000875, intron 2 of 3)	ENSOCUG00000000875	FAM124A	-1.11324	-1.47666	Decreased peaks	Downregulated RNA
D15_vs_D0	GL018706_924855_925055	Promoter (<=1kb)	ENSOCUG00000015421	SLC20A2	-1.1868	1.13563	Decreased peaks	Upregualted RNA
D15_vs_D0	GL018706_1561980_1562180	Promoter (<=1kb)	ENSOCUG00000002071	GPAT4	-1.00094	-2.3491	Decreased peaks	Downregulated RNA
D15_vs_D0	GL018706_1564051_1564251	Promoter (2-3kb)	ENSOCUG00000002071	GPAT4	-1.00035	-2.3491	Decreased peaks	Downregulated RNA
D15_vs_D0	GL018706_2816205_2816405	Distal Intergenic	ENSOCUG00000027445	TCIM	1.5479	-2.03948	Increased peaks	Downregulated RNA
D15_vs_D0	GL018706_2817194_2817394	Distal Intergenic	ENSOCUG00000027445	TCIM	-1.09723	-2.03948	Decreased peaks	Downregulated RNA
D15_vs_D0	GL018706_2849617_2849817	Distal Intergenic	ENSOCUG00000027445	TCIM	-1.27987	-2.03948	Decreased peaks	Downregulated RNA
D15_vs_D0	GL018706_3063553_3063753	Intron (ENSOCUT00000022676/ENSOCUG00000027734, intron 2 of 18)	ENSOCUG00000027734	ADAM18	1.28848	2.09401	Increased peaks	Upregualted RNA
D15_vs_D0	GL018706_3082465_3082665	Promoter (<=1kb)	ENSOCUG00000027734	ADAM18	1.58542	2.09401	Increased peaks	Upregualted RNA
D15_vs_D0	GL018706_3336369_3336569	Distal Intergenic	ENSOCUG00000024508	.	-1.28621	1.64311	Decreased peaks	Upregualted RNA
D15_vs_D0	GL018709_4389501_4389701	Intron (ENSOCUT00000003718/ENSOCUG00000003720, intron 1 of 3)	ENSOCUG00000003720	DUSP4	-1.15437	-4.04214	Decreased peaks	Downregulated RNA
D15_vs_D0	GL018710_2931614_2931814	Distal Intergenic	ENSOCUG00000014076	DGKB	1.51407	2.34577	Increased peaks	Upregualted RNA
D15_vs_D0	GL018710_3196608_3196808	Intron (ENSOCUT00000014084/ENSOCUG00000014076, intron 8 of 24)	ENSOCUG00000014076	DGKB	-1.23894	2.34577	Decreased peaks	Upregualted RNA
D15_vs_D0	GL018710_3262039_3262239	Intron (ENSOCUT00000014084/ENSOCUG00000014076, intron 14 of 24)	ENSOCUG00000014076	DGKB	1.62559	2.34577	Increased peaks	Upregualted RNA
D15_vs_D0	GL018710_3322310_3322510	Intron (ENSOCUT00000014084/ENSOCUG00000014076, intron 19 of 24)	ENSOCUG00000014076	DGKB	-1.36943	2.34577	Decreased peaks	Upregualted RNA
D15_vs_D0	GL018711_1819852_1820052	Distal Intergenic	ENSOCUG00000000543	RNF144B	1.82023	1.56466	Increased peaks	Upregualted RNA
D15_vs_D0	GL018711_3291034_3291234	Distal Intergenic	ENSOCUG00000015360	ATXN1	-1.38344	1.34997	Decreased peaks	Upregualted RNA
D15_vs_D0	GL018711_3523368_3523568	Intron (ENSOCUT00000015359/ENSOCUG00000015360, intron 1 of 3)	ENSOCUG00000015360	ATXN1	-1.12652	1.34997	Decreased peaks	Upregualted RNA
D15_vs_D0	GL018711_3635854_3636054	Intron (ENSOCUT00000015359/ENSOCUG00000015360, intron 2 of 3)	ENSOCUG00000017722	GMPR	1.7132	-2.03852	Increased peaks	Downregulated RNA
D15_vs_D0	GL018711_3732559_3732759	Intron (ENSOCUT00000017722/ENSOCUG00000017722, intron 4 of 8)	ENSOCUG00000017722	GMPR	-1.34959	-2.03852	Decreased peaks	Downregulated RNA
D15_vs_D0	GL018711_3779367_3779567	Distal Intergenic	ENSOCUG00000017722	GMPR	-1.65692	-2.03852	Decreased peaks	Downregulated RNA
D15_vs_D0	GL018712_2953993_2954193	Distal Intergenic	ENSOCUG00000033970	.	-1.20736	1.03966	Decreased peaks	Upregualted RNA
D15_vs_D0	GL018712_3021653_3021853	Distal Intergenic	ENSOCUG00000033970	.	1.39452	1.03966	Increased peaks	Upregualted RNA
D15_vs_D0	GL018712_4120794_4120994	Distal Intergenic	ENSOCUG00000029581	.	1.62262	1.15332	Increased peaks	Upregualted RNA
D15_vs_D0	GL018714_346751_346951	Distal Intergenic	ENSOCUG00000037050	.	-1.10799	1.70049	Decreased peaks	Upregualted RNA
D15_vs_D0	GL018714_382099_382299	Exon (ENSOCUT00000052499/ENSOCUG00000037050, exon 14 of 16)	ENSOCUG00000037050	.	1.5719	1.70049	Increased peaks	Upregualted RNA
D15_vs_D0	GL018715_2516759_2516959	Intron (ENSOCUT00000058193/ENSOCUG00000009827, intron 4 of 4)	ENSOCUG00000009827	TUBB2B	1.36166	1.3988	Increased peaks	Upregualted RNA
D15_vs_D0	GL018716_349514_349714	Intron (ENSOCUT00000038705/ENSOCUG00000015703, intron 1 of 7)	ENSOCUG00000015703	SH2D4B	-1.1647	-2.04788	Decreased peaks	Downregulated RNA
D15_vs_D0	GL018717_491937_492137	Distal Intergenic	ENSOCUG00000025543	.	-1.87033	-1.09847	Decreased peaks	Downregulated RNA
D15_vs_D0	GL018718_2075572_2075772	Intron (ENSOCUT00000021720/ENSOCUG00000001573, intron 7 of 29)	ENSOCUG00000001573	PTPRT	1.56302	-1.32977	Increased peaks	Downregulated RNA
D15_vs_D0	GL018718_2453974_2454174	Intron (ENSOCUT00000021720/ENSOCUG00000001573, intron 1 of 29)	ENSOCUG00000001573	PTPRT	-1.68326	-1.32977	Decreased peaks	Downregulated RNA
D15_vs_D0	GL018718_2608488_2608688	Distal Intergenic	ENSOCUG00000001573	PTPRT	1.38807	-1.32977	Increased peaks	Downregulated RNA
D15_vs_D0	GL018718_2669656_2669856	Distal Intergenic	ENSOCUG00000001573	PTPRT	1.32785	-1.32977	Increased peaks	Downregulated RNA
D15_vs_D0	GL018718_3509719_3509919	Intron (ENSOCUT00000004100/ENSOCUG00000004099, intron 1 of 5)	ENSOCUG00000004099	GDAP1L1	-1.08635	-2.02101	Decreased peaks	Downregulated RNA
D15_vs_D0	GL018718_3523398_3523598	Intron (ENSOCUT00000004100/ENSOCUG00000004099, intron 5 of 5)	ENSOCUG00000004099	GDAP1L1	-1.22781	-2.02101	Decreased peaks	Downregulated RNA
D15_vs_D0	GL018720_687907_688107	Distal Intergenic	ENSOCUG00000031600	.	-1.42462	1.36223	Decreased peaks	Upregualted RNA
D15_vs_D0	GL018720_705446_705646	Distal Intergenic	ENSOCUG00000031600	.	1.76543	1.36223	Increased peaks	Upregualted RNA
D15_vs_D0	GL018720_809062_809262	Exon (ENSOCUT00000026058/ENSOCUG00000007948, exon 3 of 5)	ENSOCUG00000039485	.	-1.73666	1.07299	Decreased peaks	Upregualted RNA
D15_vs_D0	GL018720_821715_821915	Intron (ENSOCUT00000054717/ENSOCUG00000007948, intron 4 of 4)	ENSOCUG00000039485	.	1.54307	1.07299	Increased peaks	Upregualted RNA
D15_vs_D0	GL018720_828825_829025	Intron (ENSOCUT00000054717/ENSOCUG00000007948, intron 4 of 4)	ENSOCUG00000039485	.	-1.91153	1.07299	Decreased peaks	Upregualted RNA
D15_vs_D0	GL018721_203706_203906	Promoter (1-2kb)	ENSOCUG00000000530	ADI1	1.28518	1.16945	Increased peaks	Upregualted RNA
D15_vs_D0	GL018722_1621629_1621829	Distal Intergenic	ENSOCUG00000024019	.	1.43733	-2.83877	Increased peaks	Downregulated RNA
D15_vs_D0	GL018722_1718755_1718955	Distal Intergenic	ENSOCUG00000024019	.	1.10905	-2.83877	Increased peaks	Downregulated RNA
D15_vs_D0	GL018724_1061740_1061940	Distal Intergenic	ENSOCUG00000029019	.	1.50554	1.92514	Increased peaks	Upregualted RNA
D15_vs_D0	GL018725_91900_92100	Distal Intergenic	ENSOCUG00000003002	YWHAB	1.3866	1.05969	Increased peaks	Upregualted RNA
D15_vs_D0	GL018726_223607_223807	Distal Intergenic	ENSOCUG00000035521	.	1.3566	5.44885	Increased peaks	Upregualted RNA
D15_vs_D0	GL018727_852777_852977	Distal Intergenic	ENSOCUG00000012903	SIM2	-1.38969	-5.4688	Decreased peaks	Downregulated RNA
D15_vs_D0	GL018727_926001_926201	Intron (ENSOCUT00000033347/ENSOCUG00000029575, intron 5 of 10)	ENSOCUG00000012903	SIM2	-1.07145	-5.4688	Decreased peaks	Downregulated RNA
D15_vs_D0	GL018727_1093195_1093395	Intron (ENSOCUT00000033347/ENSOCUG00000029575, intron 1 of 10)	ENSOCUG00000029575	HLCS	-1.15462	1.07723	Decreased peaks	Upregualted RNA
D15_vs_D0	GL018728_1723251_1723451	Intron (ENSOCUT00000036798/ENSOCUG00000009736, intron 4 of 12)	ENSOCUG00000009736	NTRK2	1.25915	1.9075	Increased peaks	Upregualted RNA
D15_vs_D0	GL018728_1900132_1900332	Exon (ENSOCUT00000054166/ENSOCUG00000009736, exon 14 of 15)	ENSOCUG00000009736	NTRK2	1.36987	1.9075	Increased peaks	Upregualted RNA
D15_vs_D0	GL018729_178494_178694	Intron (ENSOCUT00000036102/ENSOCUG00000014888, intron 11 of 11)	ENSOCUG00000002815	IFNGR2	1.07255	1.27525	Increased peaks	Upregualted RNA
D15_vs_D0	GL018729_1427565_1427765	Promoter (<=1kb)	ENSOCUG00000024996	.	1.47776	2.90957	Increased peaks	Upregualted RNA
D15_vs_D0	GL018730_693715_693915	Intron (ENSOCUT00000030797/ENSOCUG00000001035, intron 3 of 21)	ENSOCUG00000001035	ADAMTS2	1.31815	1.41242	Increased peaks	Upregualted RNA
D15_vs_D0	GL018730_754326_754526	Intron (ENSOCUT00000030797/ENSOCUG00000001035, intron 2 of 21)	ENSOCUG00000001035	ADAMTS2	1.3825	1.41242	Increased peaks	Upregualted RNA
D15_vs_D0	GL018732_2410511_2410711	Promoter (1-2kb)	ENSOCUG00000002039	ABCC11	1.70083	6.74453	Increased peaks	Upregualted RNA
D15_vs_D0	GL018735_1806500_1806700	Distal Intergenic	ENSOCUG00000013473	.	1.37639	1.89487	Increased peaks	Upregualted RNA
D15_vs_D0	GL018735_1817829_1818029	Distal Intergenic	ENSOCUG00000013473	.	-1.40283	1.89487	Decreased peaks	Upregualted RNA
D15_vs_D0	GL018735_2083704_2083904	Intron (ENSOCUT00000034070/ENSOCUG00000013473, intron 4 of 10)	ENSOCUG00000013473	.	-1.18963	1.89487	Decreased peaks	Upregualted RNA
D15_vs_D0	GL018735_2222096_2222296	Intron (ENSOCUT00000034070/ENSOCUG00000013473, intron 5 of 10)	ENSOCUG00000030839	.	1.43658	2.30492	Increased peaks	Upregualted RNA
D15_vs_D0	GL018735_2351705_2351905	Intron (ENSOCUT00000034070/ENSOCUG00000013473, intron 7 of 10)	ENSOCUG00000030839	.	2.18293	2.30492	Increased peaks	Upregualted RNA
D15_vs_D0	GL018735_2363148_2363348	Intron (ENSOCUT00000034070/ENSOCUG00000013473, intron 7 of 10)	ENSOCUG00000030839	.	1.64658	2.30492	Increased peaks	Upregualted RNA
D15_vs_D0	GL018736_666028_666228	Intron (ENSOCUT00000055089/ENSOCUG00000025954, intron 7 of 16)	ENSOCUG00000025954	INPP5D	-1.28362	1.21325	Decreased peaks	Upregualted RNA
D15_vs_D0	GL018736_1309183_1309383	Intron (ENSOCUT00000011164/ENSOCUG00000011162, intron 24 of 41)	ENSOCUG00000011162	MROH2A	1.27668	-2.70056	Increased peaks	Downregulated RNA
D15_vs_D0	GL018737_91345_91545	Distal Intergenic	ENSOCUG00000002672	ADAMTSL3	-1.16769	1.47012	Decreased peaks	Upregualted RNA
D15_vs_D0	GL018737_1921860_1922060	Intron (ENSOCUT00000035754/ENSOCUG00000016290, intron 3 of 3)	ENSOCUG00000022315	CEMIP	-1.40474	-1.02486	Decreased peaks	Downregulated RNA
D15_vs_D0	GL018737_1931204_1931404	Intron (ENSOCUT00000035754/ENSOCUG00000016290, intron 3 of 3)	ENSOCUG00000022315	CEMIP	1.42062	-1.02486	Increased peaks	Downregulated RNA
D15_vs_D0	GL018738_129297_129497	Intron (ENSOCUT00000006454/ENSOCUG00000006449, intron 17 of 27)	ENSOCUG00000026694	CPEB1	-1.18354	2.04514	Decreased peaks	Upregualted RNA
D15_vs_D0	GL018738_642089_642289	Intron (ENSOCUT00000051911/ENSOCUG00000008205, intron 1 of 5)	ENSOCUG00000008205	SEC11A	-1.14816	-1.13308	Decreased peaks	Downregulated RNA
D15_vs_D0	GL018738_644158_644358	Intron (ENSOCUT00000051911/ENSOCUG00000008205, intron 1 of 5)	ENSOCUG00000008205	SEC11A	-1.0735	-1.13308	Decreased peaks	Downregulated RNA
D15_vs_D0	GL018739_1285596_1285796	Distal Intergenic	ENSOCUG00000005899	.	1.62077	1.45832	Increased peaks	Upregualted RNA
D15_vs_D0	GL018743_1067790_1067990	Distal Intergenic	ENSOCUG00000015621	GPT2	-2.12503	-1.0344	Decreased peaks	Downregulated RNA
D15_vs_D0	GL018743_1079260_1079460	Distal Intergenic	ENSOCUG00000015621	GPT2	1.72814	-1.0344	Increased peaks	Downregulated RNA
D15_vs_D0	GL018746_411632_411832	Distal Intergenic	ENSOCUG00000026922	ADAMTS7	-1.09085	1.04495	Decreased peaks	Upregualted RNA
D15_vs_D0	GL018746_414179_414379	Distal Intergenic	ENSOCUG00000026922	ADAMTS7	-1.60013	1.04495	Decreased peaks	Upregualted RNA
D15_vs_D0	GL018746_1143119_1143319	Intron (ENSOCUT00000058952/ENSOCUG00000038828, intron 2 of 4)	ENSOCUG00000038828	.	1.80761	-2.021	Increased peaks	Downregulated RNA
D15_vs_D0	GL018746_1158754_1158954	Intron (ENSOCUT00000058952/ENSOCUG00000038828, intron 2 of 4)	ENSOCUG00000038828	.	-1.16318	-2.021	Decreased peaks	Downregulated RNA
D15_vs_D0	GL018746_1387877_1388077	Intron (ENSOCUT00000000770/ENSOCUG00000000769, intron 11 of 11)	ENSOCUG00000015027	TMEM266	-1.33005	-1.8126	Decreased peaks	Downregulated RNA
D15_vs_D0	GL018751_244693_244893	Promoter (<=1kb)	ENSOCUG00000023816	.	1.01735	1.29074	Increased peaks	Upregualted RNA
D15_vs_D0	GL018751_563507_563707	Distal Intergenic	ENSOCUG00000011484	TNFAIP2	1.29888	1.31548	Increased peaks	Upregualted RNA
D15_vs_D0	GL018751_581365_581565	Distal Intergenic	ENSOCUG00000011484	TNFAIP2	1.22425	1.31548	Increased peaks	Upregualted RNA
D15_vs_D0	GL018752_1199941_1200141	Promoter (<=1kb)	ENSOCUG00000002289	VKORC1	-1.30883	1.26619	Decreased peaks	Upregualted RNA
D15_vs_D0	GL018753_1246798_1246998	Intron (ENSOCUT00000003345/ENSOCUG00000003341, intron 2 of 4)	ENSOCUG00000003341	.	-1.59225	2.10156	Decreased peaks	Upregualted RNA
D15_vs_D0	GL018753_1256842_1257042	Promoter (1-2kb)	ENSOCUG00000003341	.	1.85044	2.10156	Increased peaks	Upregualted RNA
D15_vs_D0	GL018753_1323233_1323433	Distal Intergenic	ENSOCUG00000003341	.	-1.7742	2.10156	Decreased peaks	Upregualted RNA
D15_vs_D0	GL018753_1326641_1326841	Distal Intergenic	ENSOCUG00000003341	.	2.03644	2.10156	Increased peaks	Upregualted RNA
D15_vs_D0	GL018754_182150_182350	Distal Intergenic	ENSOCUG00000000258	.	1.37644	1.60119	Increased peaks	Upregualted RNA
D15_vs_D0	GL018754_258039_258239	Distal Intergenic	ENSOCUG00000037538	.	-1.0922	1.90769	Decreased peaks	Upregualted RNA
D15_vs_D0	GL018755_436188_436388	Distal Intergenic	ENSOCUG00000010417	CTSZ	-1.01531	-1.66583	Decreased peaks	Downregulated RNA
D15_vs_D0	GL018755_492063_492263	Distal Intergenic	ENSOCUG00000030039	.	-1.59049	-3.43324	Decreased peaks	Downregulated RNA
D15_vs_D0	GL018755_496229_496429	Distal Intergenic	ENSOCUG00000030039	.	-1.33522	-3.43324	Decreased peaks	Downregulated RNA
D15_vs_D0	GL018755_535817_536017	Exon (ENSOCUT00000054633/ENSOCUG00000030039, exon 2 of 2)	ENSOCUG00000030039	.	-1.39042	-3.43324	Decreased peaks	Downregulated RNA
D15_vs_D0	GL018764_27930_28130	Intron (ENSOCUT00000016965/ENSOCUG00000024109, intron 2 of 5)	ENSOCUG00000024109	.	-1.33747	-2.02483	Decreased peaks	Downregulated RNA
D15_vs_D0	GL018767_504494_504694	Promoter (1-2kb)	ENSOCUG00000011511	FBN3	1.98877	4.39365	Increased peaks	Upregualted RNA
D15_vs_D0	GL018767_740953_741153	Distal Intergenic	ENSOCUG00000016293	.	-1.42452	1.39172	Decreased peaks	Upregualted RNA
D15_vs_D0	GL018771_331261_331461	Promoter (<=1kb)	ENSOCUG00000010272	ACP3	1.64363	-1.89085	Increased peaks	Downregulated RNA
D15_vs_D0	GL018771_352825_353025	Distal Intergenic	ENSOCUG00000010272	ACP3	1.39627	-1.89085	Increased peaks	Downregulated RNA
D15_vs_D0	GL018771_366314_366514	Distal Intergenic	ENSOCUG00000010272	ACP3	1.47923	-1.89085	Increased peaks	Downregulated RNA
D15_vs_D0	GL018771_870574_870774	Intron (ENSOCUT00000002959/ENSOCUG00000002956, intron 2 of 15)	ENSOCUG00000027746	.	-1.08951	-1.81113	Decreased peaks	Downregulated RNA
D15_vs_D0	GL018774_681873_682073	Intron (ENSOCUT00000015853/ENSOCUG00000015854, intron 2 of 14)	ENSOCUG00000032729	.	-1.21157	1.44089	Decreased peaks	Upregualted RNA
D15_vs_D0	GL018774_734300_734500	Intron (ENSOCUT00000015853/ENSOCUG00000015854, intron 12 of 14)	ENSOCUG00000032729	.	1.33232	1.44089	Increased peaks	Upregualted RNA
D15_vs_D0	GL018778_1114895_1115095	Promoter (<=1kb)	ENSOCUG00000016120	.	-2.96003	-1.53313	Decreased peaks	Downregulated RNA
D15_vs_D0	GL018780_766668_766868	Distal Intergenic	ENSOCUG00000009213	LHPP	1.58036	1.1349	Increased peaks	Upregualted RNA
D15_vs_D0	GL018789_26638_26838	Intron (ENSOCUT00000049297/ENSOCUG00000021776, intron 2 of 9)	ENSOCUG00000021776	POU2F2	-1.24296	1.34315	Decreased peaks	Upregualted RNA
D15_vs_D0	GL018789_329000_329200	Distal Intergenic	ENSOCUG00000021666	CXCL17	1.55494	-6.47525	Increased peaks	Downregulated RNA
D15_vs_D0	GL018789_1110475_1110675	Exon (ENSOCUT00000009794/ENSOCUG00000009792, exon 10 of 10)	ENSOCUG00000009792	NUMBL	1.80573	1.30251	Increased peaks	Upregualted RNA
D15_vs_D0	GL018795_239771_239971	Promoter (2-3kb)	ENSOCUG00000004925	ODC1	-1.15493	-2.38285	Decreased peaks	Downregulated RNA
D15_vs_D0	GL018795_240888_241088	Distal Intergenic	ENSOCUG00000004925	ODC1	-1.88498	-2.38285	Decreased peaks	Downregulated RNA
D15_vs_D0	GL018796_105221_105421	Promoter (<=1kb)	ENSOCUG00000027729	.	1.10311	2.68288	Increased peaks	Upregualted RNA
D15_vs_D0	GL018800_96002_96202	Intron (ENSOCUT00000061790/ENSOCUG00000000502, intron 6 of 6)	ENSOCUG00000000502	LRP11	1.51539	1.18384	Increased peaks	Upregualted RNA
D15_vs_D0	GL018806_842583_842783	Intron (ENSOCUT00000007901/ENSOCUG00000007890, intron 30 of 100)	ENSOCUG00000007890	.	-1.05621	1.77462	Decreased peaks	Upregualted RNA
D15_vs_D0	GL018810_100210_100410	Exon (ENSOCUT00000031825/ENSOCUG00000022793, exon 13 of 14)	ENSOCUG00000004912	GNAZ	1.40413	-2.52538	Increased peaks	Downregulated RNA
D15_vs_D0	GL018810_101428_101628	Intron (ENSOCUT00000031825/ENSOCUG00000022793, intron 13 of 13)	ENSOCUG00000004912	GNAZ	-2.12087	-2.52538	Decreased peaks	Downregulated RNA
D15_vs_D0	GL018810_124041_124241	Intron (ENSOCUT00000021861/ENSOCUG00000021875, intron 3 of 5)	ENSOCUG00000004912	GNAZ	-1.12996	-2.52538	Decreased peaks	Downregulated RNA
D15_vs_D0	GL018810_128760_128960	Intron (ENSOCUT00000021861/ENSOCUG00000021875, intron 3 of 5)	ENSOCUG00000004912	GNAZ	-1.17506	-2.52538	Decreased peaks	Downregulated RNA
D15_vs_D0	GL018810_155676_155876	Intron (ENSOCUT00000004909/ENSOCUG00000004912, intron 1 of 1)	ENSOCUG00000004912	GNAZ	-1.30426	-2.52538	Decreased peaks	Downregulated RNA
D15_vs_D0	GL018815_19697_19897	Distal Intergenic	ENSOCUG00000023510	.	1.687	1.32307	Increased peaks	Upregualted RNA
D15_vs_D0	GL018816_525158_525358	Intron (ENSOCUT00000034391/ENSOCUG00000025840, intron 9 of 9)	ENSOCUG00000001107	ARHGAP4	-1.01119	1.30336	Decreased peaks	Upregualted RNA
D15_vs_D0	GL018816_655843_656043	Promoter (1-2kb)	ENSOCUG00000016506	PLXNB3	-1.40012	1.22407	Decreased peaks	Upregualted RNA
D15_vs_D0	GL018816_656940_657140	Promoter (2-3kb)	ENSOCUG00000016506	PLXNB3	-1.11896	1.22407	Decreased peaks	Upregualted RNA
D15_vs_D0	GL018819_430379_430579	Intron (ENSOCUT00000053082/ENSOCUG00000009555, intron 1 of 6)	ENSOCUG00000009555	ARHGAP22	-2.07789	1.481	Decreased peaks	Upregualted RNA
D15_vs_D0	GL018819_457967_458167	Intron (ENSOCUT00000053082/ENSOCUG00000009555, intron 1 of 6)	ENSOCUG00000009555	ARHGAP22	-1.07181	1.481	Decreased peaks	Upregualted RNA
D15_vs_D0	GL018819_543725_543925	Intron (ENSOCUT00000009557/ENSOCUG00000009555, intron 1 of 9)	ENSOCUG00000009555	ARHGAP22	2.04063	1.481	Increased peaks	Upregualted RNA
D15_vs_D0	GL018822_731659_731859	Intron (ENSOCUT00000016772/ENSOCUG00000016769, intron 1 of 20)	ENSOCUG00000016769	RIPOR3	-1.2526	2.84285	Decreased peaks	Upregualted RNA
D15_vs_D0	GL018822_764215_764415	Intron (ENSOCUT00000016772/ENSOCUG00000016769, intron 2 of 20)	ENSOCUG00000016769	RIPOR3	1.29153	2.84285	Increased peaks	Upregualted RNA
D15_vs_D0	GL018823_161814_162014	Promoter (1-2kb)	ENSOCUG00000010173	PHLDB1	-1.09132	1.0073	Decreased peaks	Upregualted RNA
D15_vs_D0	GL018823_171255_171455	Intron (ENSOCUT00000045468/ENSOCUG00000010173, intron 5 of 22)	ENSOCUG00000010173	PHLDB1	-1.10201	1.0073	Decreased peaks	Upregualted RNA
D15_vs_D0	GL018826_861176_861376	Intron (ENSOCUT00000023243/ENSOCUG00000026037, intron 4 of 6)	ENSOCUG00000026037	GNB1L	-1.36355	2.15677	Decreased peaks	Upregualted RNA
D15_vs_D0	GL018827_272094_272294	Intron (ENSOCUT00000022838/ENSOCUG00000027910, intron 1 of 1)	ENSOCUG00000027910	.	2.10465	-1.16941	Increased peaks	Downregulated RNA
D15_vs_D0	GL018836_576606_576806	Promoter (1-2kb)	ENSOCUG00000012345	PPIF	-1.56282	-1.67359	Decreased peaks	Downregulated RNA
D15_vs_D0	GL018840_332212_332412	Distal Intergenic	ENSOCUG00000007472	.	-1.65836	2.02815	Decreased peaks	Upregualted RNA
D15_vs_D0	GL018840_394706_394906	Intron (ENSOCUT00000055790/ENSOCUG00000039234, intron 7 of 7)	ENSOCUG00000007472	.	1.14267	2.02815	Increased peaks	Upregualted RNA
D15_vs_D0	GL018840_445342_445542	Intron (ENSOCUT00000055790/ENSOCUG00000039234, intron 2 of 7)	ENSOCUG00000039234	.	-1.69341	2.0476	Decreased peaks	Upregualted RNA
D15_vs_D0	GL018840_451700_451900	Promoter (2-3kb)	ENSOCUG00000039234	.	1.45282	2.0476	Increased peaks	Upregualted RNA
D15_vs_D0	GL018843_631591_631791	Intron (ENSOCUT00000014553/ENSOCUG00000014548, intron 7 of 19)	ENSOCUG00000014548	.	1.28247	-2.5005	Increased peaks	Downregulated RNA
D15_vs_D0	GL018845_70234_70434	Intron (ENSOCUT00000014964/ENSOCUG00000014951, intron 12 of 38)	ENSOCUG00000014951	ITGB4	1.36155	1.7495	Increased peaks	Upregualted RNA
D15_vs_D0	GL018847_20441_20641	Promoter (2-3kb)	ENSOCUG00000007501	.	-1.14776	-1.41624	Decreased peaks	Downregulated RNA
D15_vs_D0	GL018847_413470_413670	Promoter (1-2kb)	ENSOCUG00000012908	DNM1	1.53582	1.87418	Increased peaks	Upregualted RNA
D15_vs_D0	GL018847_414415_414615	Promoter (<=1kb)	ENSOCUG00000012908	DNM1	1.60596	1.87418	Increased peaks	Upregualted RNA
D15_vs_D0	GL018847_415634_415834	Promoter (<=1kb)	ENSOCUG00000012908	DNM1	1.3801	1.87418	Increased peaks	Upregualted RNA
D15_vs_D0	GL018853_2983_3183	Distal Intergenic	ENSOCUG00000011871	KIAA1549	1.11509	1.43137	Increased peaks	Upregualted RNA
D15_vs_D0	GL018866_610013_610213	Intron (ENSOCUT00000014244/ENSOCUG00000014245, intron 5 of 5)	ENSOCUG00000014245	METRNL	1.27035	1.33667	Increased peaks	Upregualted RNA
D15_vs_D0	GL018870_174739_174939	Distal Intergenic	ENSOCUG00000031314	.	1.21713	-6.48234	Increased peaks	Downregulated RNA
D15_vs_D0	GL018871_496413_496613	Intron (ENSOCUT00000022724/ENSOCUG00000033275, intron 1 of 7)	ENSOCUG00000015769	RADIL	1.76586	1.41614	Increased peaks	Upregualted RNA
D15_vs_D0	GL018890_336151_336351	Intron (ENSOCUT00000005457/ENSOCUG00000005455, intron 1 of 10)	ENSOCUG00000005455	NLRP3	-1.02065	1.00285	Decreased peaks	Upregualted RNA
D15_vs_D0	GL018898_93720_93920	Exon (ENSOCUT00000001828/ENSOCUG00000001828, exon 11 of 12)	ENSOCUG00000001828	CERK	1.46756	-2.28967	Increased peaks	Downregulated RNA
D15_vs_D0	GL018898_108298_108498	Intron (ENSOCUT00000001828/ENSOCUG00000001828, intron 5 of 11)	ENSOCUG00000001828	CERK	1.68418	-2.28967	Increased peaks	Downregulated RNA
D15_vs_D0	GL018898_112877_113077	Intron (ENSOCUT00000001828/ENSOCUG00000001828, intron 3 of 11)	ENSOCUG00000001828	CERK	-1.32156	-2.28967	Decreased peaks	Downregulated RNA
D15_vs_D0	GL018898_122025_122225	Intron (ENSOCUT00000001828/ENSOCUG00000001828, intron 1 of 11)	ENSOCUG00000001828	CERK	-1.07209	-2.28967	Decreased peaks	Downregulated RNA
D15_vs_D0	GL018898_130594_130794	Intron (ENSOCUT00000001828/ENSOCUG00000001828, intron 1 of 11)	ENSOCUG00000001828	CERK	-1.31336	-2.28967	Decreased peaks	Downregulated RNA
D15_vs_D0	GL018898_133117_133317	Promoter (2-3kb)	ENSOCUG00000001828	CERK	-1.88051	-2.28967	Decreased peaks	Downregulated RNA
D15_vs_D0	GL018898_133824_134024	Promoter (1-2kb)	ENSOCUG00000001828	CERK	-1.20128	-2.28967	Decreased peaks	Downregulated RNA
D15_vs_D0	GL018905_1211_1411	Distal Intergenic	ENSOCUG00000006913	TTLL8	-1.07345	-3.19561	Decreased peaks	Downregulated RNA
D15_vs_D0	GL018905_13731_13931	Intron (ENSOCUT00000006912/ENSOCUG00000006913, intron 13 of 13)	ENSOCUG00000006913	TTLL8	1.46263	-3.19561	Increased peaks	Downregulated RNA
D15_vs_D0	GL018905_23718_23918	Intron (ENSOCUT00000006912/ENSOCUG00000006913, intron 10 of 13)	ENSOCUG00000006913	TTLL8	1.13056	-3.19561	Increased peaks	Downregulated RNA
D15_vs_D0	GL018905_206243_206443	Promoter (1-2kb)	ENSOCUG00000036245	.	1.69383	1.30258	Increased peaks	Upregualted RNA
D15_vs_D0	GL018908_298277_298477	Promoter (2-3kb)	ENSOCUG00000009404	KIF19	1.51598	1.73133	Increased peaks	Upregualted RNA
D15_vs_D0	GL018912_74636_74836	Intron (ENSOCUT00000034448/ENSOCUG00000002791, intron 1 of 5)	ENSOCUG00000003436	SPTBN4	2.79627	-1.11726	Increased peaks	Downregulated RNA
D15_vs_D0	GL018914_4300_4500	Intron (ENSOCUT00000000653/ENSOCUG00000000651, intron 16 of 18)	ENSOCUG00000000651	LDLR	-1.06018	1.39113	Decreased peaks	Upregualted RNA
D15_vs_D0	GL018914_28895_29095	Intron (ENSOCUT00000057029/ENSOCUG00000001787, intron 29 of 34)	ENSOCUG00000000651	LDLR	-1.29592	1.39113	Decreased peaks	Upregualted RNA
D15_vs_D0	GL018917_312793_312993	Distal Intergenic	ENSOCUG00000015415	.	-1.36311	-1.43415	Decreased peaks	Downregulated RNA
D15_vs_D0	GL018920_342187_342387	Intron (ENSOCUT00000022347/ENSOCUG00000022137, intron 2 of 6)	ENSOCUG00000022137	PEMT	-1.22929	1.12695	Decreased peaks	Upregualted RNA
D15_vs_D0	GL018928_297515_297715	Intron (ENSOCUT00000000378/ENSOCUG00000000377, intron 2 of 11)	ENSOCUG00000031833	.	1.30144	1.74998	Increased peaks	Upregualted RNA
D15_vs_D0	GL018930_288282_288482	Distal Intergenic	ENSOCUG00000012906	.	-1.12342	1.25954	Decreased peaks	Upregualted RNA
D15_vs_D0	GL018930_322556_322756	Distal Intergenic	ENSOCUG00000009993	.	1.32414	2.3108	Increased peaks	Upregualted RNA
D15_vs_D0	GL018937_517_717	Distal Intergenic	ENSOCUG00000029760	.	-7.46072	2.51299	Decreased peaks	Upregualted RNA
D15_vs_D0	GL018937_8215_8415	Distal Intergenic	ENSOCUG00000029760	.	-6.24113	2.51299	Decreased peaks	Upregualted RNA
D15_vs_D0	GL018937_27481_27681	Distal Intergenic	ENSOCUG00000029760	.	-7.50658	2.51299	Decreased peaks	Upregualted RNA
D15_vs_D0	GL018937_34022_34222	Distal Intergenic	ENSOCUG00000029760	.	-1.43719	2.51299	Decreased peaks	Upregualted RNA
D15_vs_D0	GL018937_35292_35492	Distal Intergenic	ENSOCUG00000029760	.	-1.44972	2.51299	Decreased peaks	Upregualted RNA
D15_vs_D0	GL018937_42027_42227	Distal Intergenic	ENSOCUG00000029760	.	-1.21655	2.51299	Decreased peaks	Upregualted RNA
D15_vs_D0	GL018937_50835_51035	Distal Intergenic	ENSOCUG00000029760	.	-7.82502	2.51299	Decreased peaks	Upregualted RNA
D15_vs_D0	GL018937_58161_58361	Distal Intergenic	ENSOCUG00000029760	.	-1.7487	2.51299	Decreased peaks	Upregualted RNA
D15_vs_D0	GL018937_75516_75716	Intron (ENSOCUT00000047288/ENSOCUG00000029760, intron 2 of 4)	ENSOCUG00000029760	.	-1.72897	2.51299	Decreased peaks	Upregualted RNA
D15_vs_D0	GL018937_91439_91639	Distal Intergenic	ENSOCUG00000029760	.	-1.05312	2.51299	Decreased peaks	Upregualted RNA
D15_vs_D0	GL018937_101020_101220	Distal Intergenic	ENSOCUG00000029760	.	1.65944	2.51299	Increased peaks	Upregualted RNA
D15_vs_D0	GL018937_352734_352934	Promoter (<=1kb)	ENSOCUG00000014596	LOXL2	-1.27121	1.50994	Decreased peaks	Upregualted RNA
D15_vs_D0	GL018949_12225_12425	Intron (ENSOCUT00000026102/ENSOCUG00000027507, intron 4 of 8)	ENSOCUG00000027507	VDR	1.64394	-1.69035	Increased peaks	Downregulated RNA
D15_vs_D0	GL018957_276924_277124	Intron (ENSOCUT00000002653/ENSOCUG00000002652, intron 1 of 10)	ENSOCUG00000002652	ARHGAP39	2.12116	1.07171	Increased peaks	Upregualted RNA
D15_vs_D0	GL018957_290754_290954	Intron (ENSOCUT00000002653/ENSOCUG00000002652, intron 1 of 10)	ENSOCUG00000002652	ARHGAP39	1.40409	1.07171	Increased peaks	Upregualted RNA
D15_vs_D0	GL018957_315399_315599	Intron (ENSOCUT00000002653/ENSOCUG00000002652, intron 5 of 10)	ENSOCUG00000002652	ARHGAP39	1.41656	1.07171	Increased peaks	Upregualted RNA
D15_vs_D0	GL018965_162183_162383	Promoter (<=1kb)	ENSOCUG00000027557	.	-1.24567	1.64353	Decreased peaks	Upregualted RNA
D15_vs_D0	GL018967_823_1023	Distal Intergenic	ENSOCUG00000020917	PIK3AP1	1.33834	1.12702	Increased peaks	Upregualted RNA
D15_vs_D0	GL018973_24075_24275	Distal Intergenic	ENSOCUG00000025413	CYTH4	-1.01895	1.50802	Decreased peaks	Upregualted RNA
D15_vs_D0	GL018980_90809_91009	Promoter (2-3kb)	ENSOCUG00000021238	.	2.65953	2.80289	Increased peaks	Upregualted RNA
D15_vs_D0	GL018980_91957_92157	Promoter (<=1kb)	ENSOCUG00000021238	.	3.64096	2.80289	Increased peaks	Upregualted RNA
D15_vs_D0	GL018980_96339_96539	Intron (ENSOCUT00000004765/ENSOCUG00000004766, intron 6 of 6)	ENSOCUG00000021238	.	1.7644	2.80289	Increased peaks	Upregualted RNA
D15_vs_D0	GL018980_302897_303097	Promoter (1-2kb)	ENSOCUG00000004766	.	2.96948	2.55107	Increased peaks	Upregualted RNA
D15_vs_D0	GL018981_64419_64619	Intron (ENSOCUT00000004092/ENSOCUG00000032907, intron 2 of 4)	ENSOCUG00000026374	.	1.78588	8.6706	Increased peaks	Upregualted RNA
D15_vs_D0	GL018981_88472_88672	Promoter (2-3kb)	ENSOCUG00000027285	.	1.56353	1.93638	Increased peaks	Upregualted RNA
D15_vs_D0	GL018984_8486_8686	Distal Intergenic	ENSOCUG00000026440	.	-1.17089	1.33406	Decreased peaks	Upregualted RNA
D15_vs_D0	GL018984_11112_11312	Distal Intergenic	ENSOCUG00000026440	.	-1.33674	1.33406	Decreased peaks	Upregualted RNA
D15_vs_D0	GL018984_37937_38137	Intron (ENSOCUT00000023612/ENSOCUG00000026440, intron 1 of 6)	ENSOCUG00000026440	.	-1.25109	1.33406	Decreased peaks	Upregualted RNA
D15_vs_D0	GL018984_64995_65195	Exon (ENSOCUT00000023612/ENSOCUG00000026440, exon 2 of 7)	ENSOCUG00000026440	.	-1.10715	1.33406	Decreased peaks	Upregualted RNA
D15_vs_D0	GL018984_208491_208691	Exon (ENSOCUT00000011996/ENSOCUG00000011985, exon 5 of 44)	ENSOCUG00000011985	CACNA1A	-1.1775	3.75222	Decreased peaks	Upregualted RNA
D15_vs_D0	GL018984_293471_293671	Distal Intergenic	ENSOCUG00000011985	CACNA1A	-1.37281	3.75222	Decreased peaks	Upregualted RNA
D15_vs_D0	GL019006_286572_286772	Distal Intergenic	ENSOCUG00000016066	QPCTL	-1.00392	1.33065	Decreased peaks	Upregualted RNA
D15_vs_D0	GL019010_202530_202730	Distal Intergenic	ENSOCUG00000026601	.	1.32596	3.28663	Increased peaks	Upregualted RNA
D15_vs_D0	GL019010_204211_204411	Distal Intergenic	ENSOCUG00000026601	.	1.52485	3.28663	Increased peaks	Upregualted RNA
D15_vs_D0	GL019010_207566_207766	Promoter (<=1kb)	ENSOCUG00000026601	.	1.98455	3.28663	Increased peaks	Upregualted RNA
D15_vs_D0	GL019010_268827_269027	Distal Intergenic	ENSOCUG00000026601	.	-1.24991	3.28663	Decreased peaks	Upregualted RNA
D15_vs_D0	GL019012_82441_82641	Distal Intergenic	ENSOCUG00000022325	.	1.61556	-1.29295	Increased peaks	Downregulated RNA
D15_vs_D0	GL019019_146659_146859	Intron (ENSOCUT00000014042/ENSOCUG00000014041, intron 1 of 7)	ENSOCUG00000014041	DHRS7B	2.21006	1.45346	Increased peaks	Upregualted RNA
D15_vs_D0	GL019024_21105_21305	Distal Intergenic	ENSOCUG00000037023	.	1.8388	1.18174	Increased peaks	Upregualted RNA
D15_vs_D0	GL019024_178971_179171	Intron (ENSOCUT00000000535/ENSOCUG00000000536, intron 2 of 7)	ENSOCUG00000000536	IRF8	-1.12316	1.04457	Decreased peaks	Upregualted RNA
D15_vs_D0	GL019038_41716_41916	Distal Intergenic	ENSOCUG00000022976	.	1.10369	-1.09006	Increased peaks	Downregulated RNA
D15_vs_D0	GL019038_44881_45081	Distal Intergenic	ENSOCUG00000022976	.	1.0069	-1.09006	Increased peaks	Downregulated RNA
D15_vs_D0	GL019038_61170_61370	Distal Intergenic	ENSOCUG00000022976	.	2.19871	-1.09006	Increased peaks	Downregulated RNA
D15_vs_D0	GL019042_27242_27442	Distal Intergenic	ENSOCUG00000030762	.	-1.28728	2.57334	Decreased peaks	Upregualted RNA
D15_vs_D0	GL019042_75616_75816	Intron (ENSOCUT00000043473/ENSOCUG00000030762, intron 1 of 1)	ENSOCUG00000030762	.	-1.07001	2.57334	Decreased peaks	Upregualted RNA
D15_vs_D0	GL019042_76914_77114	Intron (ENSOCUT00000043473/ENSOCUG00000030762, intron 1 of 1)	ENSOCUG00000030762	.	-1.27737	2.57334	Decreased peaks	Upregualted RNA
D15_vs_D0	GL019046_24498_24698	Promoter (1-2kb)	ENSOCUG00000036144	.	-1.2773	-1.04373	Decreased peaks	Downregulated RNA
D15_vs_D0	GL019046_41393_41593	Intron (ENSOCUT00000037848/ENSOCUG00000036144, intron 11 of 15)	ENSOCUG00000036144	.	-3.03908	-1.04373	Decreased peaks	Downregulated RNA
D15_vs_D0	GL019046_56669_56869	Distal Intergenic	ENSOCUG00000036144	.	-2.09926	-1.04373	Decreased peaks	Downregulated RNA
D15_vs_D0	GL019046_69973_70173	Distal Intergenic	ENSOCUG00000036144	.	-1.79725	-1.04373	Decreased peaks	Downregulated RNA
D15_vs_D0	GL019046_70893_71093	Distal Intergenic	ENSOCUG00000036144	.	-2.188	-1.04373	Decreased peaks	Downregulated RNA
D15_vs_D0	GL019061_195989_196189	Distal Intergenic	ENSOCUG00000027783	.	2.52292	-1.34683	Increased peaks	Downregulated RNA
D15_vs_D0	GL019061_197491_197691	Promoter (2-3kb)	ENSOCUG00000027783	.	1.03103	-1.34683	Increased peaks	Downregulated RNA
D15_vs_D0	GL019066_52991_53191	Intron (ENSOCUT00000042448/ENSOCUG00000014636, intron 2 of 7)	ENSOCUG00000014636	TRIM17	1.26643	-2.1093	Increased peaks	Downregulated RNA
D15_vs_D0	GL019067_13491_13691	Intron (ENSOCUT00000045200/ENSOCUG00000034405, intron 1 of 1)	ENSOCUG00000034405	.	1.11871	1.49492	Increased peaks	Upregualted RNA
D15_vs_D0	GL019067_174671_174871	Distal Intergenic	ENSOCUG00000034405	.	1.0921	1.49492	Increased peaks	Upregualted RNA
D15_vs_D0	GL019081_21148_21348	Distal Intergenic	ENSOCUG00000035101	.	1.39102	1.81762	Increased peaks	Upregualted RNA
D15_vs_D0	GL019081_131306_131506	Distal Intergenic	ENSOCUG00000035101	.	1.21622	1.81762	Increased peaks	Upregualted RNA
D15_vs_D0	GL019081_138230_138430	Distal Intergenic	ENSOCUG00000035101	.	1.75627	1.81762	Increased peaks	Upregualted RNA
D15_vs_D0	GL019108_76205_76405	Distal Intergenic	ENSOCUG00000022007	ISLR	-1.12535	1.38569	Decreased peaks	Upregualted RNA
D15_vs_D0	GL019121_128138_128338	Distal Intergenic	ENSOCUG00000007962	CBX8	2.26441	1.03569	Increased peaks	Upregualted RNA
D15_vs_D0	GL019121_128893_129093	Distal Intergenic	ENSOCUG00000007962	CBX8	1.85727	1.03569	Increased peaks	Upregualted RNA
D15_vs_D0	GL019121_135977_136177	Promoter (1-2kb)	ENSOCUG00000007962	CBX8	-1.06359	1.03569	Decreased peaks	Upregualted RNA
D15_vs_D0	GL019121_149873_150073	Distal Intergenic	ENSOCUG00000007962	CBX8	1.32787	1.03569	Increased peaks	Upregualted RNA
D15_vs_D0	GL019121_162829_163029	Distal Intergenic	ENSOCUG00000007962	CBX8	1.34256	1.03569	Increased peaks	Upregualted RNA
D15_vs_D0	GL019138_15476_15676	Distal Intergenic	ENSOCUG00000016045	DLGAP2	-1.07038	-6.5612	Decreased peaks	Downregulated RNA
D15_vs_D0	GL019174_37722_37922	Promoter (<=1kb)	ENSOCUG00000004651	TESMIN	-1.44117	-9.15202	Decreased peaks	Downregulated RNA
D15_vs_D0	GL019174_55142_55342	Intron (ENSOCUT00000015124/ENSOCUG00000015109, intron 12 of 19)	ENSOCUG00000004651	TESMIN	1.13456	-9.15202	Increased peaks	Downregulated RNA
D15_vs_D0	GL019174_79527_79727	Intron (ENSOCUT00000015124/ENSOCUG00000015109, intron 2 of 19)	ENSOCUG00000015109	.	-1.00492	-2.44228	Decreased peaks	Downregulated RNA
D15_vs_D0	GL019174_82542_82742	Intron (ENSOCUT00000015124/ENSOCUG00000015109, intron 2 of 19)	ENSOCUG00000015109	.	-1.16304	-2.44228	Decreased peaks	Downregulated RNA
D15_vs_D0	GL019206_112333_112533	Distal Intergenic	ENSOCUG00000024700	.	2.03489	1.4498	Increased peaks	Upregualted RNA
D15_vs_D0	GL019206_127888_128088	Promoter (<=1kb)	ENSOCUG00000024700	.	1.98688	1.4498	Increased peaks	Upregualted RNA
D15_vs_D0	GL019211_82165_82365	Intron (ENSOCUT00000037548/ENSOCUG00000025095, intron 13 of 31)	ENSOCUG00000025095	NCOR2	-1.0827	1.09903	Decreased peaks	Upregualted RNA
D15_vs_D0	GL019236_86243_86443	Intron (ENSOCUT00000012671/ENSOCUG00000012673, intron 5 of 6)	ENSOCUG00000026022	DERL3	-1.21275	-2.51437	Decreased peaks	Downregulated RNA
D15_vs_D0	GL019236_91912_92112	Promoter (<=1kb)	ENSOCUG00000026022	DERL3	-1.02233	-2.51437	Decreased peaks	Downregulated RNA
D15_vs_D0	GL019236_92804_93004	Promoter (<=1kb)	ENSOCUG00000026022	DERL3	-1.07164	-2.51437	Decreased peaks	Downregulated RNA
D15_vs_D0	GL019236_98155_98355	Distal Intergenic	ENSOCUG00000031111	.	-1.20437	-2.49621	Decreased peaks	Downregulated RNA
D15_vs_D0	GL019237_84729_84929	Intron (ENSOCUT00000063542/ENSOCUG00000039205, intron 9 of 9)	ENSOCUG00000039205	.	-1.35429	2.6354	Decreased peaks	Upregualted RNA
D15_vs_D0	GL019237_99641_99841	Distal Intergenic	ENSOCUG00000039205	.	1.77504	2.6354	Increased peaks	Upregualted RNA
D15_vs_D0	GL019267_47771_47971	Distal Intergenic	ENSOCUG00000027050	LYPD3	1.626	6.28174	Increased peaks	Upregualted RNA
D15_vs_D0	GL019272_38510_38710	Intron (ENSOCUT00000029258/ENSOCUG00000023153, intron 7 of 23)	ENSOCUG00000021291	.	1.57633	1.51807	Increased peaks	Upregualted RNA
D15_vs_D0	GL019302_224_424	Distal Intergenic	ENSOCUG00000021520	RASD2	-1.08111	1.70108	Decreased peaks	Upregualted RNA
D15_vs_D0	GL019334_37263_37463	Distal Intergenic	ENSOCUG00000029206	.	1.35235	1.03429	Increased peaks	Upregualted RNA
D15_vs_D0	GL019334_42225_42425	Distal Intergenic	ENSOCUG00000029206	.	1.3052	1.03429	Increased peaks	Upregualted RNA
D15_vs_D0	GL019334_44450_44650	Distal Intergenic	ENSOCUG00000029206	.	1.45912	1.03429	Increased peaks	Upregualted RNA
D15_vs_D0	GL019334_67449_67649	Distal Intergenic	ENSOCUG00000029206	.	1.24451	1.03429	Increased peaks	Upregualted RNA
D15_vs_D0	GL019344_59466_59666	Promoter (2-3kb)	ENSOCUG00000025663	.	-1.542	-3.34287	Decreased peaks	Downregulated RNA
D15_vs_D0	GL019344_71504_71704	Promoter (<=1kb)	ENSOCUG00000035760	.	-1.04406	-4.47075	Decreased peaks	Downregulated RNA
D15_vs_D0	GL019360_5896_6096	Distal Intergenic	ENSOCUG00000024118	CDT1	-1.40821	2.94855	Decreased peaks	Upregualted RNA
D15_vs_D0	GL019370_13428_13628	Distal Intergenic	ENSOCUG00000029363	.	1.46105	1.15236	Increased peaks	Upregualted RNA
D15_vs_D0	GL019370_14786_14986	Distal Intergenic	ENSOCUG00000029363	.	1.2595	1.15236	Increased peaks	Upregualted RNA
D15_vs_D0	GL019370_21081_21281	Distal Intergenic	ENSOCUG00000029363	.	1.47802	1.15236	Increased peaks	Upregualted RNA
D15_vs_D0	GL019564_25486_25686	Promoter (<=1kb)	ENSOCUG00000033573	.	-1.35114	-5.10705	Decreased peaks	Downregulated RNA
D15_vs_D0	GL019681_15097_15297	Promoter (1-2kb)	ENSOCUG00000003906	.	-1.73207	6.74952	Decreased peaks	Upregualted RNA
D15_vs_D0	GL019690_27236_27436	Distal Intergenic	ENSOCUG00000033199	.	2.19016	1.12531	Increased peaks	Upregualted RNA
D15_vs_D0	GL019735_406_606	Promoter (<=1kb)	ENSOCUG00000036271	.	1.46009	1.63037	Increased peaks	Upregualted RNA
D15_vs_D0	GL019887_18330_18530	Promoter (2-3kb)	ENSOCUG00000017822	.	1.86789	7.88446	Increased peaks	Upregualted RNA
D15_vs_D0	GL019917_2580_2780	Promoter (<=1kb)	ENSOCUG00000033620	.	-3.14397	-3.09467	Decreased peaks	Downregulated RNA
D15_vs_D0	X_383581_383781	Distal Intergenic	ENSOCUG00000011569	GLRA2	-1.00565	5.84588	Decreased peaks	Upregualted RNA
D15_vs_D0	X_424813_425013	Intron (ENSOCUT00000011571/ENSOCUG00000011569, intron 2 of 8)	ENSOCUG00000011569	GLRA2	-1.03316	5.84588	Decreased peaks	Upregualted RNA
D15_vs_D0	X_2560392_2560592	Intron (ENSOCUT00000002738/ENSOCUG00000002738, intron 7 of 16)	ENSOCUG00000002738	CTPS2	2.03536	-1.2599	Increased peaks	Downregulated RNA
D15_vs_D0	X_9726846_9727046	Intron (ENSOCUT00000064366/ENSOCUG00000009645, intron 4 of 4)	ENSOCUG00000009645	.	-1.21254	-1.03181	Decreased peaks	Downregulated RNA
D15_vs_D0	X_10509226_10509426	Promoter (<=1kb)	ENSOCUG00000007424	PCYT1B	-1.0411	-1.90486	Decreased peaks	Downregulated RNA
D15_vs_D0	X_16726046_16726246	Intron (ENSOCUT00000046894/ENSOCUG00000013023, intron 2 of 21)	ENSOCUG00000013023	.	-3.01633	-1.77496	Decreased peaks	Downregulated RNA
D15_vs_D0	X_59101383_59101583	Intron (ENSOCUT00000046892/ENSOCUG00000006145, intron 12 of 13)	ENSOCUG00000006145	CHRDL1	-1.4627	1.40445	Decreased peaks	Upregualted RNA
D15_vs_D0	X_99174201_99174401	Intron (ENSOCUT00000005017/ENSOCUG00000005013, intron 7 of 33)	ENSOCUG00000005012	SH2D1A	-2.37212	-3.95917	Decreased peaks	Downregulated RNA
D85_vs_D0	1_453434_453634	Promoter (2-3kb)	ENSOCUG00000009840	SLC46A2	1.42531	2.09878	Increased peaks	Upregualted RNA
D85_vs_D0	1_1727807_1728007	Intron (ENSOCUT00000039365/ENSOCUG00000004879, intron 9 of 9)	ENSOCUG00000004879	PTGR1	1.77479	-1.08641	Increased peaks	Downregulated RNA
D85_vs_D0	1_2174685_2174885	Distal Intergenic	ENSOCUG00000026842	LPAR1	1.41875	1.4334	Increased peaks	Upregualted RNA
D85_vs_D0	1_2209316_2209516	Distal Intergenic	ENSOCUG00000026842	LPAR1	1.56387	1.4334	Increased peaks	Upregualted RNA
D85_vs_D0	1_2340416_2340616	Intron (ENSOCUT00000042019/ENSOCUG00000026842, intron 2 of 2)	ENSOCUG00000026842	LPAR1	1.74119	1.4334	Increased peaks	Upregualted RNA
D85_vs_D0	1_2341736_2341936	Intron (ENSOCUT00000042019/ENSOCUG00000026842, intron 2 of 2)	ENSOCUG00000026842	LPAR1	-1.418	1.4334	Decreased peaks	Upregualted RNA
D85_vs_D0	1_2429393_2429593	Distal Intergenic	ENSOCUG00000026842	LPAR1	1.39951	1.4334	Increased peaks	Upregualted RNA
D85_vs_D0	1_5670603_5670803	Distal Intergenic	ENSOCUG00000005904	.	1.12143	-1.71529	Increased peaks	Downregulated RNA
D85_vs_D0	1_5673872_5674072	Distal Intergenic	ENSOCUG00000005904	.	1.78774	-1.71529	Increased peaks	Downregulated RNA
D85_vs_D0	1_5718106_5718306	Intron (ENSOCUT00000064739/ENSOCUG00000007316, intron 7 of 7)	ENSOCUG00000005904	.	1.24308	-1.71529	Increased peaks	Downregulated RNA
D85_vs_D0	1_5746179_5746379	Intron (ENSOCUT00000064739/ENSOCUG00000007316, intron 7 of 7)	ENSOCUG00000005904	.	1.01751	-1.71529	Increased peaks	Downregulated RNA
D85_vs_D0	1_5747884_5748084	Intron (ENSOCUT00000064739/ENSOCUG00000007316, intron 7 of 7)	ENSOCUG00000005904	.	-1.63532	-1.71529	Decreased peaks	Downregulated RNA
D85_vs_D0	1_8134804_8135004	Intron (ENSOCUT00000055625/ENSOCUG00000007880, intron 4 of 4)	ENSOCUG00000009279	ABCA1	1.89134	-1.5611	Increased peaks	Downregulated RNA
D85_vs_D0	1_8146109_8146309	Intron (ENSOCUT00000055625/ENSOCUG00000007880, intron 4 of 4)	ENSOCUG00000009279	ABCA1	1.50219	-1.5611	Increased peaks	Downregulated RNA
D85_vs_D0	1_8238892_8239092	Intron (ENSOCUT00000009288/ENSOCUG00000009279, intron 27 of 47)	ENSOCUG00000009279	ABCA1	-1.33627	-1.5611	Decreased peaks	Downregulated RNA
D85_vs_D0	1_8934098_8934298	Intron (ENSOCUT00000055296/ENSOCUG00000005655, intron 20 of 24)	ENSOCUG00000005655	SMC2	-2.01896	1.01329	Decreased peaks	Upregualted RNA
D85_vs_D0	1_9008224_9008424	Distal Intergenic	ENSOCUG00000005655	SMC2	-1.98654	1.01329	Decreased peaks	Upregualted RNA
D85_vs_D0	1_11276043_11276243	Intron (ENSOCUT00000029638/ENSOCUG00000016738, intron 3 of 8)	ENSOCUG00000016738	GRIN3A	1.61442	1.4708	Increased peaks	Upregualted RNA
D85_vs_D0	1_14058357_14058557	Distal Intergenic	ENSOCUG00000039058	.	1.38017	1.13753	Increased peaks	Upregualted RNA
D85_vs_D0	1_14064297_14064497	Distal Intergenic	ENSOCUG00000039058	.	1.78888	1.13753	Increased peaks	Upregualted RNA
D85_vs_D0	1_14106268_14106468	Intron (ENSOCUT00000016289/ENSOCUG00000016292, intron 2 of 9)	ENSOCUG00000016292	TGFBR1	1.73141	1.12851	Increased peaks	Upregualted RNA
D85_vs_D0	1_14137141_14137341	Promoter (1-2kb)	ENSOCUG00000016292	TGFBR1	1.05145	1.12851	Increased peaks	Upregualted RNA
D85_vs_D0	1_14154102_14154302	Distal Intergenic	ENSOCUG00000016292	TGFBR1	1.75481	1.12851	Increased peaks	Upregualted RNA
D85_vs_D0	1_14155811_14156011	Distal Intergenic	ENSOCUG00000016292	TGFBR1	1.03003	1.12851	Increased peaks	Upregualted RNA
D85_vs_D0	1_14166770_14166970	Distal Intergenic	ENSOCUG00000016292	TGFBR1	1.11813	1.12851	Increased peaks	Upregualted RNA
D85_vs_D0	1_14200898_14201098	Intron (ENSOCUT00000016261/ENSOCUG00000016236, intron 22 of 41)	ENSOCUG00000016292	TGFBR1	1.40452	1.12851	Increased peaks	Upregualted RNA
D85_vs_D0	1_14206235_14206435	Intron (ENSOCUT00000016261/ENSOCUG00000016236, intron 17 of 41)	ENSOCUG00000016292	TGFBR1	1.0746	1.12851	Increased peaks	Upregualted RNA
D85_vs_D0	1_14248081_14248281	Intron (ENSOCUT00000016261/ENSOCUG00000016236, intron 2 of 41)	ENSOCUG00000016236	COL15A1	1.42854	2.28821	Increased peaks	Upregualted RNA
D85_vs_D0	1_14251566_14251766	Intron (ENSOCUT00000016261/ENSOCUG00000016236, intron 2 of 41)	ENSOCUG00000016236	COL15A1	1.07092	2.28821	Increased peaks	Upregualted RNA
D85_vs_D0	1_14278449_14278649	Promoter (1-2kb)	ENSOCUG00000016236	COL15A1	2.1985	2.28821	Increased peaks	Upregualted RNA
D85_vs_D0	1_14343887_14344087	Distal Intergenic	ENSOCUG00000016221	GALNT12	1.28788	1.89298	Increased peaks	Upregualted RNA
D85_vs_D0	1_14360094_14360294	Distal Intergenic	ENSOCUG00000016221	GALNT12	1.06841	1.89298	Increased peaks	Upregualted RNA
D85_vs_D0	1_14377190_14377390	Intron (ENSOCUT00000016218/ENSOCUG00000016221, intron 5 of 8)	ENSOCUG00000016221	GALNT12	1.44427	1.89298	Increased peaks	Upregualted RNA
D85_vs_D0	1_14383466_14383666	Intron (ENSOCUT00000016218/ENSOCUG00000016221, intron 2 of 8)	ENSOCUG00000016221	GALNT12	1.37113	1.89298	Increased peaks	Upregualted RNA
D85_vs_D0	1_14398972_14399172	Distal Intergenic	ENSOCUG00000016221	GALNT12	1.41308	1.89298	Increased peaks	Upregualted RNA
D85_vs_D0	1_14938243_14938443	Distal Intergenic	ENSOCUG00000003918	CORO2A	1.02802	1.11407	Increased peaks	Upregualted RNA
D85_vs_D0	1_14949964_14950164	Intron (ENSOCUT00000060709/ENSOCUG00000003918, intron 1 of 10)	ENSOCUG00000003918	CORO2A	-1.3424	1.11407	Decreased peaks	Upregualted RNA
D85_vs_D0	1_15050043_15050243	Distal Intergenic	ENSOCUG00000012467	NANS	1.81599	1.27535	Increased peaks	Upregualted RNA
D85_vs_D0	1_15586404_15586604	Intron (ENSOCUT00000000059/ENSOCUG00000000060, intron 5 of 14)	ENSOCUG00000000060	TDRD7	2.11979	1.82533	Increased peaks	Upregualted RNA
D85_vs_D0	1_15607750_15607950	Intron (ENSOCUT00000044456/ENSOCUG00000000060, intron 1 of 16)	ENSOCUG00000000060	TDRD7	1.60584	1.82533	Increased peaks	Upregualted RNA
D85_vs_D0	1_19135045_19135245	Promoter (2-3kb)	ENSOCUG00000001515	CCL19	-1.54761	2.96575	Decreased peaks	Upregualted RNA
D85_vs_D0	1_19188871_19189071	Distal Intergenic	ENSOCUG00000000364	SIGMAR1	1.00303	1.36566	Increased peaks	Upregualted RNA
D85_vs_D0	1_19391068_19391268	Intron (ENSOCUT00000025528/ENSOCUG00000026083, intron 1 of 3)	ENSOCUG00000026083	FAM219A	1.05075	-1.16439	Increased peaks	Downregulated RNA
D85_vs_D0	1_20656624_20656824	Intron (ENSOCUT00000037495/ENSOCUG00000034941, intron 1 of 1)	ENSOCUG00000008320	TMEM215	-1.75578	-3.53275	Decreased peaks	Downregulated RNA
D85_vs_D0	1_20683950_20684150	Promoter (<=1kb)	ENSOCUG00000008320	TMEM215	-1.62381	-3.53275	Decreased peaks	Downregulated RNA
D85_vs_D0	1_20685134_20685334	Promoter (<=1kb)	ENSOCUG00000008320	TMEM215	-1.70612	-3.53275	Decreased peaks	Downregulated RNA
D85_vs_D0	1_20788489_20788689	Distal Intergenic	ENSOCUG00000008320	TMEM215	-1.35307	-3.53275	Decreased peaks	Downregulated RNA
D85_vs_D0	1_21002689_21002889	Intron (ENSOCUT00000004712/ENSOCUG00000004710, intron 16 of 17)	ENSOCUG00000004710	DDX58	1.33643	1.43764	Increased peaks	Upregualted RNA
D85_vs_D0	1_25146160_25146360	Promoter (1-2kb)	ENSOCUG00000028924	U6	-1.80994	-1.97516	Decreased peaks	Downregulated RNA
D85_vs_D0	1_25250708_25250908	Distal Intergenic	ENSOCUG00000028924	U6	2.03232	-1.97516	Increased peaks	Downregulated RNA
D85_vs_D0	1_26424821_26425021	Intron (ENSOCUT00000017669/ENSOCUG00000017666, intron 1 of 20)	ENSOCUG00000017666	TEK	1.27253	-1.0238	Increased peaks	Downregulated RNA
D85_vs_D0	1_26467697_26467897	Distal Intergenic	ENSOCUG00000017666	TEK	3.50863	-1.0238	Increased peaks	Downregulated RNA
D85_vs_D0	1_26975059_26975259	Distal Intergenic	ENSOCUG00000033820	.	-1.69841	-1.73822	Decreased peaks	Downregulated RNA
D85_vs_D0	1_27057340_27057540	Distal Intergenic	ENSOCUG00000033820	.	-1.84008	-1.73822	Decreased peaks	Downregulated RNA
D85_vs_D0	1_27076013_27076213	Distal Intergenic	ENSOCUG00000033820	.	1.34307	-1.73822	Increased peaks	Downregulated RNA
D85_vs_D0	1_27105684_27105884	Distal Intergenic	ENSOCUG00000033820	.	-1.74471	-1.73822	Decreased peaks	Downregulated RNA
D85_vs_D0	1_27119851_27120051	Distal Intergenic	ENSOCUG00000033820	.	-1.80296	-1.73822	Decreased peaks	Downregulated RNA
D85_vs_D0	1_27338965_27339165	Intron (ENSOCUT00000051921/ENSOCUG00000037400, intron 2 of 2)	ENSOCUG00000027058	.	-1.42704	-1.12001	Decreased peaks	Downregulated RNA
D85_vs_D0	1_34114315_34114515	Distal Intergenic	ENSOCUG00000002462	SLC24A2	-1.18307	3.74414	Decreased peaks	Upregualted RNA
D85_vs_D0	1_34286873_34287073	Intron (ENSOCUT00000002462/ENSOCUG00000002462, intron 3 of 9)	ENSOCUG00000002462	SLC24A2	-1.97779	3.74414	Decreased peaks	Upregualted RNA
D85_vs_D0	1_34326643_34326843	Intron (ENSOCUT00000002462/ENSOCUG00000002462, intron 5 of 9)	ENSOCUG00000012439	ACER2	-1.705	-1.23563	Decreased peaks	Downregulated RNA
D85_vs_D0	1_34478310_34478510	Exon (ENSOCUT00000012436/ENSOCUG00000012439, exon 4 of 8)	ENSOCUG00000012439	ACER2	-1.59542	-1.23563	Decreased peaks	Downregulated RNA
D85_vs_D0	1_48307608_48307808	Distal Intergenic	ENSOCUG00000016469	MLANA	-1.64024	-2.51342	Decreased peaks	Downregulated RNA
D85_vs_D0	1_49520549_49520749	Intron (ENSOCUT00000046051/ENSOCUG00000011411, intron 3 of 3)	ENSOCUG00000011411	.	1.84324	1.4737	Increased peaks	Upregualted RNA
D85_vs_D0	1_49642260_49642460	Intron (ENSOCUT00000043317/ENSOCUG00000003455, intron 9 of 9)	ENSOCUG00000003455	SPATA6L	1.35484	1.2609	Increased peaks	Upregualted RNA
D85_vs_D0	1_49659354_49659554	Intron (ENSOCUT00000043317/ENSOCUG00000003455, intron 9 of 9)	ENSOCUG00000003455	SPATA6L	-1.77769	1.2609	Decreased peaks	Upregualted RNA
D85_vs_D0	1_49870529_49870729	Distal Intergenic	ENSOCUG00000035504	.	-1.93128	-2.89149	Decreased peaks	Downregulated RNA
D85_vs_D0	1_49916626_49916826	Distal Intergenic	ENSOCUG00000035504	.	-1.58915	-2.89149	Decreased peaks	Downregulated RNA
D85_vs_D0	1_50204364_50204564	Distal Intergenic	ENSOCUG00000023004	GLIS3	-1.66776	-1.10785	Decreased peaks	Downregulated RNA
D85_vs_D0	1_50256990_50257190	Intron (ENSOCUT00000020994/ENSOCUG00000023004, intron 2 of 8)	ENSOCUG00000023004	GLIS3	1.37909	-1.10785	Increased peaks	Downregulated RNA
D85_vs_D0	1_50300179_50300379	Intron (ENSOCUT00000020994/ENSOCUG00000023004, intron 2 of 8)	ENSOCUG00000023004	GLIS3	1.5383	-1.10785	Increased peaks	Downregulated RNA
D85_vs_D0	1_50399579_50399779	Intron (ENSOCUT00000020994/ENSOCUG00000023004, intron 2 of 8)	ENSOCUG00000023004	GLIS3	1.0058	-1.10785	Increased peaks	Downregulated RNA
D85_vs_D0	1_50407975_50408175	Intron (ENSOCUT00000020994/ENSOCUG00000023004, intron 2 of 8)	ENSOCUG00000023004	GLIS3	-1.28838	-1.10785	Decreased peaks	Downregulated RNA
D85_vs_D0	1_50436712_50436912	Intron (ENSOCUT00000020994/ENSOCUG00000023004, intron 2 of 8)	ENSOCUG00000023004	GLIS3	1.30165	-1.10785	Increased peaks	Downregulated RNA
D85_vs_D0	1_50459912_50460112	Intron (ENSOCUT00000020994/ENSOCUG00000023004, intron 4 of 8)	ENSOCUG00000023004	GLIS3	1.52184	-1.10785	Increased peaks	Downregulated RNA
D85_vs_D0	1_52322118_52322318	Distal Intergenic	ENSOCUG00000006320	SMARCA2	1.16801	1.45887	Increased peaks	Upregualted RNA
D85_vs_D0	1_52353455_52353655	Promoter (1-2kb)	ENSOCUG00000006320	SMARCA2	1.04691	1.45887	Increased peaks	Upregualted RNA
D85_vs_D0	1_52368099_52368299	Intron (ENSOCUT00000022037/ENSOCUG00000006320, intron 27 of 32)	ENSOCUG00000006320	SMARCA2	2.48072	1.45887	Increased peaks	Upregualted RNA
D85_vs_D0	1_52409579_52409779	Intron (ENSOCUT00000022037/ENSOCUG00000006320, intron 27 of 32)	ENSOCUG00000006320	SMARCA2	1.36672	1.45887	Increased peaks	Upregualted RNA
D85_vs_D0	1_52417301_52417501	Intron (ENSOCUT00000022037/ENSOCUG00000006320, intron 26 of 32)	ENSOCUG00000006320	SMARCA2	1.46843	1.45887	Increased peaks	Upregualted RNA
D85_vs_D0	1_52790852_52791052	Distal Intergenic	ENSOCUG00000035677	.	-1.40995	-6.3565	Decreased peaks	Downregulated RNA
D85_vs_D0	1_52851272_52851472	Distal Intergenic	ENSOCUG00000035677	.	1.91981	-6.3565	Increased peaks	Downregulated RNA
D85_vs_D0	1_52888612_52888812	Distal Intergenic	ENSOCUG00000035677	.	-2.19851	-6.3565	Decreased peaks	Downregulated RNA
D85_vs_D0	1_53684973_53685173	Intron (ENSOCUT00000003293/ENSOCUG00000004582, intron 4 of 4)	ENSOCUG00000018988	U1	-1.15879	-2.33156	Decreased peaks	Downregulated RNA
D85_vs_D0	1_55789096_55789296	Distal Intergenic	ENSOCUG00000013515	.	2.89508	-1.64037	Increased peaks	Downregulated RNA
D85_vs_D0	1_55867850_55868050	Distal Intergenic	ENSOCUG00000013515	.	-2.8756	-1.64037	Decreased peaks	Downregulated RNA
D85_vs_D0	1_55871152_55871352	Distal Intergenic	ENSOCUG00000013515	.	1.72965	-1.64037	Increased peaks	Downregulated RNA
D85_vs_D0	1_58810713_58810913	Distal Intergenic	ENSOCUG00000000795	ZFAND5	-1.12781	-1.91751	Decreased peaks	Downregulated RNA
D85_vs_D0	1_59090877_59091077	Distal Intergenic	ENSOCUG00000009437	TMC1	1.09058	-3.30331	Increased peaks	Downregulated RNA
D85_vs_D0	1_59196974_59197174	Intron (ENSOCUT00000009439/ENSOCUG00000009437, intron 3 of 21)	ENSOCUG00000009437	TMC1	-1.20676	-3.30331	Decreased peaks	Downregulated RNA
D85_vs_D0	1_59220872_59221072	Intron (ENSOCUT00000009439/ENSOCUG00000009437, intron 5 of 21)	ENSOCUG00000009437	TMC1	-2.08861	-3.30331	Decreased peaks	Downregulated RNA
D85_vs_D0	1_59477870_59478070	Promoter (<=1kb)	ENSOCUG00000009444	ALDH1A1	1.49201	1.85258	Increased peaks	Upregualted RNA
D85_vs_D0	1_59478460_59478660	Promoter (<=1kb)	ENSOCUG00000009444	ALDH1A1	1.62204	1.85258	Increased peaks	Upregualted RNA
D85_vs_D0	1_59485393_59485593	Distal Intergenic	ENSOCUG00000009444	ALDH1A1	1.09159	1.85258	Increased peaks	Upregualted RNA
D85_vs_D0	1_59680092_59680292	Distal Intergenic	ENSOCUG00000015493	ANXA1	-1.14326	1.71723	Decreased peaks	Upregualted RNA
D85_vs_D0	1_59691253_59691453	Promoter (<=1kb)	ENSOCUG00000015493	ANXA1	1.22128	1.71723	Increased peaks	Upregualted RNA
D85_vs_D0	1_59692526_59692726	Promoter (1-2kb)	ENSOCUG00000015493	ANXA1	1.68365	1.71723	Increased peaks	Upregualted RNA
D85_vs_D0	1_59693949_59694149	Promoter (2-3kb)	ENSOCUG00000015493	ANXA1	1.62229	1.71723	Increased peaks	Upregualted RNA
D85_vs_D0	1_60503557_60503757	Distal Intergenic	ENSOCUG00000026323	.	-1.53661	-1.93585	Decreased peaks	Downregulated RNA
D85_vs_D0	1_60541158_60541358	Distal Intergenic	ENSOCUG00000026323	.	-2.23493	-1.93585	Decreased peaks	Downregulated RNA
D85_vs_D0	1_60658493_60658693	Distal Intergenic	ENSOCUG00000026323	.	-1.23174	-1.93585	Decreased peaks	Downregulated RNA
D85_vs_D0	1_62922958_62923158	Distal Intergenic	ENSOCUG00000007916	GCNT1	-1.0864	1.29949	Decreased peaks	Upregualted RNA
D85_vs_D0	1_63019568_63019768	Intron (ENSOCUT00000008559/ENSOCUG00000008553, intron 16 of 18)	ENSOCUG00000008553	PRUNE2	1.57581	4.63257	Increased peaks	Upregualted RNA
D85_vs_D0	1_63031699_63031899	Intron (ENSOCUT00000008559/ENSOCUG00000008553, intron 12 of 18)	ENSOCUG00000008553	PRUNE2	-1.64544	4.63257	Decreased peaks	Upregualted RNA
D85_vs_D0	1_63098695_63098895	Exon (ENSOCUT00000008559/ENSOCUG00000008553, exon 8 of 19)	ENSOCUG00000008553	PRUNE2	-1.49497	4.63257	Decreased peaks	Upregualted RNA
D85_vs_D0	1_63149080_63149280	Intron (ENSOCUT00000008559/ENSOCUG00000008553, intron 6 of 18)	ENSOCUG00000008553	PRUNE2	-1.7903	4.63257	Decreased peaks	Upregualted RNA
D85_vs_D0	1_63319880_63320080	Promoter (<=1kb)	ENSOCUG00000008553	PRUNE2	1.26038	4.63257	Increased peaks	Upregualted RNA
D85_vs_D0	1_63336634_63336834	Distal Intergenic	ENSOCUG00000008553	PRUNE2	-1.53613	4.63257	Decreased peaks	Upregualted RNA
D85_vs_D0	1_63359757_63359957	Distal Intergenic	ENSOCUG00000008553	PRUNE2	-1.42675	4.63257	Decreased peaks	Upregualted RNA
D85_vs_D0	1_73513289_73513489	Intron (ENSOCUT00000017005/ENSOCUG00000017008, intron 6 of 6)	ENSOCUG00000017008	.	2.39884	9.63672	Increased peaks	Upregualted RNA
D85_vs_D0	1_73578714_73578914	Promoter (<=1kb)	ENSOCUG00000029295	FBP1	1.52918	-2.12178	Increased peaks	Downregulated RNA
D85_vs_D0	1_73642575_73642775	Intron (ENSOCUT00000031410/ENSOCUG00000029295, intron 1 of 6)	ENSOCUG00000029295	FBP1	-1.28764	-2.12178	Decreased peaks	Downregulated RNA
D85_vs_D0	1_78248406_78248606	Distal Intergenic	ENSOCUG00000013296	GADD45G	1.12406	-3.83467	Increased peaks	Downregulated RNA
D85_vs_D0	1_86504458_86504658	Intron (ENSOCUT00000046654/ENSOCUG00000010051, intron 1 of 17)	ENSOCUG00000010051	APLP2	1.56045	1.62513	Increased peaks	Upregualted RNA
D85_vs_D0	1_86526055_86526255	Promoter (2-3kb)	ENSOCUG00000010051	APLP2	1.18047	1.62513	Increased peaks	Upregualted RNA
D85_vs_D0	1_86535999_86536199	Distal Intergenic	ENSOCUG00000010051	APLP2	1.19822	1.62513	Increased peaks	Upregualted RNA
D85_vs_D0	1_86544620_86544820	Distal Intergenic	ENSOCUG00000010051	APLP2	1.14477	1.62513	Increased peaks	Upregualted RNA
D85_vs_D0	1_86564161_86564361	Distal Intergenic	ENSOCUG00000010051	APLP2	1.87476	1.62513	Increased peaks	Upregualted RNA
D85_vs_D0	1_86824730_86824930	Distal Intergenic	ENSOCUG00000022280	TMEM45B	1.40468	-5.02153	Increased peaks	Downregulated RNA
D85_vs_D0	1_91616416_91616616	Distal Intergenic	ENSOCUG00000037176	.	2.43593	1.46966	Increased peaks	Upregualted RNA
D85_vs_D0	1_91756326_91756526	Promoter (1-2kb)	ENSOCUG00000014646	FEZ1	1.06873	1.9805	Increased peaks	Upregualted RNA
D85_vs_D0	1_91780889_91781089	Intron (ENSOCUT00000056934/ENSOCUG00000014646, intron 2 of 7)	ENSOCUG00000014646	FEZ1	1.23935	1.9805	Increased peaks	Upregualted RNA
D85_vs_D0	1_91825802_91826002	Intron (ENSOCUT00000022468/ENSOCUG00000014633, intron 9 of 11)	ENSOCUG00000014646	FEZ1	-1.05247	1.9805	Decreased peaks	Upregualted RNA
D85_vs_D0	1_94442041_94442241	Distal Intergenic	ENSOCUG00000010502	SCN3B	-1.41818	-1.34518	Decreased peaks	Downregulated RNA
D85_vs_D0	1_94482621_94482821	Distal Intergenic	ENSOCUG00000010502	SCN3B	-1.28329	-1.34518	Decreased peaks	Downregulated RNA
D85_vs_D0	1_94492417_94492617	Intron (ENSOCUT00000064396/ENSOCUG00000010493, intron 16 of 19)	ENSOCUG00000010502	SCN3B	-1.20834	-1.34518	Decreased peaks	Downregulated RNA
D85_vs_D0	1_96441046_96441246	Exon (ENSOCUT00000062156/ENSOCUG00000011346, exon 24 of 48)	ENSOCUG00000011346	SORL1	-1.99574	-1.59374	Decreased peaks	Downregulated RNA
D85_vs_D0	1_97782511_97782711	Intron (ENSOCUT00000020898/ENSOCUG00000025219, intron 1 of 2)	ENSOCUG00000025219	OAF	1.09124	1.49299	Increased peaks	Upregualted RNA
D85_vs_D0	1_98666238_98666438	Promoter (<=1kb)	ENSOCUG00000010359	.	1.1767	7.35847	Increased peaks	Upregualted RNA
D85_vs_D0	1_99344491_99344691	Promoter (1-2kb)	ENSOCUG00000011238	SIK3	-1.09746	-1.69298	Decreased peaks	Downregulated RNA
D85_vs_D0	1_99690898_99691098	Promoter (<=1kb)	ENSOCUG00000031805	.	1.74052	6.62652	Increased peaks	Upregualted RNA
D85_vs_D0	1_100725240_100725440	Distal Intergenic	ENSOCUG00000030621	.	-1.49133	6.6443	Decreased peaks	Upregualted RNA
D85_vs_D0	1_100768026_100768226	Distal Intergenic	ENSOCUG00000030621	.	1.10709	6.6443	Increased peaks	Upregualted RNA
D85_vs_D0	1_101792150_101792350	Intron (ENSOCUT00000010311/ENSOCUG00000010311, intron 1 of 7)	ENSOCUG00000010311	.	-1.82815	2.4584	Decreased peaks	Upregualted RNA
D85_vs_D0	1_104376811_104377011	Intron (ENSOCUT00000062771/ENSOCUG00000012919, intron 13 of 14)	ENSOCUG00000012919	DIXDC1	1.22616	1.39443	Increased peaks	Upregualted RNA
D85_vs_D0	1_104397607_104397807	Promoter (<=1kb)	ENSOCUG00000012919	DIXDC1	1.2157	1.39443	Increased peaks	Upregualted RNA
D85_vs_D0	1_104430809_104431009	Intron (ENSOCUT00000047742/ENSOCUG00000012919, intron 1 of 17)	ENSOCUG00000012919	DIXDC1	-2.0494	1.39443	Decreased peaks	Upregualted RNA
D85_vs_D0	1_104437018_104437218	Promoter (<=1kb)	ENSOCUG00000012919	DIXDC1	1.08591	1.39443	Increased peaks	Upregualted RNA
D85_vs_D0	1_110772306_110772506	Intron (ENSOCUT00000022358/ENSOCUG00000001089, intron 4 of 15)	ENSOCUG00000022457	MSANTD4	-1.79009	-1.0473	Decreased peaks	Downregulated RNA
D85_vs_D0	1_111680818_111681018	Distal Intergenic	ENSOCUG00000007503	.	-1.29271	1.51977	Decreased peaks	Upregualted RNA
D85_vs_D0	1_111924283_111924483	Distal Intergenic	ENSOCUG00000007503	.	-2.21306	1.51977	Decreased peaks	Upregualted RNA
D85_vs_D0	1_111960605_111960805	Distal Intergenic	ENSOCUG00000007503	.	1.14324	1.51977	Increased peaks	Upregualted RNA
D85_vs_D0	1_114213773_114213973	Distal Intergenic	ENSOCUG00000010109	BIRC3	1.0832	1.21307	Increased peaks	Upregualted RNA
D85_vs_D0	1_115617622_115617822	Intron (ENSOCUT00000055542/ENSOCUG00000014693, intron 2 of 4)	ENSOCUG00000014693	PGR	-2.30248	2.84454	Decreased peaks	Upregualted RNA
D85_vs_D0	1_115639261_115639461	Intron (ENSOCUT00000055542/ENSOCUG00000014693, intron 2 of 4)	ENSOCUG00000014693	PGR	3.02686	2.84454	Increased peaks	Upregualted RNA
D85_vs_D0	1_115674870_115675070	Distal Intergenic	ENSOCUG00000014693	PGR	1.80487	2.84454	Increased peaks	Upregualted RNA
D85_vs_D0	1_115718652_115718852	Exon (ENSOCUT00000006927/ENSOCUG00000006927, exon 23 of 24)	ENSOCUG00000014693	PGR	-1.36445	2.84454	Decreased peaks	Upregualted RNA
D85_vs_D0	1_122266823_122267023	Intron (ENSOCUT00000036093/ENSOCUG00000002860, intron 13 of 18)	ENSOCUG00000002860	PIWIL4	-2.07716	-1.61921	Decreased peaks	Downregulated RNA
D85_vs_D0	1_124422044_124422244	Intron (ENSOCUT00000021543/ENSOCUG00000007427, intron 1 of 28)	ENSOCUG00000007427	FAT3	1.10652	2.51916	Increased peaks	Upregualted RNA
D85_vs_D0	1_124491583_124491783	Intron (ENSOCUT00000021543/ENSOCUG00000007427, intron 1 of 28)	ENSOCUG00000007427	FAT3	1.93434	2.51916	Increased peaks	Upregualted RNA
D85_vs_D0	1_124512003_124512203	Intron (ENSOCUT00000021543/ENSOCUG00000007427, intron 1 of 28)	ENSOCUG00000007427	FAT3	2.02165	2.51916	Increased peaks	Upregualted RNA
D85_vs_D0	1_124570094_124570294	Distal Intergenic	ENSOCUG00000007427	FAT3	1.12948	2.51916	Increased peaks	Upregualted RNA
D85_vs_D0	1_124586890_124587090	Distal Intergenic	ENSOCUG00000007427	FAT3	1.77617	2.51916	Increased peaks	Upregualted RNA
D85_vs_D0	1_129750607_129750807	Distal Intergenic	ENSOCUG00000006445	FZD4	1.53179	1.07129	Increased peaks	Upregualted RNA
D85_vs_D0	1_129761824_129762024	Distal Intergenic	ENSOCUG00000006445	FZD4	3.68175	1.07129	Increased peaks	Upregualted RNA
D85_vs_D0	1_129790858_129791058	Promoter (<=1kb)	ENSOCUG00000006445	FZD4	1.172	1.07129	Increased peaks	Upregualted RNA
D85_vs_D0	1_129836656_129836856	Distal Intergenic	ENSOCUG00000006445	FZD4	1.42157	1.07129	Increased peaks	Upregualted RNA
D85_vs_D0	1_130017230_130017430	Distal Intergenic	ENSOCUG00000012005	ME3	-1.46238	-1.31201	Decreased peaks	Downregulated RNA
D85_vs_D0	1_130960745_130960945	Intron (ENSOCUT00000013755/ENSOCUG00000013753, intron 1 of 19)	ENSOCUG00000013753	.	-2.66728	1.21593	Decreased peaks	Upregualted RNA
D85_vs_D0	1_131013672_131013872	Intron (ENSOCUT00000013755/ENSOCUG00000013753, intron 7 of 19)	ENSOCUG00000013753	.	-1.7362	1.21593	Decreased peaks	Upregualted RNA
D85_vs_D0	1_131026546_131026746	Promoter (<=1kb)	ENSOCUG00000013753	.	-1.62509	1.21593	Decreased peaks	Upregualted RNA
D85_vs_D0	1_131128812_131129012	Promoter (<=1kb)	ENSOCUG00000010534	DLG2	1.16164	1.9384	Increased peaks	Upregualted RNA
D85_vs_D0	1_131705240_131705440	Intron (ENSOCUT00000048171/ENSOCUG00000010534, intron 5 of 26)	ENSOCUG00000010534	DLG2	-1.46345	1.9384	Decreased peaks	Upregualted RNA
D85_vs_D0	1_131721894_131722094	Intron (ENSOCUT00000048171/ENSOCUG00000010534, intron 5 of 26)	ENSOCUG00000010534	DLG2	-2.18615	1.9384	Decreased peaks	Upregualted RNA
D85_vs_D0	1_131799229_131799429	Intron (ENSOCUT00000048171/ENSOCUG00000010534, intron 5 of 26)	ENSOCUG00000010534	DLG2	-2.284	1.9384	Decreased peaks	Upregualted RNA
D85_vs_D0	1_131960518_131960718	Intron (ENSOCUT00000048171/ENSOCUG00000010534, intron 5 of 26)	ENSOCUG00000010534	DLG2	-1.81032	1.9384	Decreased peaks	Upregualted RNA
D85_vs_D0	1_131989327_131989527	Intron (ENSOCUT00000048171/ENSOCUG00000010534, intron 5 of 26)	ENSOCUG00000010534	DLG2	-1.68643	1.9384	Decreased peaks	Upregualted RNA
D85_vs_D0	1_132473691_132473891	Intron (ENSOCUT00000048171/ENSOCUG00000010534, intron 6 of 26)	ENSOCUG00000010534	DLG2	-1.44274	1.9384	Decreased peaks	Upregualted RNA
D85_vs_D0	1_131460804_131461004	Intron (ENSOCUT00000048171/ENSOCUG00000010534, intron 3 of 26)	ENSOCUG00000038610	.	-1.21993	-2.61664	Decreased peaks	Downregulated RNA
D85_vs_D0	1_131532002_131532202	Intron (ENSOCUT00000048171/ENSOCUG00000010534, intron 3 of 26)	ENSOCUG00000038610	.	-1.34467	-2.61664	Decreased peaks	Downregulated RNA
D85_vs_D0	1_131572291_131572491	Intron (ENSOCUT00000048171/ENSOCUG00000010534, intron 3 of 26)	ENSOCUG00000038610	.	1.89956	-2.61664	Increased peaks	Downregulated RNA
D85_vs_D0	1_138267386_138267586	Intron (ENSOCUT00000017475/ENSOCUG00000017469, intron 6 of 13)	ENSOCUG00000017463	GAB2	1.45028	-2.06861	Increased peaks	Downregulated RNA
D85_vs_D0	1_138273094_138273294	Intron (ENSOCUT00000017475/ENSOCUG00000017469, intron 6 of 13)	ENSOCUG00000017463	GAB2	1.28251	-2.06861	Increased peaks	Downregulated RNA
D85_vs_D0	1_138368315_138368515	Intron (ENSOCUT00000024682/ENSOCUG00000017463, intron 1 of 9)	ENSOCUG00000017463	GAB2	1.36995	-2.06861	Increased peaks	Downregulated RNA
D85_vs_D0	1_138510938_138511138	Intron (ENSOCUT00000024682/ENSOCUG00000017463, intron 3 of 9)	ENSOCUG00000005752	.	1.49208	-1.29287	Increased peaks	Downregulated RNA
D85_vs_D0	1_139119920_139120120	Intron (ENSOCUT00000003236/ENSOCUG00000003238, intron 1 of 2)	ENSOCUG00000003238	AQP11	-1.7843	2.87165	Decreased peaks	Upregualted RNA
D85_vs_D0	1_140110204_140110404	Distal Intergenic	ENSOCUG00000021411	TSKU	1.12385	2.85241	Increased peaks	Upregualted RNA
D85_vs_D0	1_140125001_140125201	Promoter (2-3kb)	ENSOCUG00000021411	TSKU	1.72256	2.85241	Increased peaks	Upregualted RNA
D85_vs_D0	1_140145366_140145566	Distal Intergenic	ENSOCUG00000021411	TSKU	1.26813	2.85241	Increased peaks	Upregualted RNA
D85_vs_D0	1_140164150_140164350	Distal Intergenic	ENSOCUG00000021411	TSKU	1.15168	2.85241	Increased peaks	Upregualted RNA
D85_vs_D0	1_140966661_140966861	Intron (ENSOCUT00000017877/ENSOCUG00000014223, intron 1 of 14)	ENSOCUG00000014223	UVRAG	1.42666	2.50571	Increased peaks	Upregualted RNA
D85_vs_D0	1_140984009_140984209	Distal Intergenic	ENSOCUG00000014223	UVRAG	2.27272	2.50571	Increased peaks	Upregualted RNA
D85_vs_D0	1_140986718_140986918	Distal Intergenic	ENSOCUG00000014223	UVRAG	2.63611	2.50571	Increased peaks	Upregualted RNA
D85_vs_D0	1_140988251_140988451	Distal Intergenic	ENSOCUG00000014223	UVRAG	2.04575	2.50571	Increased peaks	Upregualted RNA
D85_vs_D0	1_140989555_140989755	Distal Intergenic	ENSOCUG00000014223	UVRAG	1.24957	2.50571	Increased peaks	Upregualted RNA
D85_vs_D0	1_140995241_140995441	Intron (ENSOCUT00000062966/ENSOCUG00000014223, intron 3 of 7)	ENSOCUG00000014223	UVRAG	2.23288	2.50571	Increased peaks	Upregualted RNA
D85_vs_D0	1_140995904_140996104	Intron (ENSOCUT00000062966/ENSOCUG00000014223, intron 3 of 7)	ENSOCUG00000014223	UVRAG	1.55131	2.50571	Increased peaks	Upregualted RNA
D85_vs_D0	1_141003816_141004016	Intron (ENSOCUT00000062966/ENSOCUG00000014223, intron 1 of 7)	ENSOCUG00000014223	UVRAG	1.79921	2.50571	Increased peaks	Upregualted RNA
D85_vs_D0	1_141009476_141009676	Intron (ENSOCUT00000062966/ENSOCUG00000014223, intron 1 of 7)	ENSOCUG00000014223	UVRAG	2.357	2.50571	Increased peaks	Upregualted RNA
D85_vs_D0	1_141018296_141018496	Promoter (<=1kb)	ENSOCUG00000014223	UVRAG	1.06186	2.50571	Increased peaks	Upregualted RNA
D85_vs_D0	1_141020448_141020648	Promoter (2-3kb)	ENSOCUG00000014223	UVRAG	2.13756	2.50571	Increased peaks	Upregualted RNA
D85_vs_D0	1_141051165_141051365	Intron (ENSOCUT00000014213/ENSOCUG00000014215, intron 5 of 5)	ENSOCUG00000014215	MOGAT2	1.69541	3.22157	Increased peaks	Upregualted RNA
D85_vs_D0	1_141053575_141053775	Intron (ENSOCUT00000014213/ENSOCUG00000014215, intron 2 of 5)	ENSOCUG00000014215	MOGAT2	1.1499	3.22157	Increased peaks	Upregualted RNA
D85_vs_D0	1_141169274_141169474	Distal Intergenic	ENSOCUG00000026029	.	2.54427	2.28389	Increased peaks	Upregualted RNA
D85_vs_D0	1_141170948_141171148	Distal Intergenic	ENSOCUG00000026029	.	2.14383	2.28389	Increased peaks	Upregualted RNA
D85_vs_D0	1_141177648_141177848	Promoter (1-2kb)	ENSOCUG00000032044	.	1.98678	2.39094	Increased peaks	Upregualted RNA
D85_vs_D0	1_141178464_141178664	Promoter (1-2kb)	ENSOCUG00000032044	.	1.00695	2.39094	Increased peaks	Upregualted RNA
D85_vs_D0	1_141179347_141179547	Promoter (<=1kb)	ENSOCUG00000032044	.	1.14768	2.39094	Increased peaks	Upregualted RNA
D85_vs_D0	1_141182177_141182377	Promoter (2-3kb)	ENSOCUG00000032044	.	1.67605	2.39094	Increased peaks	Upregualted RNA
D85_vs_D0	1_141182955_141183155	Distal Intergenic	ENSOCUG00000032044	.	1.60627	2.39094	Increased peaks	Upregualted RNA
D85_vs_D0	1_141427105_141427305	Promoter (<=1kb)	ENSOCUG00000037539	.	2.125	1.02851	Increased peaks	Upregualted RNA
D85_vs_D0	1_141428216_141428416	Promoter (1-2kb)	ENSOCUG00000037539	.	2.08066	1.02851	Increased peaks	Upregualted RNA
D85_vs_D0	1_141485952_141486152	Intron (ENSOCUT00000039538/ENSOCUG00000014225, intron 3 of 9)	ENSOCUG00000014225	SLCO2B1	1.11164	1.40819	Increased peaks	Upregualted RNA
D85_vs_D0	1_142302109_142302309	Intron (ENSOCUT00000010110/ENSOCUG00000010111, intron 5 of 12)	ENSOCUG00000010111	P4HA3	1.56234	-2.04623	Increased peaks	Downregulated RNA
D85_vs_D0	1_142329418_142329618	Distal Intergenic	ENSOCUG00000010111	P4HA3	1.07697	-2.04623	Increased peaks	Downregulated RNA
D85_vs_D0	1_143825420_143825620	Exon (ENSOCUT00000023739/ENSOCUG00000014917, exon 18 of 31)	ENSOCUG00000014917	PDE2A	1.09525	-1.15725	Increased peaks	Downregulated RNA
D85_vs_D0	1_143842886_143843086	Distal Intergenic	ENSOCUG00000014917	PDE2A	-1.56953	-1.15725	Decreased peaks	Downregulated RNA
D85_vs_D0	1_144352990_144353190	Exon (ENSOCUT00000026353/ENSOCUG00000012335, exon 13 of 25)	ENSOCUG00000012326	IL18BP	1.1557	2.33044	Increased peaks	Upregualted RNA
D85_vs_D0	1_144366574_144366774	Promoter (<=1kb)	ENSOCUG00000012326	IL18BP	1.96583	2.33044	Increased peaks	Upregualted RNA
D85_vs_D0	1_145195289_145195489	Distal Intergenic	ENSOCUG00000023802	.	-2.28166	1.61787	Decreased peaks	Upregualted RNA
D85_vs_D0	1_146262787_146262987	Promoter (<=1kb)	ENSOCUG00000000568	GLNB2	-2.11661	-2.0817	Decreased peaks	Downregulated RNA
D85_vs_D0	1_147507392_147507592	Promoter (<=1kb)	ENSOCUG00000016970	DNHD1	-1.32895	-1.9248	Decreased peaks	Downregulated RNA
D85_vs_D0	1_148675073_148675273	Distal Intergenic	ENSOCUG00000017504	SYT9	-2.89379	2.58003	Decreased peaks	Upregualted RNA
D85_vs_D0	1_150102686_150102886	Distal Intergenic	ENSOCUG00000002626	LMO1	1.59614	2.41079	Increased peaks	Upregualted RNA
D85_vs_D0	1_150827519_150827719	Intron (ENSOCUT00000037900/ENSOCUG00000003165, intron 7 of 14)	ENSOCUG00000003165	SCUBE2	1.18503	1.01619	Increased peaks	Upregualted RNA
D85_vs_D0	1_150858159_150858359	Promoter (<=1kb)	ENSOCUG00000003165	SCUBE2	1.56755	1.01619	Increased peaks	Upregualted RNA
D85_vs_D0	1_150861366_150861566	Promoter (2-3kb)	ENSOCUG00000003165	SCUBE2	-1.46842	1.01619	Decreased peaks	Upregualted RNA
D85_vs_D0	1_150864807_150865007	Distal Intergenic	ENSOCUG00000003165	SCUBE2	-1.20539	1.01619	Decreased peaks	Upregualted RNA
D85_vs_D0	1_150883788_150883988	Distal Intergenic	ENSOCUG00000003165	SCUBE2	1.3068	1.01619	Increased peaks	Upregualted RNA
D85_vs_D0	1_152231965_152232165	Intron (ENSOCUT00000034800/ENSOCUG00000002805, intron 2 of 16)	ENSOCUG00000002805	AMPD3	-1.47901	-1.61755	Decreased peaks	Downregulated RNA
D85_vs_D0	1_152249236_152249436	Intron (ENSOCUT00000034800/ENSOCUG00000002805, intron 6 of 16)	ENSOCUG00000002805	AMPD3	1.18034	-1.61755	Increased peaks	Downregulated RNA
D85_vs_D0	1_155120493_155120693	Distal Intergenic	ENSOCUG00000005940	ARNTL	1.0511	-1.21112	Increased peaks	Downregulated RNA
D85_vs_D0	1_155129252_155129452	Intron (ENSOCUT00000005949/ENSOCUG00000005952, intron 8 of 8)	ENSOCUG00000005940	ARNTL	1.28764	-1.21112	Increased peaks	Downregulated RNA
D85_vs_D0	1_155162003_155162203	Intron (ENSOCUT00000005943/ENSOCUG00000005940, intron 14 of 18)	ENSOCUG00000005940	ARNTL	-1.53919	-1.21112	Decreased peaks	Downregulated RNA
D85_vs_D0	1_155163103_155163303	Intron (ENSOCUT00000005943/ENSOCUG00000005940, intron 14 of 18)	ENSOCUG00000005940	ARNTL	1.31203	-1.21112	Increased peaks	Downregulated RNA
D85_vs_D0	1_156408253_156408453	Intron (ENSOCUT00000061345/ENSOCUG00000007719, intron 1 of 14)	ENSOCUG00000007719	PDE3B	-1.81305	-1.80319	Decreased peaks	Downregulated RNA
D85_vs_D0	1_156975454_156975654	Distal Intergenic	ENSOCUG00000030877	.	-2.38461	7.75686	Decreased peaks	Upregualted RNA
D85_vs_D0	1_157020361_157020561	Distal Intergenic	ENSOCUG00000030877	.	-1.62095	7.75686	Decreased peaks	Upregualted RNA
D85_vs_D0	1_157962276_157962476	Intron (ENSOCUT00000015622/ENSOCUG00000014949, intron 1 of 1)	ENSOCUG00000014949	.	-1.47278	-7.21431	Decreased peaks	Downregulated RNA
D85_vs_D0	1_157985376_157985576	Promoter (<=1kb)	ENSOCUG00000014949	.	-1.52638	-7.21431	Decreased peaks	Downregulated RNA
D85_vs_D0	1_159601013_159601213	Distal Intergenic	ENSOCUG00000000761	NELL1	-1.62288	1.93501	Decreased peaks	Upregualted RNA
D85_vs_D0	1_165420785_165420985	Intron (ENSOCUT00000060122/ENSOCUG00000017882, intron 4 of 26)	ENSOCUG00000021120	MUC15	-1.56171	5.20717	Decreased peaks	Upregualted RNA
D85_vs_D0	1_166590526_166590726	Distal Intergenic	ENSOCUG00000006731	BDNF	-1.58937	1.75677	Decreased peaks	Upregualted RNA
D85_vs_D0	1_166746372_166746572	Distal Intergenic	ENSOCUG00000006731	BDNF	1.43808	1.75677	Increased peaks	Upregualted RNA
D85_vs_D0	1_166748844_166749044	Distal Intergenic	ENSOCUG00000006731	BDNF	1.49578	1.75677	Increased peaks	Upregualted RNA
D85_vs_D0	1_166876285_166876485	Distal Intergenic	ENSOCUG00000006731	BDNF	-1.99594	1.75677	Decreased peaks	Upregualted RNA
D85_vs_D0	1_173897470_173897670	Distal Intergenic	ENSOCUG00000010261	EHF	-1.26058	4.11659	Decreased peaks	Upregualted RNA
D85_vs_D0	1_173929949_173930149	Promoter (2-3kb)	ENSOCUG00000010261	EHF	1.19276	4.11659	Increased peaks	Upregualted RNA
D85_vs_D0	1_173939450_173939650	Intron (ENSOCUT00000010262/ENSOCUG00000010261, intron 2 of 8)	ENSOCUG00000010261	EHF	1.02747	4.11659	Increased peaks	Upregualted RNA
D85_vs_D0	1_173944463_173944663	Intron (ENSOCUT00000010262/ENSOCUG00000010261, intron 3 of 8)	ENSOCUG00000010261	EHF	1.33081	4.11659	Increased peaks	Upregualted RNA
D85_vs_D0	1_173956513_173956713	Distal Intergenic	ENSOCUG00000010261	EHF	2.24094	4.11659	Increased peaks	Upregualted RNA
D85_vs_D0	1_174032705_174032905	Distal Intergenic	ENSOCUG00000010261	EHF	-1.02581	4.11659	Decreased peaks	Upregualted RNA
D85_vs_D0	1_174066354_174066554	Distal Intergenic	ENSOCUG00000010261	EHF	-1.77848	4.11659	Decreased peaks	Upregualted RNA
D85_vs_D0	1_175581533_175581733	Intron (ENSOCUT00000034562/ENSOCUG00000012007, intron 2 of 8)	ENSOCUG00000012007	PRR5L	1.28801	1.4454	Increased peaks	Upregualted RNA
D85_vs_D0	1_175627820_175628020	Intron (ENSOCUT00000034562/ENSOCUG00000012007, intron 2 of 8)	ENSOCUG00000012007	PRR5L	1.14255	1.4454	Increased peaks	Upregualted RNA
D85_vs_D0	1_184204437_184204637	Promoter (2-3kb)	ENSOCUG00000000861	CD82	2.30297	1.64144	Increased peaks	Upregualted RNA
D85_vs_D0	1_184222481_184222681	Intron (ENSOCUT00000000861/ENSOCUG00000000861, intron 3 of 6)	ENSOCUG00000000861	CD82	1.15026	1.64144	Increased peaks	Upregualted RNA
D85_vs_D0	1_184262427_184262627	Distal Intergenic	ENSOCUG00000000861	CD82	1.13266	1.64144	Increased peaks	Upregualted RNA
D85_vs_D0	1_185632905_185633105	Distal Intergenic	ENSOCUG00000004418	CREB3L1	1.33744	1.51641	Increased peaks	Upregualted RNA
D85_vs_D0	1_185637220_185637420	Promoter (<=1kb)	ENSOCUG00000004418	CREB3L1	1.38246	1.51641	Increased peaks	Upregualted RNA
D85_vs_D0	1_185643843_185644043	Intron (ENSOCUT00000004418/ENSOCUG00000004418, intron 1 of 10)	ENSOCUG00000004418	CREB3L1	1.2038	1.51641	Increased peaks	Upregualted RNA
D85_vs_D0	1_185646119_185646319	Intron (ENSOCUT00000004418/ENSOCUG00000004418, intron 1 of 10)	ENSOCUG00000004418	CREB3L1	2.52527	1.51641	Increased peaks	Upregualted RNA
D85_vs_D0	1_185646837_185647037	Intron (ENSOCUT00000004418/ENSOCUG00000004418, intron 1 of 10)	ENSOCUG00000004418	CREB3L1	1.66078	1.51641	Increased peaks	Upregualted RNA
D85_vs_D0	1_185654956_185655156	Intron (ENSOCUT00000004418/ENSOCUG00000004418, intron 1 of 10)	ENSOCUG00000004418	CREB3L1	1.17968	1.51641	Increased peaks	Upregualted RNA
D85_vs_D0	1_190576767_190576967	Exon (ENSOCUT00000025186/ENSOCUG00000026004, exon 9 of 15)	ENSOCUG00000026004	SLC43A1	1.08239	-2.04758	Increased peaks	Downregulated RNA
D85_vs_D0	1_190605117_190605317	Distal Intergenic	ENSOCUG00000026004	SLC43A1	-1.77166	-2.04758	Decreased peaks	Downregulated RNA
D85_vs_D0	1_190641343_190641543	Intron (ENSOCUT00000029457/ENSOCUG00000021867, intron 1 of 3)	ENSOCUG00000021867	UBE2L6	1.57677	2.45348	Increased peaks	Upregualted RNA
D85_vs_D0	1_190644696_190644896	Promoter (<=1kb)	ENSOCUG00000021867	UBE2L6	1.14627	2.45348	Increased peaks	Upregualted RNA
D85_vs_D0	1_191892970_191893170	Intron (ENSOCUT00000038376/ENSOCUG00000033714, intron 1 of 4)	ENSOCUG00000033714	GLYAT	1.16543	1.84008	Increased peaks	Upregualted RNA
D85_vs_D0	1_193412913_193413113	Promoter (<=1kb)	ENSOCUG00000026537	.	-1.19347	10.7508	Decreased peaks	Upregualted RNA
D85_vs_D0	1_193576037_193576237	Promoter (<=1kb)	ENSOCUG00000015723	SLC15A3	1.25675	1.22339	Increased peaks	Upregualted RNA
D85_vs_D0	10_8055399_8055599	Promoter (<=1kb)	ENSOCUG00000006565	FAM126A	1.65053	1.42015	Increased peaks	Upregualted RNA
D85_vs_D0	10_8096888_8097088	Distal Intergenic	ENSOCUG00000006565	FAM126A	1.53469	1.42015	Increased peaks	Upregualted RNA
D85_vs_D0	10_8503368_8503568	Intron (ENSOCUT00000008977/ENSOCUG00000008976, intron 1 of 13)	ENSOCUG00000008976	IGF2BP3	-4.28378	-3.00086	Decreased peaks	Downregulated RNA
D85_vs_D0	10_13802154_13802354	Promoter (<=1kb)	ENSOCUG00000016573	CPVL	1.09735	-2.05099	Increased peaks	Downregulated RNA
D85_vs_D0	10_13860353_13860553	Distal Intergenic	ENSOCUG00000016573	CPVL	2.21712	-2.05099	Increased peaks	Downregulated RNA
D85_vs_D0	10_13871146_13871346	Distal Intergenic	ENSOCUG00000016573	CPVL	1.30401	-2.05099	Increased peaks	Downregulated RNA
D85_vs_D0	10_13891586_13891786	Distal Intergenic	ENSOCUG00000016573	CPVL	1.01903	-2.05099	Increased peaks	Downregulated RNA
D85_vs_D0	10_13921556_13921756	Distal Intergenic	ENSOCUG00000016573	CPVL	1.84754	-2.05099	Increased peaks	Downregulated RNA
D85_vs_D0	10_14115439_14115639	Intron (ENSOCUT00000047663/ENSOCUG00000009401, intron 4 of 4)	ENSOCUG00000009401	.	1.13558	-1.9765	Increased peaks	Downregulated RNA
D85_vs_D0	10_14118439_14118639	Intron (ENSOCUT00000047663/ENSOCUG00000009401, intron 4 of 4)	ENSOCUG00000009401	.	-1.48903	-1.9765	Decreased peaks	Downregulated RNA
D85_vs_D0	10_15290515_15290715	Distal Intergenic	ENSOCUG00000000120	ADCYAP1R1	1.37859	1.45133	Increased peaks	Upregualted RNA
D85_vs_D0	10_15366881_15367081	Distal Intergenic	ENSOCUG00000000120	ADCYAP1R1	1.5802	1.45133	Increased peaks	Upregualted RNA
D85_vs_D0	10_16057018_16057218	Intron (ENSOCUT00000051156/ENSOCUG00000009113, intron 2 of 16)	ENSOCUG00000009113	PDE1C	-2.09297	2.67945	Decreased peaks	Upregualted RNA
D85_vs_D0	10_16164643_16164843	Promoter (<=1kb)	ENSOCUG00000009113	PDE1C	-1.46436	2.67945	Decreased peaks	Upregualted RNA
D85_vs_D0	10_16267218_16267418	Intron (ENSOCUT00000049123/ENSOCUG00000009113, intron 3 of 18)	ENSOCUG00000009113	PDE1C	-1.22757	2.67945	Decreased peaks	Upregualted RNA
D85_vs_D0	10_16331342_16331542	Intron (ENSOCUT00000049123/ENSOCUG00000009113, intron 3 of 18)	ENSOCUG00000009113	PDE1C	1.34477	2.67945	Increased peaks	Upregualted RNA
D85_vs_D0	10_16338419_16338619	Intron (ENSOCUT00000049123/ENSOCUG00000009113, intron 3 of 18)	ENSOCUG00000009113	PDE1C	-1.33615	2.67945	Decreased peaks	Upregualted RNA
D85_vs_D0	10_16438461_16438661	Intron (ENSOCUT00000049123/ENSOCUG00000009113, intron 1 of 18)	ENSOCUG00000009113	PDE1C	-2.36073	2.67945	Decreased peaks	Upregualted RNA
D85_vs_D0	10_16460391_16460591	Intron (ENSOCUT00000049123/ENSOCUG00000009113, intron 1 of 18)	ENSOCUG00000009113	PDE1C	1.9825	2.67945	Increased peaks	Upregualted RNA
D85_vs_D0	10_17739671_17739871	Distal Intergenic	ENSOCUG00000012615	BMPER	1.42537	1.94118	Increased peaks	Upregualted RNA
D85_vs_D0	10_17760896_17761096	Distal Intergenic	ENSOCUG00000012615	BMPER	1.05923	1.94118	Increased peaks	Upregualted RNA
D85_vs_D0	10_17902817_17903017	Intron (ENSOCUT00000012620/ENSOCUG00000012615, intron 6 of 13)	ENSOCUG00000012615	BMPER	2.09998	1.94118	Increased peaks	Upregualted RNA
D85_vs_D0	10_18938812_18939012	Distal Intergenic	ENSOCUG00000009890	DPY19L2	-1.49791	1.69087	Decreased peaks	Upregualted RNA
D85_vs_D0	10_19653892_19654092	Distal Intergenic	ENSOCUG00000005145	EEPD1	1.04388	1.95218	Increased peaks	Upregualted RNA
D85_vs_D0	10_19660799_19660999	Distal Intergenic	ENSOCUG00000005145	EEPD1	1.3943	1.95218	Increased peaks	Upregualted RNA
D85_vs_D0	10_19664912_19665112	Distal Intergenic	ENSOCUG00000005145	EEPD1	1.75987	1.95218	Increased peaks	Upregualted RNA
D85_vs_D0	10_19674742_19674942	Distal Intergenic	ENSOCUG00000005145	EEPD1	1.57472	1.95218	Increased peaks	Upregualted RNA
D85_vs_D0	10_19727824_19728024	Intron (ENSOCUT00000005145/ENSOCUG00000005145, intron 1 of 6)	ENSOCUG00000005145	EEPD1	1.27816	1.95218	Increased peaks	Upregualted RNA
D85_vs_D0	10_20032378_20032578	Intron (ENSOCUT00000042296/ENSOCUG00000014567, intron 14 of 22)	ENSOCUG00000014567	AOAH	-2.03942	2.06608	Decreased peaks	Upregualted RNA
D85_vs_D0	10_20094800_20095000	Intron (ENSOCUT00000042296/ENSOCUG00000014567, intron 4 of 22)	ENSOCUG00000014567	AOAH	-1.33546	2.06608	Decreased peaks	Upregualted RNA
D85_vs_D0	10_21165462_21165662	Distal Intergenic	ENSOCUG00000015861	.	1.21343	4.75903	Increased peaks	Upregualted RNA
D85_vs_D0	10_21167566_21167766	Distal Intergenic	ENSOCUG00000015861	.	-1.58114	4.75903	Decreased peaks	Upregualted RNA
D85_vs_D0	10_21199928_21200128	Intron (ENSOCUT00000015867/ENSOCUG00000015861, intron 10 of 16)	ENSOCUG00000015861	.	-1.74914	4.75903	Decreased peaks	Upregualted RNA
D85_vs_D0	10_21556245_21556445	Exon (ENSOCUT00000002246/ENSOCUG00000002244, exon 17 of 20)	ENSOCUG00000032571	.	-1.98746	6.46593	Decreased peaks	Upregualted RNA
D85_vs_D0	10_26500383_26500583	Promoter (2-3kb)	ENSOCUG00000006916	BLVRA	1.22258	1.94071	Increased peaks	Upregualted RNA
D85_vs_D0	10_27157480_27157680	Distal Intergenic	ENSOCUG00000008865	THSD7A	1.53111	1.236	Increased peaks	Upregualted RNA
D85_vs_D0	10_27196420_27196620	Promoter (1-2kb)	ENSOCUG00000008865	THSD7A	1.41828	1.236	Increased peaks	Upregualted RNA
D85_vs_D0	10_29580576_29580776	Distal Intergenic	ENSOCUG00000035586	.	-1.65906	-2.11678	Decreased peaks	Downregulated RNA
D85_vs_D0	10_31109768_31109968	Exon (ENSOCUT00000027265/ENSOCUG00000024805, exon 4 of 34)	ENSOCUG00000024805	COL28A1	-1.21919	-1.26606	Decreased peaks	Downregulated RNA
D85_vs_D0	10_31420362_31420562	Promoter (2-3kb)	ENSOCUG00000034546	.	-1.06437	-1.88138	Decreased peaks	Downregulated RNA
D85_vs_D0	10_32359056_32359256	Distal Intergenic	ENSOCUG00000025551	.	-2.05829	-5.205	Decreased peaks	Downregulated RNA
D85_vs_D0	10_32422907_32423107	Distal Intergenic	ENSOCUG00000025551	.	-1.21187	-5.205	Decreased peaks	Downregulated RNA
D85_vs_D0	10_32435682_32435882	Distal Intergenic	ENSOCUG00000025551	.	-1.55106	-5.205	Decreased peaks	Downregulated RNA
D85_vs_D0	10_33464570_33464770	Intron (ENSOCUT00000012213/ENSOCUG00000012213, intron 1 of 16)	ENSOCUG00000025405	.	1.08461	1.32255	Increased peaks	Upregualted RNA
D85_vs_D0	10_33469621_33469821	Intron (ENSOCUT00000012213/ENSOCUG00000012213, intron 1 of 16)	ENSOCUG00000025405	.	1.09829	1.32255	Increased peaks	Upregualted RNA
D85_vs_D0	10_33484949_33485149	Intron (ENSOCUT00000012213/ENSOCUG00000012213, intron 1 of 16)	ENSOCUG00000025405	.	1.12564	1.32255	Increased peaks	Upregualted RNA
D85_vs_D0	10_33590971_33591171	Intron (ENSOCUT00000017119/ENSOCUG00000017120, intron 7 of 10)	ENSOCUG00000017120	PDK4	-1.67814	-4.64641	Decreased peaks	Downregulated RNA
D85_vs_D0	10_33594978_33595178	3' UTR	ENSOCUG00000017120	PDK4	-1.91118	-4.64641	Decreased peaks	Downregulated RNA
D85_vs_D0	10_33600774_33600974	Distal Intergenic	ENSOCUG00000017120	PDK4	-2.14498	-4.64641	Decreased peaks	Downregulated RNA
D85_vs_D0	10_33608972_33609172	Distal Intergenic	ENSOCUG00000017120	PDK4	-1.11207	-4.64641	Decreased peaks	Downregulated RNA
D85_vs_D0	10_33614109_33614309	Distal Intergenic	ENSOCUG00000017120	PDK4	-2.46842	-4.64641	Decreased peaks	Downregulated RNA
D85_vs_D0	10_33631342_33631542	Distal Intergenic	ENSOCUG00000017120	PDK4	-1.46309	-4.64641	Decreased peaks	Downregulated RNA
D85_vs_D0	10_35684172_35684372	Promoter (<=1kb)	ENSOCUG00000038364	.	1.22435	2.91978	Increased peaks	Upregualted RNA
D85_vs_D0	10_35685010_35685210	Promoter (<=1kb)	ENSOCUG00000038364	.	1.5832	2.91978	Increased peaks	Upregualted RNA
D85_vs_D0	10_35713728_35713928	Distal Intergenic	ENSOCUG00000000619	SAMD9L	1.78638	2.87589	Increased peaks	Upregualted RNA
D85_vs_D0	10_35756016_35756216	Distal Intergenic	ENSOCUG00000020931	SAMD9	1.05947	2.37147	Increased peaks	Upregualted RNA
D85_vs_D0	10_36619827_36620027	Distal Intergenic	ENSOCUG00000004549	CYP51A1	-1.67912	1.85075	Decreased peaks	Upregualted RNA
D85_vs_D0	10_36712708_36712908	Intron (ENSOCUT00000004537/ENSOCUG00000004524, intron 21 of 48)	ENSOCUG00000004549	CYP51A1	1.11033	1.85075	Increased peaks	Upregualted RNA
D85_vs_D0	10_40151945_40152145	Distal Intergenic	ENSOCUG00000002574	STEAP4	2.60485	1.48465	Increased peaks	Upregualted RNA
D85_vs_D0	10_40417221_40417421	Intron (ENSOCUT00000015452/ENSOCUG00000015436, intron 4 of 31)	ENSOCUG00000015436	ADAM22	-2.86723	1.83098	Decreased peaks	Upregualted RNA
D85_vs_D0	10_40454491_40454691	Intron (ENSOCUT00000015452/ENSOCUG00000015436, intron 4 of 31)	ENSOCUG00000015436	ADAM22	2.80646	1.83098	Increased peaks	Upregualted RNA
D85_vs_D0	10_40457543_40457743	Intron (ENSOCUT00000015452/ENSOCUG00000015436, intron 4 of 31)	ENSOCUG00000015436	ADAM22	-1.7151	1.83098	Decreased peaks	Upregualted RNA
D85_vs_D0	10_43846797_43846997	Intron (ENSOCUT00000011919/ENSOCUG00000011919, intron 1 of 17)	ENSOCUG00000011919	SEMA3A	1.24487	1.57457	Increased peaks	Upregualted RNA
D85_vs_D0	10_44594604_44594804	Promoter (2-3kb)	ENSOCUG00000027855	.	1.11399	1.09146	Increased peaks	Upregualted RNA
D85_vs_D0	11_592600_592800	Intron (ENSOCUT00000051168/ENSOCUG00000009513, intron 13 of 13)	ENSOCUG00000035202	.	1.05995	4.20654	Increased peaks	Upregualted RNA
D85_vs_D0	11_599026_599226	Intron (ENSOCUT00000051168/ENSOCUG00000009513, intron 13 of 13)	ENSOCUG00000035202	.	1.50796	4.20654	Increased peaks	Upregualted RNA
D85_vs_D0	11_619843_620043	Distal Intergenic	ENSOCUG00000035202	.	-1.20621	4.20654	Decreased peaks	Upregualted RNA
D85_vs_D0	11_624952_625152	Distal Intergenic	ENSOCUG00000035202	.	-1.37936	4.20654	Decreased peaks	Upregualted RNA
D85_vs_D0	11_666690_666890	Promoter (<=1kb)	ENSOCUG00000035202	.	1.84333	4.20654	Increased peaks	Upregualted RNA
D85_vs_D0	11_667519_667719	Promoter (1-2kb)	ENSOCUG00000035202	.	1.64735	4.20654	Increased peaks	Upregualted RNA
D85_vs_D0	11_1473407_1473607	Intron (ENSOCUT00000048259/ENSOCUG00000003533, intron 1 of 26)	ENSOCUG00000003533	RASGRF2	-1.25492	1.58924	Decreased peaks	Upregualted RNA
D85_vs_D0	11_1496576_1496776	Intron (ENSOCUT00000048259/ENSOCUG00000003533, intron 2 of 26)	ENSOCUG00000003533	RASGRF2	1.4946	1.58924	Increased peaks	Upregualted RNA
D85_vs_D0	11_1522904_1523104	Intron (ENSOCUT00000048259/ENSOCUG00000003533, intron 5 of 26)	ENSOCUG00000003533	RASGRF2	-1.4099	1.58924	Decreased peaks	Upregualted RNA
D85_vs_D0	11_3034996_3035196	Distal Intergenic	ENSOCUG00000031890	.	-1.21612	6.2869	Decreased peaks	Upregualted RNA
D85_vs_D0	11_3092214_3092414	Promoter (1-2kb)	ENSOCUG00000031890	.	2.16102	6.2869	Increased peaks	Upregualted RNA
D85_vs_D0	11_3098823_3099023	Distal Intergenic	ENSOCUG00000031890	.	-1.41773	6.2869	Decreased peaks	Upregualted RNA
D85_vs_D0	11_4502376_4502576	Intron (ENSOCUT00000056772/ENSOCUG00000017338, intron 2 of 10)	ENSOCUG00000017338	EDIL3	-1.96755	3.49693	Decreased peaks	Upregualted RNA
D85_vs_D0	11_4536801_4537001	Promoter (1-2kb)	ENSOCUG00000017338	EDIL3	-1.59501	3.49693	Decreased peaks	Upregualted RNA
D85_vs_D0	11_4539972_4540172	Intron (ENSOCUT00000017336/ENSOCUG00000017338, intron 1 of 10)	ENSOCUG00000017338	EDIL3	-1.7988	3.49693	Decreased peaks	Upregualted RNA
D85_vs_D0	11_4625350_4625550	Intron (ENSOCUT00000017336/ENSOCUG00000017338, intron 1 of 10)	ENSOCUG00000017338	EDIL3	-1.41977	3.49693	Decreased peaks	Upregualted RNA
D85_vs_D0	11_4755156_4755356	Distal Intergenic	ENSOCUG00000017338	EDIL3	-1.48344	3.49693	Decreased peaks	Upregualted RNA
D85_vs_D0	11_4773363_4773563	Distal Intergenic	ENSOCUG00000017338	EDIL3	-1.39126	3.49693	Decreased peaks	Upregualted RNA
D85_vs_D0	11_5017781_5017981	Distal Intergenic	ENSOCUG00000017338	EDIL3	-1.13671	3.49693	Decreased peaks	Upregualted RNA
D85_vs_D0	11_5086187_5086387	Distal Intergenic	ENSOCUG00000017338	EDIL3	-2.24637	3.49693	Decreased peaks	Upregualted RNA
D85_vs_D0	11_11040006_11040206	Distal Intergenic	ENSOCUG00000004378	ARRDC3	1.48156	-1.34026	Increased peaks	Downregulated RNA
D85_vs_D0	11_11135650_11135850	Distal Intergenic	ENSOCUG00000004378	ARRDC3	-1.32922	-1.34026	Decreased peaks	Downregulated RNA
D85_vs_D0	11_11168618_11168818	Promoter (<=1kb)	ENSOCUG00000004378	ARRDC3	1.03059	-1.34026	Increased peaks	Downregulated RNA
D85_vs_D0	11_16339037_16339237	Distal Intergenic	ENSOCUG00000007802	CAST	1.09373	1.17877	Increased peaks	Upregualted RNA
D85_vs_D0	11_16369148_16369348	Intron (ENSOCUT00000034669/ENSOCUG00000007802, intron 2 of 31)	ENSOCUG00000007802	CAST	1.56118	1.17877	Increased peaks	Upregualted RNA
D85_vs_D0	11_22012487_22012687	Distal Intergenic	ENSOCUG00000001598	PAM	-1.89258	1.1148	Decreased peaks	Upregualted RNA
D85_vs_D0	11_22075274_22075474	Distal Intergenic	ENSOCUG00000001598	PAM	-2.17415	1.1148	Decreased peaks	Upregualted RNA
D85_vs_D0	11_22101035_22101235	Intron (ENSOCUT00000045381/ENSOCUG00000001598, intron 1 of 24)	ENSOCUG00000001598	PAM	1.40435	1.1148	Increased peaks	Upregualted RNA
D85_vs_D0	11_22234541_22234741	5' UTR	ENSOCUG00000001598	PAM	1.16794	1.1148	Increased peaks	Upregualted RNA
D85_vs_D0	11_22278055_22278255	Intron (ENSOCUT00000045381/ENSOCUG00000001598, intron 3 of 24)	ENSOCUG00000001598	PAM	2.83146	1.1148	Increased peaks	Upregualted RNA
D85_vs_D0	11_22284303_22284503	Intron (ENSOCUT00000045381/ENSOCUG00000001598, intron 4 of 24)	ENSOCUG00000001598	PAM	-1.52227	1.1148	Decreased peaks	Upregualted RNA
D85_vs_D0	11_31691334_31691534	Intron (ENSOCUT00000023618/ENSOCUG00000026465, intron 4 of 10)	ENSOCUG00000026465	BTNL9	-1.68067	-1.02818	Decreased peaks	Downregulated RNA
D85_vs_D0	11_35458561_35458761	Distal Intergenic	ENSOCUG00000005753	ROPN1L	-1.09792	-2.91978	Decreased peaks	Downregulated RNA
D85_vs_D0	11_43923038_43923238	Intron (ENSOCUT00000017733/ENSOCUG00000017732, intron 2 of 11)	ENSOCUG00000017732	CDH18	-1.87342	2.7665	Decreased peaks	Upregualted RNA
D85_vs_D0	11_43998159_43998359	Intron (ENSOCUT00000017733/ENSOCUG00000017732, intron 1 of 11)	ENSOCUG00000017732	CDH18	-1.38975	2.7665	Decreased peaks	Upregualted RNA
D85_vs_D0	11_44411922_44412122	Distal Intergenic	ENSOCUG00000017732	CDH18	-1.18299	2.7665	Decreased peaks	Upregualted RNA
D85_vs_D0	11_51190331_51190531	Distal Intergenic	ENSOCUG00000004082	.	-1.48478	1.56925	Decreased peaks	Upregualted RNA
D85_vs_D0	11_54491352_54491552	Intron (ENSOCUT00000010505/ENSOCUG00000010507, intron 2 of 7)	ENSOCUG00000010507	NPR3	1.08611	1.53188	Increased peaks	Upregualted RNA
D85_vs_D0	11_54505015_54505215	Intron (ENSOCUT00000010505/ENSOCUG00000010507, intron 3 of 7)	ENSOCUG00000010507	NPR3	-1.3668	1.53188	Decreased peaks	Upregualted RNA
D85_vs_D0	11_54513201_54513401	Intron (ENSOCUT00000010505/ENSOCUG00000010507, intron 3 of 7)	ENSOCUG00000010507	NPR3	1.40056	1.53188	Increased peaks	Upregualted RNA
D85_vs_D0	11_54544562_54544762	Intron (ENSOCUT00000010505/ENSOCUG00000010507, intron 6 of 7)	ENSOCUG00000010507	NPR3	-1.48997	1.53188	Decreased peaks	Upregualted RNA
D85_vs_D0	11_54546692_54546892	Intron (ENSOCUT00000010505/ENSOCUG00000010507, intron 7 of 7)	ENSOCUG00000010507	NPR3	1.4376	1.53188	Increased peaks	Upregualted RNA
D85_vs_D0	11_54567051_54567251	Distal Intergenic	ENSOCUG00000010507	NPR3	1.41312	1.53188	Increased peaks	Upregualted RNA
D85_vs_D0	11_54647157_54647357	Distal Intergenic	ENSOCUG00000010507	NPR3	1.11302	1.53188	Increased peaks	Upregualted RNA
D85_vs_D0	11_56397068_56397268	Promoter (<=1kb)	ENSOCUG00000005274	PRLR	1.24371	-1.06747	Increased peaks	Downregulated RNA
D85_vs_D0	11_56482014_56482214	Intron (ENSOCUT00000035449/ENSOCUG00000005274, intron 1 of 9)	ENSOCUG00000005274	PRLR	-2.54662	-1.06747	Decreased peaks	Downregulated RNA
D85_vs_D0	11_56507977_56508177	Promoter (<=1kb)	ENSOCUG00000005274	PRLR	1.22629	-1.06747	Increased peaks	Downregulated RNA
D85_vs_D0	11_56562432_56562632	Promoter (2-3kb)	ENSOCUG00000005274	PRLR	1.09998	-1.06747	Increased peaks	Downregulated RNA
D85_vs_D0	11_56628828_56629028	Distal Intergenic	ENSOCUG00000005274	PRLR	-1.48113	-1.06747	Decreased peaks	Downregulated RNA
D85_vs_D0	11_57525312_57525512	Distal Intergenic	ENSOCUG00000038387	RANBP3L	-1.61881	3.36427	Decreased peaks	Upregualted RNA
D85_vs_D0	11_57528040_57528240	Distal Intergenic	ENSOCUG00000038387	RANBP3L	-2.06614	3.36427	Decreased peaks	Upregualted RNA
D85_vs_D0	11_57704826_57705026	Distal Intergenic	ENSOCUG00000021947	SLC1A3	-1.3291	1.37266	Decreased peaks	Upregualted RNA
D85_vs_D0	11_57873834_57874034	Distal Intergenic	ENSOCUG00000021947	SLC1A3	1.06419	1.37266	Increased peaks	Upregualted RNA
D85_vs_D0	11_57889698_57889898	Distal Intergenic	ENSOCUG00000021947	SLC1A3	-1.96183	1.37266	Decreased peaks	Upregualted RNA
D85_vs_D0	11_70826087_70826287	Intron (ENSOCUT00000021530/ENSOCUG00000027987, intron 7 of 8)	ENSOCUG00000034064	.	1.1442	-1.31835	Increased peaks	Downregulated RNA
D85_vs_D0	11_71132811_71133011	Promoter (<=1kb)	ENSOCUG00000015267	GPX8	1.08709	1.40795	Increased peaks	Upregualted RNA
D85_vs_D0	11_74949218_74949418	Intron (ENSOCUT00000041883/ENSOCUG00000011689, intron 1 of 8)	ENSOCUG00000011689	PDE4D	-1.09805	-2.26202	Decreased peaks	Downregulated RNA
D85_vs_D0	11_75021769_75021969	Intron (ENSOCUT00000064171/ENSOCUG00000011689, intron 5 of 14)	ENSOCUG00000011689	PDE4D	1.29861	-2.26202	Increased peaks	Downregulated RNA
D85_vs_D0	11_75140796_75140996	Intron (ENSOCUT00000064171/ENSOCUG00000011689, intron 2 of 14)	ENSOCUG00000011689	PDE4D	-1.40424	-2.26202	Decreased peaks	Downregulated RNA
D85_vs_D0	11_75149799_75149999	Promoter (2-3kb)	ENSOCUG00000011689	PDE4D	-1.34358	-2.26202	Decreased peaks	Downregulated RNA
D85_vs_D0	11_75171851_75172051	Intron (ENSOCUT00000064171/ENSOCUG00000011689, intron 1 of 14)	ENSOCUG00000011689	PDE4D	1.47281	-2.26202	Increased peaks	Downregulated RNA
D85_vs_D0	11_75177639_75177839	Intron (ENSOCUT00000064171/ENSOCUG00000011689, intron 1 of 14)	ENSOCUG00000011689	PDE4D	1.34148	-2.26202	Increased peaks	Downregulated RNA
D85_vs_D0	11_75275293_75275493	Intron (ENSOCUT00000063824/ENSOCUG00000011689, intron 1 of 14)	ENSOCUG00000011689	PDE4D	1.05353	-2.26202	Increased peaks	Downregulated RNA
D85_vs_D0	11_75277746_75277946	Intron (ENSOCUT00000063824/ENSOCUG00000011689, intron 1 of 14)	ENSOCUG00000011689	PDE4D	1.73113	-2.26202	Increased peaks	Downregulated RNA
D85_vs_D0	11_75281672_75281872	Promoter (<=1kb)	ENSOCUG00000011689	PDE4D	1.12035	-2.26202	Increased peaks	Downregulated RNA
D85_vs_D0	11_75743274_75743474	Intron (ENSOCUT00000034921/ENSOCUG00000011689, intron 1 of 14)	ENSOCUG00000011689	PDE4D	1.12448	-2.26202	Increased peaks	Downregulated RNA
D85_vs_D0	11_75802992_75803192	Intron (ENSOCUT00000034921/ENSOCUG00000011689, intron 1 of 14)	ENSOCUG00000011689	PDE4D	-1.64594	-2.26202	Decreased peaks	Downregulated RNA
D85_vs_D0	11_75818238_75818438	Intron (ENSOCUT00000034921/ENSOCUG00000011689, intron 1 of 14)	ENSOCUG00000011689	PDE4D	1.46764	-2.26202	Increased peaks	Downregulated RNA
D85_vs_D0	11_75925006_75925206	Intron (ENSOCUT00000049373/ENSOCUG00000011689, intron 2 of 15)	ENSOCUG00000011689	PDE4D	1.08437	-2.26202	Increased peaks	Downregulated RNA
D85_vs_D0	11_75926210_75926410	Intron (ENSOCUT00000049373/ENSOCUG00000011689, intron 2 of 15)	ENSOCUG00000011689	PDE4D	1.97271	-2.26202	Increased peaks	Downregulated RNA
D85_vs_D0	11_76105175_76105375	Intron (ENSOCUT00000049373/ENSOCUG00000011689, intron 1 of 15)	ENSOCUG00000011689	PDE4D	1.263	-2.26202	Increased peaks	Downregulated RNA
D85_vs_D0	11_76152700_76152900	Promoter (<=1kb)	ENSOCUG00000011689	PDE4D	-1.30309	-2.26202	Decreased peaks	Downregulated RNA
D85_vs_D0	11_76239443_76239643	Distal Intergenic	ENSOCUG00000011689	PDE4D	1.3528	-2.26202	Increased peaks	Downregulated RNA
D85_vs_D0	11_80458100_80458300	Distal Intergenic	ENSOCUG00000029712	RNF180	-1.77883	1.10344	Decreased peaks	Upregualted RNA
D85_vs_D0	11_84363442_84363642	Promoter (2-3kb)	ENSOCUG00000005116	PIK3R1	1.62068	1.19123	Increased peaks	Upregualted RNA
D85_vs_D0	11_84365223_84365423	Promoter (1-2kb)	ENSOCUG00000005116	PIK3R1	1.87828	1.19123	Increased peaks	Upregualted RNA
D85_vs_D0	11_84375225_84375425	Intron (ENSOCUT00000005120/ENSOCUG00000005116, intron 1 of 14)	ENSOCUG00000005116	PIK3R1	1.32148	1.19123	Increased peaks	Upregualted RNA
D85_vs_D0	11_84396219_84396419	Intron (ENSOCUT00000005120/ENSOCUG00000005116, intron 1 of 14)	ENSOCUG00000005116	PIK3R1	1.11013	1.19123	Increased peaks	Upregualted RNA
D85_vs_D0	11_84397634_84397834	Intron (ENSOCUT00000005120/ENSOCUG00000005116, intron 1 of 14)	ENSOCUG00000005116	PIK3R1	1.33467	1.19123	Increased peaks	Upregualted RNA
D85_vs_D0	11_84408194_84408394	Intron (ENSOCUT00000005120/ENSOCUG00000005116, intron 1 of 14)	ENSOCUG00000005116	PIK3R1	1.71281	1.19123	Increased peaks	Upregualted RNA
D85_vs_D0	11_84417971_84418171	Intron (ENSOCUT00000005120/ENSOCUG00000005116, intron 3 of 14)	ENSOCUG00000005116	PIK3R1	1.50888	1.19123	Increased peaks	Upregualted RNA
D85_vs_D0	11_84433350_84433550	Promoter (<=1kb)	ENSOCUG00000005116	PIK3R1	1.29591	1.19123	Increased peaks	Upregualted RNA
D85_vs_D0	12_1031899_1032099	Distal Intergenic	ENSOCUG00000009083	SSR1	1.25777	1.09846	Increased peaks	Upregualted RNA
D85_vs_D0	12_1042604_1042804	Intron (ENSOCUT00000041891/ENSOCUG00000009083, intron 9 of 9)	ENSOCUG00000009083	SSR1	1.48377	1.09846	Increased peaks	Upregualted RNA
D85_vs_D0	12_3631036_3631236	Intron (ENSOCUT00000016633/ENSOCUG00000016635, intron 6 of 6)	ENSOCUG00000030969	.	-1.96172	4.43415	Decreased peaks	Upregualted RNA
D85_vs_D0	12_5422690_5422890	Distal Intergenic	ENSOCUG00000000535	ADTRP	1.53731	1.69582	Increased peaks	Upregualted RNA
D85_vs_D0	12_5529923_5530123	Promoter (<=1kb)	ENSOCUG00000000535	ADTRP	1.05156	1.69582	Increased peaks	Upregualted RNA
D85_vs_D0	12_5531957_5532157	Promoter (1-2kb)	ENSOCUG00000000535	ADTRP	1.79126	1.69582	Increased peaks	Upregualted RNA
D85_vs_D0	12_6405681_6405881	Distal Intergenic	ENSOCUG00000011982	PHACTR1	-1.38774	-1.26519	Decreased peaks	Downregulated RNA
D85_vs_D0	12_6452050_6452250	Intron (ENSOCUT00000061435/ENSOCUG00000011982, intron 2 of 13)	ENSOCUG00000011982	PHACTR1	-1.36463	-1.26519	Decreased peaks	Downregulated RNA
D85_vs_D0	12_6716774_6716974	Promoter (<=1kb)	ENSOCUG00000011982	PHACTR1	-1.14162	-1.26519	Decreased peaks	Downregulated RNA
D85_vs_D0	12_6730991_6731191	Intron (ENSOCUT00000061435/ENSOCUG00000011982, intron 3 of 13)	ENSOCUG00000011982	PHACTR1	-1.04158	-1.26519	Decreased peaks	Downregulated RNA
D85_vs_D0	12_6839615_6839815	Intron (ENSOCUT00000061435/ENSOCUG00000011982, intron 4 of 13)	ENSOCUG00000011982	PHACTR1	1.38355	-1.26519	Increased peaks	Downregulated RNA
D85_vs_D0	12_6874584_6874784	Intron (ENSOCUT00000061435/ENSOCUG00000011982, intron 5 of 13)	ENSOCUG00000011982	PHACTR1	-1.92623	-1.26519	Decreased peaks	Downregulated RNA
D85_vs_D0	12_6890370_6890570	Intron (ENSOCUT00000061435/ENSOCUG00000011982, intron 5 of 13)	ENSOCUG00000011982	PHACTR1	-1.27751	-1.26519	Decreased peaks	Downregulated RNA
D85_vs_D0	12_6936857_6937057	Intron (ENSOCUT00000061435/ENSOCUG00000011982, intron 7 of 13)	ENSOCUG00000011982	PHACTR1	-1.14412	-1.26519	Decreased peaks	Downregulated RNA
D85_vs_D0	12_7003196_7003396	Exon (ENSOCUT00000061435/ENSOCUG00000011982, exon 13 of 14)	ENSOCUG00000011982	PHACTR1	1.27197	-1.26519	Increased peaks	Downregulated RNA
D85_vs_D0	12_10728611_10728811	Promoter (2-3kb)	ENSOCUG00000036700	.	-1.02149	-2.27653	Decreased peaks	Downregulated RNA
D85_vs_D0	12_10731756_10731956	Promoter (<=1kb)	ENSOCUG00000036700	.	-1.12025	-2.27653	Decreased peaks	Downregulated RNA
D85_vs_D0	12_10735853_10736053	Distal Intergenic	ENSOCUG00000036700	.	-1.65661	-2.27653	Decreased peaks	Downregulated RNA
D85_vs_D0	12_10740215_10740415	Distal Intergenic	ENSOCUG00000036700	.	-1.71391	-2.27653	Decreased peaks	Downregulated RNA
D85_vs_D0	12_11013914_11014114	Promoter (<=1kb)	ENSOCUG00000027227	H2BC3	1.65691	1.42867	Increased peaks	Upregualted RNA
D85_vs_D0	12_11484921_11485121	Intron (ENSOCUT00000045739/ENSOCUG00000014216, intron 19 of 33)	ENSOCUG00000014216	CARMIL1	1.51416	1.17373	Increased peaks	Upregualted RNA
D85_vs_D0	12_11586456_11586656	Promoter (1-2kb)	ENSOCUG00000014216	CARMIL1	-1.0999	1.17373	Decreased peaks	Upregualted RNA
D85_vs_D0	12_11709420_11709620	Distal Intergenic	ENSOCUG00000014216	CARMIL1	1.69259	1.17373	Increased peaks	Upregualted RNA
D85_vs_D0	12_14559113_14559313	Distal Intergenic	ENSOCUG00000034439	.	1.10974	5.96182	Increased peaks	Upregualted RNA
D85_vs_D0	12_14586107_14586307	Promoter (<=1kb)	ENSOCUG00000034439	.	1.31068	5.96182	Increased peaks	Upregualted RNA
D85_vs_D0	12_20234886_20235086	Intron (ENSOCUT00000060283/ENSOCUG00000010972, intron 2 of 4)	ENSOCUG00000011016	.	1.29023	2.82886	Increased peaks	Upregualted RNA
D85_vs_D0	12_20265317_20265517	Intron (ENSOCUT00000064436/ENSOCUG00000011016, intron 5 of 5)	ENSOCUG00000010972	.	1.79916	3.01805	Increased peaks	Upregualted RNA
D85_vs_D0	12_20272676_20272876	Intron (ENSOCUT00000064436/ENSOCUG00000011016, intron 5 of 5)	ENSOCUG00000010972	.	2.08255	3.01805	Increased peaks	Upregualted RNA
D85_vs_D0	12_20278156_20278356	Intron (ENSOCUT00000064436/ENSOCUG00000011016, intron 5 of 5)	ENSOCUG00000010972	.	3.30014	3.01805	Increased peaks	Upregualted RNA
D85_vs_D0	12_20284289_20284489	Promoter (<=1kb)	ENSOCUG00000010972	.	1.13786	3.01805	Increased peaks	Upregualted RNA
D85_vs_D0	12_20293284_20293484	Intron (ENSOCUT00000048455/ENSOCUG00000011016, intron 6 of 6)	ENSOCUG00000010972	.	1.49625	3.01805	Increased peaks	Upregualted RNA
D85_vs_D0	12_20621607_20621807	Distal Intergenic	ENSOCUG00000002584	HSPA1L	1.19138	5.9698	Increased peaks	Upregualted RNA
D85_vs_D0	12_20629130_20629330	Distal Intergenic	ENSOCUG00000002584	HSPA1L	2.73538	5.9698	Increased peaks	Upregualted RNA
D85_vs_D0	12_20633120_20633320	Intron (ENSOCUT00000021419/ENSOCUG00000036082, intron 1 of 1)	ENSOCUG00000002584	HSPA1L	1.81197	5.9698	Increased peaks	Upregualted RNA
D85_vs_D0	12_20652367_20652567	Intron (ENSOCUT00000021419/ENSOCUG00000036082, intron 1 of 1)	ENSOCUG00000036082	.	2.43682	2.467	Increased peaks	Upregualted RNA
D85_vs_D0	12_20656005_20656205	Promoter (<=1kb)	ENSOCUG00000036082	.	1.88559	2.467	Increased peaks	Upregualted RNA
D85_vs_D0	12_20678659_20678859	Promoter (<=1kb)	ENSOCUG00000035524	.	1.31298	2.37632	Increased peaks	Upregualted RNA
D85_vs_D0	12_20819728_20819928	Promoter (<=1kb)	ENSOCUG00000007039	.	2.4418	2.92167	Increased peaks	Upregualted RNA
D85_vs_D0	12_20822355_20822555	Promoter (2-3kb)	ENSOCUG00000007039	.	1.60006	2.92167	Increased peaks	Upregualted RNA
D85_vs_D0	12_22171650_22171850	Promoter (<=1kb)	ENSOCUG00000015679	TRIM10	-1.56093	-2.5813	Decreased peaks	Downregulated RNA
D85_vs_D0	12_22302756_22302956	Distal Intergenic	ENSOCUG00000008993	.	1.2734	2.22227	Increased peaks	Upregualted RNA
D85_vs_D0	12_22536780_22536980	Intron (ENSOCUT00000036741/ENSOCUG00000008993, intron 3 of 6)	ENSOCUG00000008993	.	1.4063	2.22227	Increased peaks	Upregualted RNA
D85_vs_D0	12_22549792_22549992	Intron (ENSOCUT00000035057/ENSOCUG00000008993, intron 4 of 4)	ENSOCUG00000008993	.	2.0745	2.22227	Increased peaks	Upregualted RNA
D85_vs_D0	12_22675945_22676145	Intron (ENSOCUT00000056101/ENSOCUG00000002153, intron 6 of 10)	ENSOCUG00000002153	ATAT1	1.25231	1.31597	Increased peaks	Upregualted RNA
D85_vs_D0	12_22755471_22755671	Exon (ENSOCUT00000017309/ENSOCUG00000017308, exon 8 of 12)	ENSOCUG00000002187	TUBB	1.49388	1.7291	Increased peaks	Upregualted RNA
D85_vs_D0	12_23236147_23236347	Intron (ENSOCUT00000002484/ENSOCUG00000002485, intron 3 of 3)	ENSOCUG00000002480	.	2.49032	2.27234	Increased peaks	Upregualted RNA
D85_vs_D0	12_23287765_23287965	Promoter (<=1kb)	ENSOCUG00000002485	.	1.16573	2.713	Increased peaks	Upregualted RNA
D85_vs_D0	12_23300609_23300809	Distal Intergenic	ENSOCUG00000002485	.	2.02637	2.713	Increased peaks	Upregualted RNA
D85_vs_D0	12_23342803_23343003	Distal Intergenic	ENSOCUG00000029437	HLA-DOB	1.12211	3.4669	Increased peaks	Upregualted RNA
D85_vs_D0	12_23343866_23344066	Distal Intergenic	ENSOCUG00000029437	HLA-DOB	2.08529	3.4669	Increased peaks	Upregualted RNA
D85_vs_D0	12_23478358_23478558	Distal Intergenic	ENSOCUG00000022573	HLA-DMA	1.38905	2.75275	Increased peaks	Upregualted RNA
D85_vs_D0	12_23534528_23534728	Intron (ENSOCUT00000051941/ENSOCUG00000003319, intron 2 of 2)	ENSOCUG00000003319	.	-1.97303	3.8171	Decreased peaks	Upregualted RNA
D85_vs_D0	12_25162881_25163081	Exon (ENSOCUT00000027232/ENSOCUG00000015569, exon 16 of 27)	ENSOCUG00000015587	TCP11	1.04232	-8.10476	Increased peaks	Downregulated RNA
D85_vs_D0	12_25236457_25236657	Distal Intergenic	ENSOCUG00000015587	TCP11	1.36212	-8.10476	Increased peaks	Downregulated RNA
D85_vs_D0	12_25237130_25237330	Distal Intergenic	ENSOCUG00000015587	TCP11	1.61735	-8.10476	Increased peaks	Downregulated RNA
D85_vs_D0	12_25635918_25636118	Intron (ENSOCUT00000052305/ENSOCUG00000005513, intron 7 of 9)	ENSOCUG00000005513	FKBP5	-1.21216	-2.84475	Decreased peaks	Downregulated RNA
D85_vs_D0	12_25652759_25652959	Intron (ENSOCUT00000052305/ENSOCUG00000005513, intron 4 of 9)	ENSOCUG00000005513	FKBP5	-1.59305	-2.84475	Decreased peaks	Downregulated RNA
D85_vs_D0	12_25696110_25696310	Intron (ENSOCUT00000005512/ENSOCUG00000005513, intron 1 of 10)	ENSOCUG00000005513	FKBP5	-1.04155	-2.84475	Decreased peaks	Downregulated RNA
D85_vs_D0	12_25804623_25804823	Promoter (<=1kb)	ENSOCUG00000005519	ARMC12	-1.09538	-3.13561	Decreased peaks	Downregulated RNA
D85_vs_D0	12_26784496_26784696	Intron (ENSOCUT00000046114/ENSOCUG00000033563, intron 1 of 3)	ENSOCUG00000033563	.	-1.51508	-1.07989	Decreased peaks	Downregulated RNA
D85_vs_D0	12_26977505_26977705	Distal Intergenic	ENSOCUG00000012028	PIM1	-1.26386	-1.21334	Decreased peaks	Downregulated RNA
D85_vs_D0	12_27426692_27426892	Distal Intergenic	ENSOCUG00000037829	CCDC167	-1.37578	1.43701	Decreased peaks	Upregualted RNA
D85_vs_D0	12_29694247_29694447	Promoter (<=1kb)	ENSOCUG00000006656	DAAM2	1.78876	1.83816	Increased peaks	Upregualted RNA
D85_vs_D0	12_29713661_29713861	Intron (ENSOCUT00000006660/ENSOCUG00000006656, intron 1 of 25)	ENSOCUG00000006656	DAAM2	1.13689	1.83816	Increased peaks	Upregualted RNA
D85_vs_D0	12_29730448_29730648	Intron (ENSOCUT00000006660/ENSOCUG00000006656, intron 1 of 25)	ENSOCUG00000006656	DAAM2	1.37176	1.83816	Increased peaks	Upregualted RNA
D85_vs_D0	12_30975508_30975708	Distal Intergenic	ENSOCUG00000011397	.	-1.32643	-1.5171	Decreased peaks	Downregulated RNA
D85_vs_D0	12_30980098_30980298	Intron (ENSOCUT00000062971/ENSOCUG00000011397, intron 3 of 3)	ENSOCUG00000011397	.	-1.25442	-1.5171	Decreased peaks	Downregulated RNA
D85_vs_D0	12_31004885_31005085	Distal Intergenic	ENSOCUG00000011397	.	-1.00981	-1.5171	Decreased peaks	Downregulated RNA
D85_vs_D0	12_31011828_31012028	Distal Intergenic	ENSOCUG00000011397	.	-1.22023	-1.5171	Decreased peaks	Downregulated RNA
D85_vs_D0	12_31539925_31540125	Intron (ENSOCUT00000060946/ENSOCUG00000017573, intron 3 of 5)	ENSOCUG00000017573	CCND3	1.31221	2.07223	Increased peaks	Upregualted RNA
D85_vs_D0	12_31630015_31630215	Intron (ENSOCUT00000017571/ENSOCUG00000017573, intron 1 of 4)	ENSOCUG00000017573	CCND3	1.03269	2.07223	Increased peaks	Upregualted RNA
D85_vs_D0	12_33452177_33452377	Distal Intergenic	ENSOCUG00000003464	TMEM63B	1.38272	1.0423	Increased peaks	Upregualted RNA
D85_vs_D0	12_33458024_33458224	Distal Intergenic	ENSOCUG00000003464	TMEM63B	-1.21686	1.0423	Decreased peaks	Upregualted RNA
D85_vs_D0	12_33499954_33500154	Intron (ENSOCUT00000034437/ENSOCUG00000003464, intron 1 of 17)	ENSOCUG00000003464	TMEM63B	1.14605	1.0423	Increased peaks	Upregualted RNA
D85_vs_D0	12_33559605_33559805	Promoter (<=1kb)	ENSOCUG00000017535	CAPN11	1.12506	-9.19444	Increased peaks	Downregulated RNA
D85_vs_D0	12_36230220_36230420	Intron (ENSOCUT00000001494/ENSOCUG00000001489, intron 14 of 20)	ENSOCUG00000001489	ADGRF5	2.02328	-1.1846	Increased peaks	Downregulated RNA
D85_vs_D0	12_36232656_36232856	Exon (ENSOCUT00000001494/ENSOCUG00000001489, exon 13 of 21)	ENSOCUG00000001489	ADGRF5	-1.31209	-1.1846	Decreased peaks	Downregulated RNA
D85_vs_D0	12_36356033_36356233	Distal Intergenic	ENSOCUG00000001489	ADGRF5	1.25579	-1.1846	Increased peaks	Downregulated RNA
D85_vs_D0	12_38879979_38880179	Distal Intergenic	ENSOCUG00000016186	RHAG	-1.96145	-4.53142	Decreased peaks	Downregulated RNA
D85_vs_D0	12_39058539_39058739	Intron (ENSOCUT00000029264/ENSOCUG00000025156, intron 8 of 8)	ENSOCUG00000012801	CRISP3	-2.01	-3.94195	Decreased peaks	Downregulated RNA
D85_vs_D0	12_45421017_45421217	Intron (ENSOCUT00000034169/ENSOCUG00000029661, intron 7 of 8)	ENSOCUG00000029661	HMGCLL1	1.7384	1.95658	Increased peaks	Upregualted RNA
D85_vs_D0	12_45468956_45469156	Intron (ENSOCUT00000034169/ENSOCUG00000029661, intron 3 of 8)	ENSOCUG00000029661	HMGCLL1	-2.30795	1.95658	Decreased peaks	Upregualted RNA
D85_vs_D0	12_45503023_45503223	Intron (ENSOCUT00000034169/ENSOCUG00000029661, intron 1 of 8)	ENSOCUG00000029661	HMGCLL1	-1.05821	1.95658	Decreased peaks	Upregualted RNA
D85_vs_D0	12_45544637_45544837	Distal Intergenic	ENSOCUG00000029661	HMGCLL1	-1.90173	1.95658	Decreased peaks	Upregualted RNA
D85_vs_D0	12_45630334_45630534	Distal Intergenic	ENSOCUG00000029661	HMGCLL1	-2.19065	1.95658	Decreased peaks	Upregualted RNA
D85_vs_D0	12_45644061_45644261	Distal Intergenic	ENSOCUG00000029661	HMGCLL1	1.36532	1.95658	Increased peaks	Upregualted RNA
D85_vs_D0	12_62129555_62129755	Distal Intergenic	ENSOCUG00000035102	.	-1.01615	-1.2447	Decreased peaks	Downregulated RNA
D85_vs_D0	12_65639607_65639807	Distal Intergenic	ENSOCUG00000001488	IRAK1BP1	-1.56892	1.20741	Decreased peaks	Upregualted RNA
D85_vs_D0	12_65641311_65641511	Distal Intergenic	ENSOCUG00000001488	IRAK1BP1	-2.29599	1.20741	Decreased peaks	Upregualted RNA
D85_vs_D0	12_66302918_66303118	Distal Intergenic	ENSOCUG00000006007	LCA5	-1.54123	1.36468	Decreased peaks	Upregualted RNA
D85_vs_D0	12_66358882_66359082	Distal Intergenic	ENSOCUG00000006007	LCA5	1.93088	1.36468	Increased peaks	Upregualted RNA
D85_vs_D0	12_66440982_66441182	Intron (ENSOCUT00000061565/ENSOCUG00000006007, intron 1 of 2)	ENSOCUG00000006007	LCA5	-1.32242	1.36468	Decreased peaks	Upregualted RNA
D85_vs_D0	12_66470603_66470803	Promoter (<=1kb)	ENSOCUG00000006007	LCA5	-1.08853	1.36468	Decreased peaks	Upregualted RNA
D85_vs_D0	12_76223293_76223493	Promoter (2-3kb)	ENSOCUG00000005294	RRAGD	-1.40451	-1.83679	Decreased peaks	Downregulated RNA
D85_vs_D0	12_80471359_80471559	Intron (ENSOCUT00000056159/ENSOCUG00000000672, intron 5 of 16)	ENSOCUG00000000672	EPHA7	1.22143	-2.20305	Increased peaks	Downregulated RNA
D85_vs_D0	12_82512249_82512449	Distal Intergenic	ENSOCUG00000018113	U1	-1.3	-2.15514	Decreased peaks	Downregulated RNA
D85_vs_D0	12_87186337_87186537	Intron (ENSOCUT00000003309/ENSOCUG00000003309, intron 9 of 11)	ENSOCUG00000022637	.	-1.42016	1.41569	Decreased peaks	Upregualted RNA
D85_vs_D0	12_93310448_93310648	Distal Intergenic	ENSOCUG00000025973	POPDC3	-2.16856	-2.00606	Decreased peaks	Downregulated RNA
D85_vs_D0	12_93468160_93468360	Intron (ENSOCUT00000039211/ENSOCUG00000000188, intron 2 of 15)	ENSOCUG00000000188	PREP	-1.74066	1.24637	Decreased peaks	Upregualted RNA
D85_vs_D0	12_93542620_93542820	Distal Intergenic	ENSOCUG00000000188	PREP	-1.54454	1.24637	Decreased peaks	Upregualted RNA
D85_vs_D0	12_95599422_95599622	Promoter (<=1kb)	ENSOCUG00000027804	.	1.53393	1.26788	Increased peaks	Upregualted RNA
D85_vs_D0	12_95655212_95655412	Intron (ENSOCUT00000024017/ENSOCUG00000027804, intron 5 of 6)	ENSOCUG00000027804	.	1.74736	1.26788	Increased peaks	Upregualted RNA
D85_vs_D0	12_96731002_96731202	Intron (ENSOCUT00000052366/ENSOCUG00000031331, intron 1 of 1)	ENSOCUG00000011789	ARMC2	-1.69918	1.28235	Decreased peaks	Upregualted RNA
D85_vs_D0	12_96822059_96822259	Intron (ENSOCUT00000011793/ENSOCUG00000011789, intron 4 of 16)	ENSOCUG00000011789	ARMC2	1.41238	1.28235	Increased peaks	Upregualted RNA
D85_vs_D0	12_97282451_97282651	Intron (ENSOCUT00000006022/ENSOCUG00000006035, intron 11 of 21)	ENSOCUG00000006035	.	1.1165	4.04896	Increased peaks	Upregualted RNA
D85_vs_D0	12_98213245_98213445	Intron (ENSOCUT00000001225/ENSOCUG00000001225, intron 1 of 4)	ENSOCUG00000001225	METTL24	1.39168	2.21513	Increased peaks	Upregualted RNA
D85_vs_D0	12_98833742_98833942	Intron (ENSOCUT00000000097/ENSOCUG00000000098, intron 1 of 5)	ENSOCUG00000000098	SLC16A10	-1.57642	-1.76606	Decreased peaks	Downregulated RNA
D85_vs_D0	12_100024472_100024672	Intron (ENSOCUT00000009662/ENSOCUG00000009655, intron 1 of 36)	ENSOCUG00000009655	LAMA4	1.29554	1.34613	Increased peaks	Upregualted RNA
D85_vs_D0	12_100051789_100051989	Promoter (2-3kb)	ENSOCUG00000009655	LAMA4	1.49792	1.34613	Increased peaks	Upregualted RNA
D85_vs_D0	12_100054895_100055095	Promoter (<=1kb)	ENSOCUG00000009655	LAMA4	1.18869	1.34613	Increased peaks	Upregualted RNA
D85_vs_D0	12_100090137_100090337	Distal Intergenic	ENSOCUG00000009655	LAMA4	1.41839	1.34613	Increased peaks	Upregualted RNA
D85_vs_D0	12_100093317_100093517	Distal Intergenic	ENSOCUG00000009655	LAMA4	1.42931	1.34613	Increased peaks	Upregualted RNA
D85_vs_D0	12_100100550_100100750	Distal Intergenic	ENSOCUG00000009655	LAMA4	1.1065	1.34613	Increased peaks	Upregualted RNA
D85_vs_D0	12_100109396_100109596	Distal Intergenic	ENSOCUG00000009655	LAMA4	1.46951	1.34613	Increased peaks	Upregualted RNA
D85_vs_D0	12_101654552_101654752	Distal Intergenic	ENSOCUG00000022352	.	1.21341	2.13739	Increased peaks	Upregualted RNA
D85_vs_D0	12_101682916_101683116	Distal Intergenic	ENSOCUG00000022352	.	-1.28408	2.13739	Decreased peaks	Upregualted RNA
D85_vs_D0	12_101689627_101689827	Distal Intergenic	ENSOCUG00000022352	.	1.75379	2.13739	Increased peaks	Upregualted RNA
D85_vs_D0	12_104604562_104604762	Distal Intergenic	ENSOCUG00000029266	CALHM6	1.69754	3.46141	Increased peaks	Upregualted RNA
D85_vs_D0	12_104626488_104626688	Distal Intergenic	ENSOCUG00000029266	CALHM6	-1.29631	3.46141	Decreased peaks	Upregualted RNA
D85_vs_D0	12_104644721_104644921	Promoter (1-2kb)	ENSOCUG00000029266	CALHM6	-2.22357	3.46141	Decreased peaks	Upregualted RNA
D85_vs_D0	12_104909999_104910199	Distal Intergenic	ENSOCUG00000021060	SULT3A1	-1.90034	-8.19318	Decreased peaks	Downregulated RNA
D85_vs_D0	12_104913602_104913802	Distal Intergenic	ENSOCUG00000021060	SULT3A1	-2.18687	-8.19318	Decreased peaks	Downregulated RNA
D85_vs_D0	12_104947833_104948033	Distal Intergenic	ENSOCUG00000021060	SULT3A1	-1.76948	-8.19318	Decreased peaks	Downregulated RNA
D85_vs_D0	12_104961207_104961407	Distal Intergenic	ENSOCUG00000021060	SULT3A1	-1.48693	-8.19318	Decreased peaks	Downregulated RNA
D85_vs_D0	12_105059653_105059853	Intron (ENSOCUT00000034029/ENSOCUG00000021060, intron 6 of 6)	ENSOCUG00000021060	SULT3A1	-1.43946	-8.19318	Decreased peaks	Downregulated RNA
D85_vs_D0	12_105085980_105086180	Intron (ENSOCUT00000026893/ENSOCUG00000021060, intron 6 of 6)	ENSOCUG00000021060	SULT3A1	-1.56781	-8.19318	Decreased peaks	Downregulated RNA
D85_vs_D0	12_105124974_105125174	Intron (ENSOCUT00000026893/ENSOCUG00000021060, intron 6 of 6)	ENSOCUG00000021060	SULT3A1	-2.1106	-8.19318	Decreased peaks	Downregulated RNA
D85_vs_D0	12_105142475_105142675	Intron (ENSOCUT00000026893/ENSOCUG00000021060, intron 6 of 6)	ENSOCUG00000021060	SULT3A1	-1.09917	-8.19318	Decreased peaks	Downregulated RNA
D85_vs_D0	12_105191083_105191283	Intron (ENSOCUT00000022450/ENSOCUG00000021060, intron 6 of 7)	ENSOCUG00000021060	SULT3A1	-1.76299	-8.19318	Decreased peaks	Downregulated RNA
D85_vs_D0	12_107535462_107535662	Intron (ENSOCUT00000013849/ENSOCUG00000013854, intron 3 of 12)	ENSOCUG00000013865	PLN	1.82096	2.47484	Increased peaks	Upregualted RNA
D85_vs_D0	12_107544858_107545058	Promoter (<=1kb)	ENSOCUG00000013865	PLN	2.23355	2.47484	Increased peaks	Upregualted RNA
D85_vs_D0	12_116441339_116441539	Distal Intergenic	ENSOCUG00000035345	.	-2.62411	4.34115	Decreased peaks	Upregualted RNA
D85_vs_D0	12_116505418_116505618	Distal Intergenic	ENSOCUG00000035345	.	-1.38994	4.34115	Decreased peaks	Upregualted RNA
D85_vs_D0	12_116674309_116674509	Intron (ENSOCUT00000054529/ENSOCUG00000035345, intron 1 of 1)	ENSOCUG00000035345	.	1.13892	4.34115	Increased peaks	Upregualted RNA
D85_vs_D0	12_116750081_116750281	Intron (ENSOCUT00000003680/ENSOCUG00000003681, intron 4 of 5)	ENSOCUG00000003681	RSPO3	1.10209	3.75019	Increased peaks	Upregualted RNA
D85_vs_D0	12_116779090_116779290	3' UTR	ENSOCUG00000003681	RSPO3	-1.47109	3.75019	Decreased peaks	Upregualted RNA
D85_vs_D0	12_117634297_117634497	Intron (ENSOCUT00000044892/ENSOCUG00000006061, intron 3 of 5)	ENSOCUG00000006061	THEMIS	-1.31263	3.8663	Decreased peaks	Upregualted RNA
D85_vs_D0	12_117769337_117769537	Distal Intergenic	ENSOCUG00000006061	THEMIS	-2.17849	3.8663	Decreased peaks	Upregualted RNA
D85_vs_D0	12_117777732_117777932	Distal Intergenic	ENSOCUG00000006061	THEMIS	-1.46552	3.8663	Decreased peaks	Upregualted RNA
D85_vs_D0	12_117828003_117828203	Intron (ENSOCUT00000001696/ENSOCUG00000001697, intron 20 of 30)	ENSOCUG00000006061	THEMIS	-1.85721	3.8663	Decreased peaks	Upregualted RNA
D85_vs_D0	12_117856427_117856627	Intron (ENSOCUT00000001696/ENSOCUG00000001697, intron 13 of 30)	ENSOCUG00000006061	THEMIS	-1.55218	3.8663	Decreased peaks	Upregualted RNA
D85_vs_D0	12_117959103_117959303	Intron (ENSOCUT00000001696/ENSOCUG00000001697, intron 7 of 30)	ENSOCUG00000006061	THEMIS	1.82843	3.8663	Increased peaks	Upregualted RNA
D85_vs_D0	12_121088151_121088351	Intron (ENSOCUT00000001800/ENSOCUG00000001799, intron 3 of 18)	ENSOCUG00000001799	EPB41L2	1.03892	1.09003	Increased peaks	Upregualted RNA
D85_vs_D0	12_121104748_121104948	Intron (ENSOCUT00000001800/ENSOCUG00000001799, intron 2 of 18)	ENSOCUG00000001799	EPB41L2	1.05688	1.09003	Increased peaks	Upregualted RNA
D85_vs_D0	12_121105723_121105923	Intron (ENSOCUT00000001800/ENSOCUG00000001799, intron 2 of 18)	ENSOCUG00000001799	EPB41L2	1.20293	1.09003	Increased peaks	Upregualted RNA
D85_vs_D0	12_121159460_121159660	Distal Intergenic	ENSOCUG00000001799	EPB41L2	1.24106	1.09003	Increased peaks	Upregualted RNA
D85_vs_D0	12_121173939_121174139	Distal Intergenic	ENSOCUG00000001799	EPB41L2	1.70677	1.09003	Increased peaks	Upregualted RNA
D85_vs_D0	12_122963521_122963721	Promoter (<=1kb)	ENSOCUG00000002119	.	1.77704	3.15506	Increased peaks	Upregualted RNA
D85_vs_D0	12_123057206_123057406	Intron (ENSOCUT00000001604/ENSOCUG00000001601, intron 5 of 13)	ENSOCUG00000001601	SLC18B1	-1.79328	1.82887	Decreased peaks	Upregualted RNA
D85_vs_D0	12_124651419_124651619	Intron (ENSOCUT00000039515/ENSOCUG00000014367, intron 3 of 13)	ENSOCUG00000014367	SGK1	-1.52775	-2.4653	Decreased peaks	Downregulated RNA
D85_vs_D0	12_124754175_124754375	Intron (ENSOCUT00000051778/ENSOCUG00000014367, intron 1 of 13)	ENSOCUG00000014367	SGK1	1.1845	-2.4653	Increased peaks	Downregulated RNA
D85_vs_D0	12_124940269_124940469	Distal Intergenic	ENSOCUG00000034270	.	-1.78804	-3.18876	Decreased peaks	Downregulated RNA
D85_vs_D0	12_124941197_124941397	Distal Intergenic	ENSOCUG00000034270	.	-1.23773	-3.18876	Decreased peaks	Downregulated RNA
D85_vs_D0	12_124964187_124964387	Promoter (<=1kb)	ENSOCUG00000034270	.	-1.21153	-3.18876	Decreased peaks	Downregulated RNA
D85_vs_D0	12_125604044_125604244	Intron (ENSOCUT00000011632/ENSOCUG00000011633, intron 14 of 15)	ENSOCUG00000011633	MYB	1.63653	2.39096	Increased peaks	Upregualted RNA
D85_vs_D0	12_126881463_126881663	Intron (ENSOCUT00000025492/ENSOCUG00000025456, intron 1 of 17)	ENSOCUG00000025456	MAP7	-3.34214	-3.14471	Decreased peaks	Downregulated RNA
D85_vs_D0	12_126888704_126888904	Intron (ENSOCUT00000025492/ENSOCUG00000025456, intron 1 of 17)	ENSOCUG00000025456	MAP7	1.50267	-3.14471	Increased peaks	Downregulated RNA
D85_vs_D0	12_126927375_126927575	Intron (ENSOCUT00000037865/ENSOCUG00000025456, intron 2 of 18)	ENSOCUG00000025456	MAP7	1.17081	-3.14471	Increased peaks	Downregulated RNA
D85_vs_D0	12_126928633_126928833	Intron (ENSOCUT00000037865/ENSOCUG00000025456, intron 2 of 18)	ENSOCUG00000025456	MAP7	-2.37952	-3.14471	Decreased peaks	Downregulated RNA
D85_vs_D0	12_128784010_128784210	Intron (ENSOCUT00000050736/ENSOCUG00000038063, intron 12 of 14)	ENSOCUG00000013425	HEBP2	2.1041	1.7486	Increased peaks	Upregualted RNA
D85_vs_D0	12_134817693_134817893	Promoter (<=1kb)	ENSOCUG00000008752	SF3B5	1.10311	1.0095	Increased peaks	Upregualted RNA
D85_vs_D0	12_134829558_134829758	Distal Intergenic	ENSOCUG00000008752	SF3B5	-1.83021	1.0095	Decreased peaks	Upregualted RNA
D85_vs_D0	12_136600507_136600707	Promoter (<=1kb)	ENSOCUG00000010589	FBXO30	1.18363	-1.92369	Increased peaks	Downregulated RNA
D85_vs_D0	12_136673499_136673699	Intron (ENSOCUT00000010587/ENSOCUG00000010589, intron 2 of 2)	ENSOCUG00000010589	FBXO30	-1.44803	-1.92369	Decreased peaks	Downregulated RNA
D85_vs_D0	12_136686147_136686347	Exon (ENSOCUT00000010587/ENSOCUG00000010589, exon 2 of 3)	ENSOCUG00000010589	FBXO30	2.32062	-1.92369	Increased peaks	Downregulated RNA
D85_vs_D0	12_136697770_136697970	Promoter (<=1kb)	ENSOCUG00000010589	FBXO30	1.07995	-1.92369	Increased peaks	Downregulated RNA
D85_vs_D0	12_136743985_136744185	Distal Intergenic	ENSOCUG00000010589	FBXO30	-1.09444	-1.92369	Decreased peaks	Downregulated RNA
D85_vs_D0	12_141389270_141389470	Intron (ENSOCUT00000002512/ENSOCUG00000002509, intron 9 of 10)	ENSOCUG00000002509	RMND1	1.89867	1.0424	Increased peaks	Upregualted RNA
D85_vs_D0	12_141831517_141831717	Distal Intergenic	ENSOCUG00000004829	ESR1	1.9656	1.38049	Increased peaks	Upregualted RNA
D85_vs_D0	12_141854084_141854284	Intron (ENSOCUT00000004827/ENSOCUG00000004829, intron 1 of 7)	ENSOCUG00000004829	ESR1	1.60854	1.38049	Increased peaks	Upregualted RNA
D85_vs_D0	12_141907376_141907576	Intron (ENSOCUT00000004827/ENSOCUG00000004829, intron 2 of 7)	ENSOCUG00000004829	ESR1	1.31882	1.38049	Increased peaks	Upregualted RNA
D85_vs_D0	12_144459080_144459280	Intron (ENSOCUT00000033256/ENSOCUG00000016038, intron 3 of 11)	ENSOCUG00000016038	.	-1.44508	-1.35656	Decreased peaks	Downregulated RNA
D85_vs_D0	12_144520823_144521023	Distal Intergenic	ENSOCUG00000016038	.	-1.18655	-1.35656	Decreased peaks	Downregulated RNA
D85_vs_D0	12_144529291_144529491	Distal Intergenic	ENSOCUG00000016038	.	-2.76038	-1.35656	Decreased peaks	Downregulated RNA
D85_vs_D0	12_146054508_146054708	Distal Intergenic	ENSOCUG00000034944	.	-1.72833	-8.22226	Decreased peaks	Downregulated RNA
D85_vs_D0	12_146069161_146069361	Distal Intergenic	ENSOCUG00000034944	.	-2.29832	-8.22226	Decreased peaks	Downregulated RNA
D85_vs_D0	12_146118139_146118339	Distal Intergenic	ENSOCUG00000034944	.	-1.27213	-8.22226	Decreased peaks	Downregulated RNA
D85_vs_D0	12_146236625_146236825	Intron (ENSOCUT00000046896/ENSOCUG00000038045, intron 2 of 2)	ENSOCUG00000034944	.	1.70294	-8.22226	Increased peaks	Downregulated RNA
D85_vs_D0	12_150035827_150036027	Intron (ENSOCUT00000039013/ENSOCUG00000004222, intron 3 of 13)	ENSOCUG00000004222	SLC22A3	-1.95637	-1.1138	Decreased peaks	Downregulated RNA
D85_vs_D0	12_150066231_150066431	Intron (ENSOCUT00000039013/ENSOCUG00000004222, intron 7 of 13)	ENSOCUG00000004222	SLC22A3	-1.20451	-1.1138	Decreased peaks	Downregulated RNA
D85_vs_D0	12_150094660_150094860	Intron (ENSOCUT00000039013/ENSOCUG00000004222, intron 9 of 13)	ENSOCUG00000004222	SLC22A3	-1.06046	-1.1138	Decreased peaks	Downregulated RNA
D85_vs_D0	12_150102313_150102513	Intron (ENSOCUT00000039013/ENSOCUG00000004222, intron 11 of 13)	ENSOCUG00000004222	SLC22A3	-1.55195	-1.1138	Decreased peaks	Downregulated RNA
D85_vs_D0	13_3067798_3067998	Distal Intergenic	ENSOCUG00000028934	SCARNA3	1.05703	-2.54189	Increased peaks	Downregulated RNA
D85_vs_D0	13_3079684_3079884	Distal Intergenic	ENSOCUG00000028934	SCARNA3	1.33859	-2.54189	Increased peaks	Downregulated RNA
D85_vs_D0	13_3119697_3119897	Intron (ENSOCUT00000005468/ENSOCUG00000005463, intron 19 of 20)	ENSOCUG00000028934	SCARNA3	1.58151	-2.54189	Increased peaks	Downregulated RNA
D85_vs_D0	13_5242228_5242428	Intron (ENSOCUT00000037608/ENSOCUG00000039071, intron 1 of 3)	ENSOCUG00000039071	.	2.31513	-1.01491	Increased peaks	Downregulated RNA
D85_vs_D0	13_5345098_5345298	Intron (ENSOCUT00000037608/ENSOCUG00000039071, intron 1 of 3)	ENSOCUG00000039071	.	1.51569	-1.01491	Increased peaks	Downregulated RNA
D85_vs_D0	13_5967822_5968022	Intron (ENSOCUT00000036137/ENSOCUG00000005161, intron 8 of 17)	ENSOCUG00000005167	ANGPTL1	1.14827	1.55072	Increased peaks	Upregualted RNA
D85_vs_D0	13_5969338_5969538	Intron (ENSOCUT00000036137/ENSOCUG00000005161, intron 8 of 17)	ENSOCUG00000005167	ANGPTL1	1.02524	1.55072	Increased peaks	Upregualted RNA
D85_vs_D0	13_5993406_5993606	Intron (ENSOCUT00000036137/ENSOCUG00000005161, intron 14 of 17)	ENSOCUG00000005167	ANGPTL1	1.30103	1.55072	Increased peaks	Upregualted RNA
D85_vs_D0	13_5998568_5998768	Intron (ENSOCUT00000036137/ENSOCUG00000005161, intron 15 of 17)	ENSOCUG00000005167	ANGPTL1	1.30024	1.55072	Increased peaks	Upregualted RNA
D85_vs_D0	13_6018649_6018849	Distal Intergenic	ENSOCUG00000005167	ANGPTL1	1.6842	1.55072	Increased peaks	Upregualted RNA
D85_vs_D0	13_6038975_6039175	Distal Intergenic	ENSOCUG00000005167	ANGPTL1	1.24172	1.55072	Increased peaks	Upregualted RNA
D85_vs_D0	13_8120808_8121008	Promoter (2-3kb)	ENSOCUG00000003473	VIPR2	-1.59028	-1.81354	Decreased peaks	Downregulated RNA
D85_vs_D0	13_8155042_8155242	Intron (ENSOCUT00000003474/ENSOCUG00000003473, intron 2 of 12)	ENSOCUG00000003473	VIPR2	1.43107	-1.81354	Increased peaks	Downregulated RNA
D85_vs_D0	13_21744152_21744352	Intron (ENSOCUT00000016479/ENSOCUG00000016477, intron 8 of 15)	ENSOCUG00000026781	F5	1.07777	-1.94516	Increased peaks	Downregulated RNA
D85_vs_D0	13_23495122_23495322	Intron (ENSOCUT00000022793/ENSOCUG00000002788, intron 2 of 10)	ENSOCUG00000002788	FMO1	1.48112	5.02231	Increased peaks	Upregualted RNA
D85_vs_D0	13_23879983_23880183	Intron (ENSOCUT00000043044/ENSOCUG00000006867, intron 1 of 5)	ENSOCUG00000006867	ATP1B1	1.27208	-1.1028	Increased peaks	Downregulated RNA
D85_vs_D0	13_23917235_23917435	Distal Intergenic	ENSOCUG00000006867	ATP1B1	-1.58882	-1.1028	Decreased peaks	Downregulated RNA
D85_vs_D0	13_23960277_23960477	Distal Intergenic	ENSOCUG00000006867	ATP1B1	-1.75281	-1.1028	Decreased peaks	Downregulated RNA
D85_vs_D0	13_24289542_24289742	Promoter (<=1kb)	ENSOCUG00000005174	DPT	1.55813	3.54637	Increased peaks	Upregualted RNA
D85_vs_D0	13_24290742_24290942	Promoter (1-2kb)	ENSOCUG00000005174	DPT	1.99486	3.54637	Increased peaks	Upregualted RNA
D85_vs_D0	13_24291393_24291593	Promoter (1-2kb)	ENSOCUG00000005174	DPT	2.75047	3.54637	Increased peaks	Upregualted RNA
D85_vs_D0	13_24307830_24308030	Intron (ENSOCUT00000005172/ENSOCUG00000005174, intron 2 of 3)	ENSOCUG00000005174	DPT	-1.56427	3.54637	Decreased peaks	Upregualted RNA
D85_vs_D0	13_27022502_27022702	Intron (ENSOCUT00000008443/ENSOCUG00000008446, intron 1 of 6)	ENSOCUG00000008446	UCK2	1.10653	-2.00616	Increased peaks	Downregulated RNA
D85_vs_D0	13_27024543_27024743	Intron (ENSOCUT00000008443/ENSOCUG00000008446, intron 1 of 6)	ENSOCUG00000008446	UCK2	-1.6532	-2.00616	Decreased peaks	Downregulated RNA
D85_vs_D0	13_27243834_27244034	Intron (ENSOCUT00000045899/ENSOCUG00000010376, intron 4 of 4)	ENSOCUG00000010376	MGST3	1.89688	1.03167	Increased peaks	Upregualted RNA
D85_vs_D0	13_29866419_29866619	Distal Intergenic	ENSOCUG00000005204	RGS4	1.35927	1.49585	Increased peaks	Upregualted RNA
D85_vs_D0	13_29872478_29872678	Distal Intergenic	ENSOCUG00000005204	RGS4	1.57296	1.49585	Increased peaks	Upregualted RNA
D85_vs_D0	13_29897958_29898158	Promoter (1-2kb)	ENSOCUG00000005204	RGS4	1.87921	1.49585	Increased peaks	Upregualted RNA
D85_vs_D0	13_29899447_29899647	Promoter (<=1kb)	ENSOCUG00000005204	RGS4	1.5645	1.49585	Increased peaks	Upregualted RNA
D85_vs_D0	13_30048941_30049141	Promoter (<=1kb)	ENSOCUG00000005204	RGS4	1.35961	1.49585	Increased peaks	Upregualted RNA
D85_vs_D0	13_30164226_30164426	Distal Intergenic	ENSOCUG00000011443	DDR2	1.46471	1.12885	Increased peaks	Upregualted RNA
D85_vs_D0	13_30214123_30214323	Exon (ENSOCUT00000011449/ENSOCUG00000011443, exon 14 of 19)	ENSOCUG00000011443	DDR2	1.04271	1.12885	Increased peaks	Upregualted RNA
D85_vs_D0	13_30255943_30256143	Intron (ENSOCUT00000047361/ENSOCUG00000011443, intron 2 of 15)	ENSOCUG00000011443	DDR2	-1.92553	1.12885	Decreased peaks	Upregualted RNA
D85_vs_D0	13_30267252_30267452	Intron (ENSOCUT00000047361/ENSOCUG00000011443, intron 1 of 15)	ENSOCUG00000011443	DDR2	1.14862	1.12885	Increased peaks	Upregualted RNA
D85_vs_D0	13_30268839_30269039	Intron (ENSOCUT00000047361/ENSOCUG00000011443, intron 1 of 15)	ENSOCUG00000011443	DDR2	2.10989	1.12885	Increased peaks	Upregualted RNA
D85_vs_D0	13_30282709_30282909	Intron (ENSOCUT00000047361/ENSOCUG00000011443, intron 1 of 15)	ENSOCUG00000011443	DDR2	1.69615	1.12885	Increased peaks	Upregualted RNA
D85_vs_D0	13_30294157_30294357	Intron (ENSOCUT00000047361/ENSOCUG00000011443, intron 1 of 15)	ENSOCUG00000011443	DDR2	2.40254	1.12885	Increased peaks	Upregualted RNA
D85_vs_D0	13_30294817_30295017	Intron (ENSOCUT00000047361/ENSOCUG00000011443, intron 1 of 15)	ENSOCUG00000011443	DDR2	1.07282	1.12885	Increased peaks	Upregualted RNA
D85_vs_D0	13_30296674_30296874	Intron (ENSOCUT00000047361/ENSOCUG00000011443, intron 1 of 15)	ENSOCUG00000011443	DDR2	2.01708	1.12885	Increased peaks	Upregualted RNA
D85_vs_D0	13_30302503_30302703	Intron (ENSOCUT00000047361/ENSOCUG00000011443, intron 1 of 15)	ENSOCUG00000011443	DDR2	1.13256	1.12885	Increased peaks	Upregualted RNA
D85_vs_D0	13_30312206_30312406	Intron (ENSOCUT00000047361/ENSOCUG00000011443, intron 1 of 15)	ENSOCUG00000011443	DDR2	1.5235	1.12885	Increased peaks	Upregualted RNA
D85_vs_D0	13_30339393_30339593	Intron (ENSOCUT00000047361/ENSOCUG00000011443, intron 1 of 15)	ENSOCUG00000011443	DDR2	1.28176	1.12885	Increased peaks	Upregualted RNA
D85_vs_D0	13_30437224_30437424	Intron (ENSOCUT00000015582/ENSOCUG00000015579, intron 3 of 10)	ENSOCUG00000015579	UAP1	1.93166	1.21143	Increased peaks	Upregualted RNA
D85_vs_D0	13_31189433_31189633	Intron (ENSOCUT00000007931/ENSOCUG00000007930, intron 14 of 15)	ENSOCUG00000007930	ATF6	1.54312	-1.12807	Increased peaks	Downregulated RNA
D85_vs_D0	13_31212019_31212219	Intron (ENSOCUT00000007931/ENSOCUG00000007930, intron 14 of 15)	ENSOCUG00000007930	ATF6	1.82798	-1.12807	Increased peaks	Downregulated RNA
D85_vs_D0	13_31213653_31213853	Intron (ENSOCUT00000007931/ENSOCUG00000007930, intron 14 of 15)	ENSOCUG00000007930	ATF6	1.89279	-1.12807	Increased peaks	Downregulated RNA
D85_vs_D0	13_31420335_31420535	Promoter (<=1kb)	ENSOCUG00000011685	.	1.27476	1.8911	Increased peaks	Upregualted RNA
D85_vs_D0	13_31869335_31869535	Promoter (<=1kb)	ENSOCUG00000002380	NIT1	1.22914	1.68947	Increased peaks	Upregualted RNA
D85_vs_D0	13_34231997_34232197	Intron (ENSOCUT00000026729/ENSOCUG00000024795, intron 1 of 6)	ENSOCUG00000024795	MNDA	1.87397	1.54546	Increased peaks	Upregualted RNA
D85_vs_D0	13_34418454_34418654	Exon (ENSOCUT00000007777/ENSOCUG00000007762, exon 7 of 51)	ENSOCUG00000007762	SPTA1	-1.41695	-1.76598	Decreased peaks	Downregulated RNA
D85_vs_D0	13_34732215_34732415	Promoter (1-2kb)	ENSOCUG00000013956	.	-2.37887	3.508	Decreased peaks	Upregualted RNA
D85_vs_D0	13_34744615_34744815	Promoter (<=1kb)	ENSOCUG00000036578	.	-1.42019	5.75764	Decreased peaks	Upregualted RNA
D85_vs_D0	13_34756296_34756496	Distal Intergenic	ENSOCUG00000036578	.	-1.56407	5.75764	Decreased peaks	Upregualted RNA
D85_vs_D0	13_38933350_38933550	Intron (ENSOCUT00000059852/ENSOCUG00000024096, intron 2 of 2)	ENSOCUG00000024096	.	1.81997	1.19184	Increased peaks	Upregualted RNA
D85_vs_D0	13_38944018_38944218	Intron (ENSOCUT00000059852/ENSOCUG00000024096, intron 2 of 2)	ENSOCUG00000024096	.	1.03764	1.19184	Increased peaks	Upregualted RNA
D85_vs_D0	13_40366339_40366539	Promoter (1-2kb)	ENSOCUG00000022907	RORC	1.21238	-2.41547	Increased peaks	Downregulated RNA
D85_vs_D0	13_40808975_40809175	Promoter (2-3kb)	ENSOCUG00000003371	SELENBP1	1.25295	1.31433	Increased peaks	Upregualted RNA
D85_vs_D0	13_40811342_40811542	Promoter (<=1kb)	ENSOCUG00000003371	SELENBP1	1.17754	1.31433	Increased peaks	Upregualted RNA
D85_vs_D0	13_40813480_40813680	Promoter (<=1kb)	ENSOCUG00000003371	SELENBP1	1.1083	1.31433	Increased peaks	Upregualted RNA
D85_vs_D0	13_40821159_40821359	Distal Intergenic	ENSOCUG00000003371	SELENBP1	1.79064	1.31433	Increased peaks	Upregualted RNA
D85_vs_D0	13_40822234_40822434	Distal Intergenic	ENSOCUG00000003371	SELENBP1	2.17194	1.31433	Increased peaks	Upregualted RNA
D85_vs_D0	13_41749203_41749403	Intron (ENSOCUT00000030405/ENSOCUG00000027120, intron 1 of 1)	ENSOCUG00000027120	.	1.32727	1.44444	Increased peaks	Upregualted RNA
D85_vs_D0	13_41757652_41757852	Promoter (<=1kb)	ENSOCUG00000027120	.	1.14626	1.44444	Increased peaks	Upregualted RNA
D85_vs_D0	13_42167443_42167643	Promoter (1-2kb)	ENSOCUG00000027315	.	1.00738	2.69645	Increased peaks	Upregualted RNA
D85_vs_D0	13_42170131_42170331	Promoter (<=1kb)	ENSOCUG00000027315	.	1.7036	2.69645	Increased peaks	Upregualted RNA
D85_vs_D0	13_42180124_42180324	Promoter (<=1kb)	ENSOCUG00000031190	.	1.22236	2.47925	Increased peaks	Upregualted RNA
D85_vs_D0	13_42246648_42246848	Distal Intergenic	ENSOCUG00000003403	.	1.71037	1.23983	Increased peaks	Upregualted RNA
D85_vs_D0	13_42671533_42671733	Promoter (<=1kb)	ENSOCUG00000021094	U1	1.60483	-2.58261	Increased peaks	Downregulated RNA
D85_vs_D0	13_42738277_42738477	Promoter (1-2kb)	ENSOCUG00000003010	TXNIP	1.22767	-1.58791	Increased peaks	Downregulated RNA
D85_vs_D0	13_42739652_42739852	Promoter (2-3kb)	ENSOCUG00000003010	TXNIP	1.02557	-1.58791	Increased peaks	Downregulated RNA
D85_vs_D0	13_42740830_42741030	Distal Intergenic	ENSOCUG00000003010	TXNIP	1.57672	-1.58791	Increased peaks	Downregulated RNA
D85_vs_D0	13_42846362_42846562	Promoter (<=1kb)	ENSOCUG00000002128	ANKRD35	1.19466	2.40187	Increased peaks	Upregualted RNA
D85_vs_D0	13_43918245_43918445	Promoter (<=1kb)	ENSOCUG00000009330	FMO5	1.06798	-2.21615	Increased peaks	Downregulated RNA
D85_vs_D0	13_47361404_47361604	Intron (ENSOCUT00000000608/ENSOCUG00000000608, intron 1 of 8)	ENSOCUG00000000608	PTGFRN	1.89927	1.21235	Increased peaks	Upregualted RNA
D85_vs_D0	13_47369628_47369828	Intron (ENSOCUT00000000608/ENSOCUG00000000608, intron 1 of 8)	ENSOCUG00000000608	PTGFRN	-1.17336	1.21235	Decreased peaks	Upregualted RNA
D85_vs_D0	13_47372385_47372585	Intron (ENSOCUT00000000608/ENSOCUG00000000608, intron 1 of 8)	ENSOCUG00000000608	PTGFRN	2.12828	1.21235	Increased peaks	Upregualted RNA
D85_vs_D0	13_47379388_47379588	Intron (ENSOCUT00000000608/ENSOCUG00000000608, intron 1 of 8)	ENSOCUG00000000608	PTGFRN	1.38369	1.21235	Increased peaks	Upregualted RNA
D85_vs_D0	13_47411013_47411213	Distal Intergenic	ENSOCUG00000000608	PTGFRN	1.41098	1.21235	Increased peaks	Upregualted RNA
D85_vs_D0	13_47427377_47427577	Distal Intergenic	ENSOCUG00000000608	PTGFRN	1.34353	1.21235	Increased peaks	Upregualted RNA
D85_vs_D0	13_47436644_47436844	Distal Intergenic	ENSOCUG00000000608	PTGFRN	1.58063	1.21235	Increased peaks	Upregualted RNA
D85_vs_D0	13_47492168_47492368	Distal Intergenic	ENSOCUG00000008474	CD2	1.31724	3.46862	Increased peaks	Upregualted RNA
D85_vs_D0	13_48073587_48073787	Distal Intergenic	ENSOCUG00000015382	MAB21L3	-1.41039	-1.99024	Decreased peaks	Downregulated RNA
D85_vs_D0	13_48121092_48121292	Distal Intergenic	ENSOCUG00000015382	MAB21L3	1.03175	-1.99024	Increased peaks	Downregulated RNA
D85_vs_D0	13_48147030_48147230	Distal Intergenic	ENSOCUG00000015382	MAB21L3	-1.23568	-1.99024	Decreased peaks	Downregulated RNA
D85_vs_D0	13_48216026_48216226	Intron (ENSOCUT00000015368/ENSOCUG00000015370, intron 11 of 12)	ENSOCUG00000015382	MAB21L3	1.37061	-1.99024	Increased peaks	Downregulated RNA
D85_vs_D0	13_48463636_48463836	Promoter (<=1kb)	ENSOCUG00000010594	CASQ2	-2.04604	-3.28215	Decreased peaks	Downregulated RNA
D85_vs_D0	13_48507782_48507982	Intron (ENSOCUT00000010596/ENSOCUG00000010594, intron 5 of 11)	ENSOCUG00000010594	CASQ2	-1.49143	-3.28215	Decreased peaks	Downregulated RNA
D85_vs_D0	13_50339785_50339985	Promoter (1-2kb)	ENSOCUG00000003763	PTPN22	2.48834	1.32958	Increased peaks	Upregualted RNA
D85_vs_D0	13_50352974_50353174	Intron (ENSOCUT00000053553/ENSOCUG00000003763, intron 6 of 6)	ENSOCUG00000003763	PTPN22	1.16363	1.32958	Increased peaks	Upregualted RNA
D85_vs_D0	13_51636428_51636628	Intron (ENSOCUT00000000267/ENSOCUG00000000269, intron 14 of 16)	ENSOCUG00000000266	WNT2B	-1.48436	-1.76554	Decreased peaks	Downregulated RNA
D85_vs_D0	13_53272678_53272878	Distal Intergenic	ENSOCUG00000014420	CD53	-1.39811	1.21854	Decreased peaks	Upregualted RNA
D85_vs_D0	13_53951177_53951377	Promoter (1-2kb)	ENSOCUG00000002431	KCNC4	-1.52014	-4.56019	Decreased peaks	Downregulated RNA
D85_vs_D0	13_54456165_54456365	Intron (ENSOCUT00000050459/ENSOCUG00000023703, intron 3 of 7)	ENSOCUG00000023448	GSTM2	1.8508	1.481	Increased peaks	Upregualted RNA
D85_vs_D0	13_54465337_54465537	Intron (ENSOCUT00000050459/ENSOCUG00000023703, intron 3 of 7)	ENSOCUG00000023448	GSTM2	2.11267	1.481	Increased peaks	Upregualted RNA
D85_vs_D0	13_54527371_54527571	Intron (ENSOCUT00000043156/ENSOCUG00000023448, intron 2 of 8)	ENSOCUG00000023448	GSTM2	1.50318	1.481	Increased peaks	Upregualted RNA
D85_vs_D0	13_54532912_54533112	Intron (ENSOCUT00000043156/ENSOCUG00000023448, intron 2 of 8)	ENSOCUG00000023448	GSTM2	1.10251	1.481	Increased peaks	Upregualted RNA
D85_vs_D0	13_54558102_54558302	Distal Intergenic	ENSOCUG00000023448	GSTM2	-1.21661	1.481	Decreased peaks	Upregualted RNA
D85_vs_D0	13_54907282_54907482	Distal Intergenic	ENSOCUG00000027208	MYBPHL	1.0786	1.41979	Increased peaks	Upregualted RNA
D85_vs_D0	13_60534099_60534299	Distal Intergenic	ENSOCUG00000027011	.	-1.19407	-2.95866	Decreased peaks	Downregulated RNA
D85_vs_D0	13_60923532_60923732	Distal Intergenic	ENSOCUG00000013367	COL11A1	-1.42886	-2.9288	Decreased peaks	Downregulated RNA
D85_vs_D0	13_60992738_60992938	Distal Intergenic	ENSOCUG00000013367	COL11A1	-2.03585	-2.9288	Decreased peaks	Downregulated RNA
D85_vs_D0	13_61028770_61028970	Distal Intergenic	ENSOCUG00000013367	COL11A1	-1.3193	-2.9288	Decreased peaks	Downregulated RNA
D85_vs_D0	13_61206129_61206329	Intron (ENSOCUT00000013398/ENSOCUG00000013367, intron 42 of 66)	ENSOCUG00000013367	COL11A1	-1.63709	-2.9288	Decreased peaks	Downregulated RNA
D85_vs_D0	13_62932422_62932622	Distal Intergenic	ENSOCUG00000015574	S1PR1	-1.13814	-1.12048	Decreased peaks	Downregulated RNA
D85_vs_D0	13_62950609_62950809	Distal Intergenic	ENSOCUG00000015574	S1PR1	-1.5461	-1.12048	Decreased peaks	Downregulated RNA
D85_vs_D0	13_63462290_63462490	Promoter (<=1kb)	ENSOCUG00000011697	VCAM1	1.45705	1.06564	Increased peaks	Upregualted RNA
D85_vs_D0	13_64176665_64176865	Promoter (2-3kb)	ENSOCUG00000011973	.	-1.72611	-2.06572	Decreased peaks	Downregulated RNA
D85_vs_D0	13_70567216_70567416	Distal Intergenic	ENSOCUG00000013796	GCLM	-1.24696	-1.65525	Decreased peaks	Downregulated RNA
D85_vs_D0	13_70741286_70741486	Distal Intergenic	ENSOCUG00000015440	BCAR3	1.14341	1.44438	Increased peaks	Upregualted RNA
D85_vs_D0	13_70800957_70801157	Distal Intergenic	ENSOCUG00000015440	BCAR3	-1.24405	1.44438	Decreased peaks	Upregualted RNA
D85_vs_D0	13_70881018_70881218	Promoter (<=1kb)	ENSOCUG00000015440	BCAR3	1.25169	1.44438	Increased peaks	Upregualted RNA
D85_vs_D0	13_70881665_70881865	Promoter (1-2kb)	ENSOCUG00000015440	BCAR3	2.00989	1.44438	Increased peaks	Upregualted RNA
D85_vs_D0	13_74598026_74598226	Intron (ENSOCUT00000029255/ENSOCUG00000022362, intron 1 of 2)	ENSOCUG00000022362	LRRC8D	-1.27621	-1.1093	Decreased peaks	Downregulated RNA
D85_vs_D0	13_74613029_74613229	Intron (ENSOCUT00000029255/ENSOCUG00000022362, intron 1 of 2)	ENSOCUG00000022362	LRRC8D	-1.64065	-1.1093	Decreased peaks	Downregulated RNA
D85_vs_D0	13_74638741_74638941	Intron (ENSOCUT00000029255/ENSOCUG00000022362, intron 1 of 2)	ENSOCUG00000022362	LRRC8D	-1.49416	-1.1093	Decreased peaks	Downregulated RNA
D85_vs_D0	13_74950656_74950856	Exon (ENSOCUT00000010778/ENSOCUG00000010780, exon 3 of 6)	ENSOCUG00000010780	LRRC8B	-1.52552	1.14377	Decreased peaks	Upregualted RNA
D85_vs_D0	13_74965537_74965737	Intron (ENSOCUT00000010778/ENSOCUG00000010780, intron 1 of 5)	ENSOCUG00000010780	LRRC8B	-2.42435	1.14377	Decreased peaks	Upregualted RNA
D85_vs_D0	13_75072962_75073162	Promoter (2-3kb)	ENSOCUG00000023473	.	1.34599	3.17864	Increased peaks	Upregualted RNA
D85_vs_D0	13_75111551_75111751	Intron (ENSOCUT00000023594/ENSOCUG00000023473, intron 1 of 10)	ENSOCUG00000023473	.	-1.47079	3.17864	Decreased peaks	Upregualted RNA
D85_vs_D0	13_75189685_75189885	Intron (ENSOCUT00000037968/ENSOCUG00000014931, intron 11 of 11)	ENSOCUG00000014931	.	-1.59295	2.27716	Decreased peaks	Upregualted RNA
D85_vs_D0	13_75216014_75216214	Intron (ENSOCUT00000037968/ENSOCUG00000014931, intron 11 of 11)	ENSOCUG00000014931	.	-1.43158	2.27716	Decreased peaks	Upregualted RNA
D85_vs_D0	13_75463775_75463975	Intron (ENSOCUT00000052372/ENSOCUG00000003764, intron 9 of 11)	ENSOCUG00000003764	.	-1.02033	2.30985	Decreased peaks	Upregualted RNA
D85_vs_D0	13_75464990_75465190	Exon (ENSOCUT00000062831/ENSOCUG00000003764, exon 10 of 14)	ENSOCUG00000003764	.	-1.30602	2.30985	Decreased peaks	Upregualted RNA
D85_vs_D0	13_75474824_75475024	Intron (ENSOCUT00000052372/ENSOCUG00000003764, intron 9 of 11)	ENSOCUG00000003764	.	-1.13242	2.30985	Decreased peaks	Upregualted RNA
D85_vs_D0	13_75475526_75475726	Intron (ENSOCUT00000052372/ENSOCUG00000003764, intron 9 of 11)	ENSOCUG00000003764	.	-1.12633	2.30985	Decreased peaks	Upregualted RNA
D85_vs_D0	13_75476812_75477012	Intron (ENSOCUT00000052372/ENSOCUG00000003764, intron 9 of 11)	ENSOCUG00000003764	.	-1.27187	2.30985	Decreased peaks	Upregualted RNA
D85_vs_D0	13_75504637_75504837	Intron (ENSOCUT00000052372/ENSOCUG00000003764, intron 7 of 11)	ENSOCUG00000003764	.	-1.4351	2.30985	Decreased peaks	Upregualted RNA
D85_vs_D0	13_75507303_75507503	Intron (ENSOCUT00000052372/ENSOCUG00000003764, intron 6 of 11)	ENSOCUG00000003764	.	-1.56401	2.30985	Decreased peaks	Upregualted RNA
D85_vs_D0	13_75515243_75515443	Intron (ENSOCUT00000052372/ENSOCUG00000003764, intron 1 of 11)	ENSOCUG00000003764	.	-1.26144	2.30985	Decreased peaks	Upregualted RNA
D85_vs_D0	13_75516167_75516367	Intron (ENSOCUT00000052372/ENSOCUG00000003764, intron 1 of 11)	ENSOCUG00000003764	.	-1.11345	2.30985	Decreased peaks	Upregualted RNA
D85_vs_D0	13_75527701_75527901	Intron (ENSOCUT00000003764/ENSOCUG00000003764, intron 1 of 9)	ENSOCUG00000003764	.	1.45159	2.30985	Increased peaks	Upregualted RNA
D85_vs_D0	13_75537910_75538110	Intron (ENSOCUT00000003764/ENSOCUG00000003764, intron 1 of 9)	ENSOCUG00000003764	.	-1.35388	2.30985	Decreased peaks	Upregualted RNA
D85_vs_D0	13_75549789_75549989	Intron (ENSOCUT00000003764/ENSOCUG00000003764, intron 1 of 9)	ENSOCUG00000003764	.	-1.11339	2.30985	Decreased peaks	Upregualted RNA
D85_vs_D0	13_75551469_75551669	Exon (ENSOCUT00000012504/ENSOCUG00000003764, exon 6 of 12)	ENSOCUG00000003764	.	-1.16384	2.30985	Decreased peaks	Upregualted RNA
D85_vs_D0	13_75622378_75622578	Promoter (1-2kb)	ENSOCUG00000008656	.	1.27164	3.63687	Increased peaks	Upregualted RNA
D85_vs_D0	13_75635546_75635746	Promoter (<=1kb)	ENSOCUG00000017251	GBP1	1.28269	5.26479	Increased peaks	Upregualted RNA
D85_vs_D0	13_79425269_79425469	Intron (ENSOCUT00000042855/ENSOCUG00000005249, intron 1 of 5)	ENSOCUG00000005249	DDAH1	1.1998	-1.23749	Increased peaks	Downregulated RNA
D85_vs_D0	13_79440259_79440459	Intron (ENSOCUT00000042855/ENSOCUG00000005249, intron 1 of 5)	ENSOCUG00000005249	DDAH1	-1.51104	-1.23749	Decreased peaks	Downregulated RNA
D85_vs_D0	13_86235627_86235827	Distal Intergenic	ENSOCUG00000036376	.	-1.24017	-1.57578	Decreased peaks	Downregulated RNA
D85_vs_D0	13_86242699_86242899	Distal Intergenic	ENSOCUG00000036376	.	1.57331	-1.57578	Increased peaks	Downregulated RNA
D85_vs_D0	13_86272152_86272352	Distal Intergenic	ENSOCUG00000036376	.	-2.23378	-1.57578	Decreased peaks	Downregulated RNA
D85_vs_D0	13_86312480_86312680	Distal Intergenic	ENSOCUG00000011390	ADGRL4	1.50483	-1.1852	Increased peaks	Downregulated RNA
D85_vs_D0	13_86418131_86418331	Intron (ENSOCUT00000011391/ENSOCUG00000011390, intron 2 of 15)	ENSOCUG00000011390	ADGRL4	1.26168	-1.1852	Increased peaks	Downregulated RNA
D85_vs_D0	13_86451855_86452055	Intron (ENSOCUT00000011391/ENSOCUG00000011390, intron 9 of 15)	ENSOCUG00000011390	ADGRL4	-1.60446	-1.1852	Decreased peaks	Downregulated RNA
D85_vs_D0	13_86777185_86777385	Distal Intergenic	ENSOCUG00000024378	IFI44L	1.61958	2.99496	Increased peaks	Upregualted RNA
D85_vs_D0	13_86964010_86964210	Distal Intergenic	ENSOCUG00000002522	PTGFR	-1.40095	2.4788	Decreased peaks	Upregualted RNA
D85_vs_D0	13_89903254_89903454	Promoter (1-2kb)	ENSOCUG00000013662	ACADM	1.43089	-1.86963	Increased peaks	Downregulated RNA
D85_vs_D0	13_89942444_89942644	Distal Intergenic	ENSOCUG00000013662	ACADM	-1.43175	-1.86963	Decreased peaks	Downregulated RNA
D85_vs_D0	13_89976241_89976441	Distal Intergenic	ENSOCUG00000013662	ACADM	-1.50393	-1.86963	Decreased peaks	Downregulated RNA
D85_vs_D0	13_91412075_91412275	Intron (ENSOCUT00000003004/ENSOCUG00000003001, intron 9 of 24)	ENSOCUG00000003001	TNNI3K	-1.44594	1.49222	Decreased peaks	Upregualted RNA
D85_vs_D0	13_93370048_93370248	Distal Intergenic	ENSOCUG00000008285	NEGR1	-1.6852	1.23455	Decreased peaks	Upregualted RNA
D85_vs_D0	13_93503000_93503200	Distal Intergenic	ENSOCUG00000008285	NEGR1	-1.61163	1.23455	Decreased peaks	Upregualted RNA
D85_vs_D0	13_93504141_93504341	Distal Intergenic	ENSOCUG00000008285	NEGR1	-1.28052	1.23455	Decreased peaks	Upregualted RNA
D85_vs_D0	13_93545881_93546081	Distal Intergenic	ENSOCUG00000008285	NEGR1	-1.41779	1.23455	Decreased peaks	Upregualted RNA
D85_vs_D0	13_93647339_93647539	Distal Intergenic	ENSOCUG00000008285	NEGR1	-1.27839	1.23455	Decreased peaks	Upregualted RNA
D85_vs_D0	13_93716711_93716911	Intron (ENSOCUT00000008286/ENSOCUG00000008285, intron 1 of 6)	ENSOCUG00000008285	NEGR1	1.07084	1.23455	Increased peaks	Upregualted RNA
D85_vs_D0	13_93767446_93767646	Intron (ENSOCUT00000008286/ENSOCUG00000008285, intron 1 of 6)	ENSOCUG00000008285	NEGR1	-1.63192	1.23455	Decreased peaks	Upregualted RNA
D85_vs_D0	13_93819986_93820186	Intron (ENSOCUT00000008286/ENSOCUG00000008285, intron 1 of 6)	ENSOCUG00000008285	NEGR1	-1.5452	1.23455	Decreased peaks	Upregualted RNA
D85_vs_D0	13_96141004_96141204	Distal Intergenic	ENSOCUG00000001980	.	-1.29676	2.43873	Decreased peaks	Upregualted RNA
D85_vs_D0	13_96167826_96168026	Distal Intergenic	ENSOCUG00000001980	.	-1.61493	2.43873	Decreased peaks	Upregualted RNA
D85_vs_D0	13_107583288_107583488	Distal Intergenic	ENSOCUG00000000936	.	1.54828	-2.40022	Increased peaks	Downregulated RNA
D85_vs_D0	13_107627156_107627356	Distal Intergenic	ENSOCUG00000000936	.	1.044	-2.40022	Increased peaks	Downregulated RNA
D85_vs_D0	13_107749145_107749345	Distal Intergenic	ENSOCUG00000000936	.	1.52792	-2.40022	Increased peaks	Downregulated RNA
D85_vs_D0	13_112085931_112086131	Intron (ENSOCUT00000005192/ENSOCUG00000005190, intron 6 of 8)	ENSOCUG00000005190	DHCR24	1.86187	2.83841	Increased peaks	Upregualted RNA
D85_vs_D0	13_113617666_113617866	Distal Intergenic	ENSOCUG00000016639	CPT2	-1.1362	-1.33084	Decreased peaks	Downregulated RNA
D85_vs_D0	13_113754736_113754936	5' UTR	ENSOCUG00000002555	SCP2	1.86112	-1.97472	Increased peaks	Downregulated RNA
D85_vs_D0	13_115158008_115158208	Distal Intergenic	ENSOCUG00000023504	.	1.17682	6.3147	Increased peaks	Upregualted RNA
D85_vs_D0	13_118074455_118074655	Intron (ENSOCUT00000006463/ENSOCUG00000006460, intron 7 of 10)	ENSOCUG00000008704	SPATA6	-2.79455	1.96251	Decreased peaks	Upregualted RNA
D85_vs_D0	13_118104879_118105079	Intron (ENSOCUT00000006463/ENSOCUG00000006460, intron 8 of 10)	ENSOCUG00000008704	SPATA6	-1.68673	1.96251	Decreased peaks	Upregualted RNA
D85_vs_D0	13_118204072_118204272	Distal Intergenic	ENSOCUG00000008704	SPATA6	1.14427	1.96251	Increased peaks	Upregualted RNA
D85_vs_D0	13_118695288_118695488	Distal Intergenic	ENSOCUG00000035774	TRABD2B	1.31327	2.62213	Increased peaks	Upregualted RNA
D85_vs_D0	13_118708060_118708260	Distal Intergenic	ENSOCUG00000035774	TRABD2B	1.01747	2.62213	Increased peaks	Upregualted RNA
D85_vs_D0	13_118727947_118728147	Distal Intergenic	ENSOCUG00000035774	TRABD2B	1.11372	2.62213	Increased peaks	Upregualted RNA
D85_vs_D0	13_118778233_118778433	Intron (ENSOCUT00000063215/ENSOCUG00000035774, intron 2 of 7)	ENSOCUG00000035774	TRABD2B	-1.88101	2.62213	Decreased peaks	Upregualted RNA
D85_vs_D0	13_118822075_118822275	Intron (ENSOCUT00000063215/ENSOCUG00000035774, intron 2 of 7)	ENSOCUG00000035774	TRABD2B	-1.45946	2.62213	Decreased peaks	Upregualted RNA
D85_vs_D0	13_118883532_118883732	Intron (ENSOCUT00000063215/ENSOCUG00000035774, intron 2 of 7)	ENSOCUG00000032819	.	1.14613	3.79362	Increased peaks	Upregualted RNA
D85_vs_D0	13_118921951_118922151	Intron (ENSOCUT00000063215/ENSOCUG00000035774, intron 4 of 7)	ENSOCUG00000032819	.	-1.06321	3.79362	Decreased peaks	Upregualted RNA
D85_vs_D0	13_118952445_118952645	Intron (ENSOCUT00000061915/ENSOCUG00000032819, intron 1 of 1)	ENSOCUG00000032819	.	1.34867	3.79362	Increased peaks	Upregualted RNA
D85_vs_D0	13_119809734_119809934	Distal Intergenic	ENSOCUG00000011201	CYP4B1	-1.90243	-3.21059	Decreased peaks	Downregulated RNA
D85_vs_D0	13_121942772_121942972	Promoter (<=1kb)	ENSOCUG00000024452	.	1.04412	2.0519	Increased peaks	Upregualted RNA
D85_vs_D0	13_121966867_121967067	Intron (ENSOCUT00000029348/ENSOCUG00000024452, intron 3 of 4)	ENSOCUG00000024452	.	1.5516	2.0519	Increased peaks	Upregualted RNA
D85_vs_D0	13_121986623_121986823	Intron (ENSOCUT00000023975/ENSOCUG00000016810, intron 3 of 13)	ENSOCUG00000024452	.	1.07774	2.0519	Increased peaks	Upregualted RNA
D85_vs_D0	13_125927820_125928020	Distal Intergenic	ENSOCUG00000014068	RIMS3	-1.67776	-6.29489	Decreased peaks	Downregulated RNA
D85_vs_D0	13_125940996_125941196	Intron (ENSOCUT00000014064/ENSOCUG00000014068, intron 3 of 5)	ENSOCUG00000014068	RIMS3	-1.36184	-6.29489	Decreased peaks	Downregulated RNA
D85_vs_D0	13_126548762_126548962	Distal Intergenic	ENSOCUG00000001028	MFSD2A	-2.59715	-2.96251	Decreased peaks	Downregulated RNA
D85_vs_D0	13_129625246_129625446	Distal Intergenic	ENSOCUG00000036302	.	-1.84381	-4.26451	Decreased peaks	Downregulated RNA
D85_vs_D0	13_129652871_129653071	Distal Intergenic	ENSOCUG00000036302	.	1.59598	-4.26451	Increased peaks	Downregulated RNA
D85_vs_D0	13_129796461_129796661	Distal Intergenic	ENSOCUG00000033142	.	1.90869	1.92254	Increased peaks	Upregualted RNA
D85_vs_D0	13_129825034_129825234	Promoter (<=1kb)	ENSOCUG00000033142	.	1.73045	1.92254	Increased peaks	Upregualted RNA
D85_vs_D0	13_130498614_130498814	Distal Intergenic	ENSOCUG00000029367	C1QA	-1.76635	2.16692	Decreased peaks	Upregualted RNA
D85_vs_D0	13_133985901_133986101	Promoter (<=1kb)	ENSOCUG00000015315	ALDH4A1	1.33024	1.59502	Increased peaks	Upregualted RNA
D85_vs_D0	13_134843705_134843905	Distal Intergenic	ENSOCUG00000014608	FABP3	1.15121	-3.57177	Increased peaks	Downregulated RNA
D85_vs_D0	13_137966109_137966309	Distal Intergenic	ENSOCUG00000024448	U1	2.41197	-1.54136	Increased peaks	Downregulated RNA
D85_vs_D0	13_139597072_139597272	Distal Intergenic	ENSOCUG00000026310	CASZ1	2.57012	-1.67141	Increased peaks	Downregulated RNA
D85_vs_D0	13_139659999_139660199	Distal Intergenic	ENSOCUG00000026310	CASZ1	1.11743	-1.67141	Increased peaks	Downregulated RNA
D85_vs_D0	13_139705684_139705884	Distal Intergenic	ENSOCUG00000026310	CASZ1	1.33631	-1.67141	Increased peaks	Downregulated RNA
D85_vs_D0	13_139707916_139708116	Distal Intergenic	ENSOCUG00000026310	CASZ1	1.5181	-1.67141	Increased peaks	Downregulated RNA
[truncated: 12,836 more rows]
