# Supplementary material for: Dynamics of transcriptome and chromatin accessibility revealed sequential regulation of potential transcription factors during the brown adipose tissue whitening in rabbits
Source: Front Cell Dev Biol. 2022 Sep 26;10:981661. doi: 10.3389/fcell.2022.981661 (PMC9548568; doi:10.3389/fcell.2022.981661)
Supplement: Supplementary file 5 [file Table4.XLSX]

## Sheet: Sheet1
chromosome	start	end
1	1366	1566
1	2439	2639
1	11508	11708
1	15801	16001
1	20935	21135
1	30458	30658
1	43452	43652
1	52538	52738
1	74993	75193
1	100927	101127
1	125772	125972
1	170074	170274
1	192866	193066
1	217231	217431
1	235655	235855
1	245044	245244
1	264593	264793
1	289559	289759
1	293534	293734
1	315199	315399
1	321730	321930
1	330462	330662
1	352042	352242
1	355002	355202
1	361668	361868
1	394161	394361
1	405996	406196
1	407479	407679
1	416454	416654
1	443201	443401
1	443987	444187
1	453434	453634
1	456016	456216
1	477820	478020
1	488271	488471
1	494764	494964
1	500128	500328
1	501222	501422
1	504966	505166
1	512115	512315
1	536719	536919
1	538922	539122
1	547659	547859
1	558210	558410
1	561340	561540
1	581491	581691
1	584349	584549
1	594684	594884
1	610649	610849
1	612249	612449
1	613419	613619
1	619003	619203
1	632119	632319
1	637835	638035
1	638407	638607
1	660966	661166
1	674088	674288
1	707172	707372
1	726385	726585
1	728169	728369
1	733867	734067
1	766458	766658
1	773838	774038
1	790453	790653
1	853960	854160
1	869098	869298
1	879227	879427
1	888509	888709
1	913444	913644
1	939993	940193
1	948123	948323
1	956310	956510
1	980526	980726
1	984184	984384
1	1015703	1015903
1	1033507	1033707
1	1125973	1126173
1	1131771	1131971
1	1132374	1132574
1	1137772	1137972
1	1142784	1142984
1	1147941	1148141
1	1162567	1162767
1	1165741	1165941
1	1167027	1167227
1	1172259	1172459
1	1205853	1206053
1	1213253	1213453
1	1216044	1216244
1	1242247	1242447
1	1246164	1246364
1	1246958	1247158
1	1253294	1253494
1	1263768	1263968
1	1264558	1264758
1	1265980	1266180
1	1268970	1269170
1	1272941	1273141
1	1273645	1273845
1	1275327	1275527
1	1282163	1282363
1	1282671	1282871
1	1287025	1287225
1	1287709	1287909
1	1292139	1292339
1	1299802	1300002
1	1307610	1307810
1	1308625	1308825
1	1323813	1324013
1	1336849	1337049
1	1340577	1340777
1	1343442	1343642
1	1346455	1346655
1	1349130	1349330
1	1352108	1352308
1	1389052	1389252
1	1431223	1431423
1	1464186	1464386
1	1490179	1490379
1	1620133	1620333
1	1628134	1628334
1	1633883	1634083
1	1637926	1638126
1	1648194	1648394
1	1650070	1650270
1	1651810	1652010
1	1656709	1656909
1	1658133	1658333
1	1662206	1662406
1	1672721	1672921
1	1675561	1675761
1	1678804	1679004
1	1687230	1687430
1	1704759	1704959
1	1707203	1707403
1	1708275	1708475
1	1714160	1714360
1	1715631	1715831
1	1716994	1717194
1	1717529	1717729
1	1724457	1724657
1	1725400	1725600
1	1727807	1728007
1	1750752	1750952
1	1767477	1767677
1	1777348	1777548
1	1808130	1808330
1	1809382	1809582
1	1815122	1815322
1	1828232	1828432
1	1927758	1927958
1	1968681	1968881
1	1998030	1998230
1	2000044	2000244
1	2011273	2011473
1	2028406	2028606
1	2038677	2038877
1	2070572	2070772
1	2096328	2096528
1	2120941	2121141
1	2124868	2125068
1	2139541	2139741
1	2168498	2168698
1	2174685	2174885
1	2182461	2182661
1	2196664	2196864
1	2197915	2198115
1	2206927	2207127
1	2209316	2209516
1	2225994	2226194
1	2244551	2244751
1	2268262	2268462
1	2279136	2279336
1	2290044	2290244
1	2303162	2303362
1	2309454	2309654
1	2332609	2332809
1	2340416	2340616
1	2341736	2341936
1	2354556	2354756
1	2355246	2355446
1	2361883	2362083
1	2376496	2376696
1	2381107	2381307
1	2389732	2389932
1	2391573	2391773
1	2396176	2396376
1	2414872	2415072
1	2429393	2429593
1	2472737	2472937
1	2475966	2476166
1	2497883	2498083
1	2510411	2510611
1	2531750	2531950
1	2577916	2578116
1	2582622	2582822
1	2585769	2585969
1	2599728	2599928
1	2601400	2601600
1	2641962	2642162
1	2646805	2647005
1	2657565	2657765
1	2667455	2667655
1	2678476	2678676
1	2686110	2686310
1	2688694	2688894
1	2694548	2694748
1	2698429	2698629
1	2712524	2712724
1	2713218	2713418
1	2733138	2733338
1	2743220	2743420
1	2789318	2789518
1	2791951	2792151
1	2807358	2807558
1	2823734	2823934
1	2824735	2824935
1	2841688	2841888
1	2842959	2843159
1	2859890	2860090
1	2862182	2862382
1	2864433	2864633
1	2872465	2872665
1	2885666	2885866
1	2888404	2888604
1	2903753	2903953
1	2915528	2915728
1	2917381	2917581
1	2928860	2929060
1	2947515	2947715
1	2961804	2962004
1	2966718	2966918
1	2981256	2981456
1	2982789	2982989
1	2993670	2993870
1	2999287	2999487
1	3000462	3000662
1	3010427	3010627
1	3015316	3015516
1	3018612	3018812
1	3019261	3019461
1	3025503	3025703
1	3026664	3026864
1	3028264	3028464
1	3030831	3031031
1	3033255	3033455
1	3048971	3049171
1	3050145	3050345
1	3057781	3057981
1	3063133	3063333
1	3074916	3075116
1	3080967	3081167
1	3097141	3097341
1	3099342	3099542
1	3105728	3105928
1	3117376	3117576
1	3123677	3123877
1	3131817	3132017
1	3138692	3138892
1	3140712	3140912
1	3144441	3144641
1	3149975	3150175
1	3153039	3153239
1	3155748	3155948
1	3159690	3159890
1	3164266	3164466
1	3173342	3173542
1	3175622	3175822
1	3184846	3185046
1	3186116	3186316
1	3208332	3208532
1	3220060	3220260
1	3239088	3239288
1	3248242	3248442
1	3252267	3252467
1	3255009	3255209
1	3272536	3272736
1	3284612	3284812
1	3294837	3295037
1	3302704	3302904
1	3304584	3304784
1	3314383	3314583
1	3320031	3320231
1	3335534	3335734
1	3336082	3336282
1	3339626	3339826
1	3341459	3341659
1	3352886	3353086
1	3360299	3360499
1	3370626	3370826
1	3371433	3371633
1	3375565	3375765
1	3383888	3384088
1	3404932	3405132
1	3407928	3408128
1	3418476	3418676
1	3426774	3426974
1	3443765	3443965
1	3459241	3459441
1	3464108	3464308
1	3478798	3478998
1	3495425	3495625
1	3518145	3518345
1	3520033	3520233
1	3529954	3530154
1	3536690	3536890
1	3540288	3540488
1	3554720	3554920
1	3557021	3557221
1	3561666	3561866
1	3571851	3572051
1	3582913	3583113
1	3599714	3599914
1	3655977	3656177
1	3656600	3656800
1	3675712	3675912
1	3676325	3676525
1	3687074	3687274
1	3696985	3697185
1	3703119	3703319
1	3703677	3703877
1	3705355	3705555
1	3713069	3713269
1	3716464	3716664
1	3717395	3717595
1	3719887	3720087
1	3720582	3720782
1	3724977	3725177
1	3733143	3733343
1	3745249	3745449
1	3755850	3756050
1	3760782	3760982
1	3764777	3764977
1	3770042	3770242
1	3771915	3772115
1	3772571	3772771
1	3773267	3773467
1	3794466	3794666
1	3795698	3795898
1	3810356	3810556
1	3817087	3817287
1	3817747	3817947
1	3822035	3822235
1	3826257	3826457
1	3827489	3827689
1	3832293	3832493
1	3844340	3844540
1	3844936	3845136
1	3846768	3846968
1	3849215	3849415
1	3887153	3887353
1	3893363	3893563
1	3903370	3903570
1	3905265	3905465
1	3914765	3914965
1	3916408	3916608
1	3917791	3917991
1	3920235	3920435
1	3941725	3941925
1	3947488	3947688
1	3965338	3965538
1	3966214	3966414
1	3969866	3970066
1	3973397	3973597
1	3975925	3976125
1	3979711	3979911
1	3983307	3983507
1	3991582	3991782
1	3993952	3994152
1	4015913	4016113
1	4032146	4032346
1	4047406	4047606
1	4048357	4048557
1	4049357	4049557
1	4080643	4080843
1	4115785	4115985
1	4124116	4124316
1	4137904	4138104
1	4140521	4140721
1	4149927	4150127
1	4153946	4154146
1	4165458	4165658
1	4175177	4175377
1	4180156	4180356
1	4229549	4229749
1	4306459	4306659
1	4308944	4309144
1	4309631	4309831
1	4315072	4315272
1	4317284	4317484
1	4324552	4324752
1	4334293	4334493
1	4350906	4351106
1	4352123	4352323
1	4359404	4359604
1	4387915	4388115
1	4397224	4397424
1	4402037	4402237
1	4409077	4409277
1	4414214	4414414
1	4425546	4425746
1	4427778	4427978
1	4436010	4436210
1	4444073	4444273
1	4447328	4447528
1	4447797	4447997
1	4459607	4459807
1	4460209	4460409
1	4483122	4483322
1	4504100	4504300
1	4538844	4539044
1	4539813	4540013
1	4549030	4549230
1	4559266	4559466
1	4588960	4589160
1	4596457	4596657
1	4638013	4638213
1	4640087	4640287
1	4651657	4651857
1	4653095	4653295
1	4672488	4672688
1	4673227	4673427
1	4682271	4682471
1	4693134	4693334
1	4722942	4723142
1	4728799	4728999
1	4762052	4762252
1	4914756	4914956
1	4946655	4946855
1	4947585	4947785
1	4978759	4978959
1	5026657	5026857
1	5028631	5028831
1	5031717	5031917
1	5054165	5054365
1	5069055	5069255
1	5102803	5103003
1	5116285	5116485
1	5126874	5127074
1	5141684	5141884
1	5142174	5142374
1	5142967	5143167
1	5145309	5145509
1	5158802	5159002
1	5176336	5176536
1	5184098	5184298
1	5208873	5209073
1	5212348	5212548
1	5227548	5227748
1	5229534	5229734
1	5244238	5244438
1	5252405	5252605
1	5290878	5291078
1	5294322	5294522
1	5304963	5305163
1	5311281	5311481
1	5312399	5312599
1	5323151	5323351
1	5349092	5349292
1	5353657	5353857
1	5359501	5359701
1	5373466	5373666
1	5420110	5420310
1	5422050	5422250
1	5430923	5431123
1	5436352	5436552
1	5445850	5446050
1	5447033	5447233
1	5454031	5454231
1	5458309	5458509
1	5460460	5460660
1	5461612	5461812
1	5480151	5480351
1	5484056	5484256
1	5493785	5493985
1	5495901	5496101
1	5504230	5504430
1	5510218	5510418
1	5512869	5513069
1	5528262	5528462
1	5531136	5531336
1	5539607	5539807
1	5540460	5540660
1	5546422	5546622
1	5554071	5554271
1	5568563	5568763
1	5586216	5586416
1	5589441	5589641
1	5597724	5597924
1	5617328	5617528
1	5624427	5624627
1	5630433	5630633
1	5632134	5632334
1	5652176	5652376
1	5663222	5663422
1	5666541	5666741
1	5668011	5668211
1	5669105	5669305
1	5670603	5670803
1	5673872	5674072
1	5683783	5683983
1	5715304	5715504
1	5718106	5718306
1	5721857	5722057
1	5723123	5723323
1	5727524	5727724
1	5738388	5738588
1	5740913	5741113
1	5746179	5746379
1	5747884	5748084
1	5753385	5753585
1	5756673	5756873
1	5766178	5766378
1	5766548	5766748
1	5772744	5772944
1	5828281	5828481
1	5842230	5842430
1	5865926	5866126
1	5874662	5874862
1	5897922	5898122
1	5900680	5900880
1	5907358	5907558
1	5933353	5933553
1	5940442	5940642
1	5941617	5941817
1	5946185	5946385
1	5950482	5950682
1	5965090	5965290
1	5968827	5969027
1	5972624	5972824
1	5979098	5979298
1	5985335	5985535
1	6004072	6004272
1	6034298	6034498
1	6050972	6051172
1	6060098	6060298
1	6064898	6065098
1	6069051	6069251
1	6078928	6079128
1	6079630	6079830
1	6080341	6080541
1	6103322	6103522
1	6105248	6105448
1	6109099	6109299
1	6147548	6147748
1	6165760	6165960
1	6179693	6179893
1	6196735	6196935
1	6205164	6205364
1	6223926	6224126
1	6226504	6226704
1	6229453	6229653
1	6242979	6243179
1	6244844	6245044
1	6254759	6254959
1	6260664	6260864
1	6263516	6263716
1	6294556	6294756
1	6312879	6313079
1	6316847	6317047
1	6322974	6323174
1	6329006	6329206
1	6339079	6339279
1	6342054	6342254
1	6354454	6354654
1	6356890	6357090
1	6358299	6358499
1	6363016	6363216
1	6382386	6382586
1	6389104	6389304
1	6397884	6398084
1	6400307	6400507
1	6403539	6403739
1	6407530	6407730
1	6412055	6412255
1	6414700	6414900
1	6420929	6421129
1	6432888	6433088
1	6447781	6447981
1	6454800	6455000
1	6476888	6477088
1	6495661	6495861
1	6502427	6502627
1	6518343	6518543
1	6528874	6529074
1	6562306	6562506
1	6581537	6581737
1	6601762	6601962
1	6608244	6608444
1	6632120	6632320
1	6659582	6659782
1	6666277	6666477
1	6701756	6701956
1	6792106	6792306
1	6811516	6811716
1	6813863	6814063
1	6835511	6835711
1	6846046	6846246
1	6880242	6880442
1	6881048	6881248
1	6894484	6894684
1	6915869	6916069
1	6930129	6930329
1	7035080	7035280
1	7058954	7059154
1	7059591	7059791
1	7091743	7091943
1	7099120	7099320
1	7109597	7109797
1	7130585	7130785
1	7204671	7204871
1	7217689	7217889
1	7224035	7224235
1	7225238	7225438
1	7235695	7235895
1	7252773	7252973
1	7264162	7264362
1	7292689	7292889
1	7342943	7343143
1	7364346	7364546
1	7377599	7377799
1	7396005	7396205
1	7422523	7422723
1	7423448	7423648
1	7480811	7481011
1	7497586	7497786
1	7511018	7511218
1	7521249	7521449
1	7590128	7590328
1	7598563	7598763
1	7600682	7600882
1	7619765	7619965
1	7628517	7628717
1	7649214	7649414
1	7649821	7650021
1	7660445	7660645
1	7714218	7714418
1	7728088	7728288
1	7744526	7744726
1	7786927	7787127
1	7795857	7796057
1	7803825	7804025
1	7812334	7812534
1	7823456	7823656
1	7827157	7827357
1	7835651	7835851
1	7838542	7838742
1	7838851	7839051
1	7847225	7847425
1	7870237	7870437
1	7882414	7882614
1	7894048	7894248
1	7916441	7916641
1	7918220	7918420
1	7925338	7925538
1	7930621	7930821
1	7933006	7933206
1	7939223	7939423
1	7940367	7940567
1	7942176	7942376
1	7945888	7946088
1	7947496	7947696
1	7950223	7950423
1	7958112	7958312
1	7959264	7959464
1	7966283	7966483
1	7969936	7970136
1	7975540	7975740
1	7997829	7998029
1	7999135	7999335
1	8007091	8007291
1	8018663	8018863
1	8036555	8036755
1	8044183	8044383
1	8045957	8046157
1	8052207	8052407
1	8057563	8057763
1	8060764	8060964
1	8063341	8063541
1	8064494	8064694
1	8065524	8065724
1	8067415	8067615
1	8069383	8069583
1	8090488	8090688
1	8092658	8092858
1	8101835	8102035
1	8118018	8118218
1	8128105	8128305
1	8128797	8128997
1	8129401	8129601
1	8134804	8135004
1	8146109	8146309
1	8149824	8150024
1	8168841	8169041
1	8174939	8175139
1	8176472	8176672
1	8177540	8177740
1	8181550	8181750
1	8184360	8184560
1	8187795	8187995
1	8188933	8189133
1	8191897	8192097
1	8192622	8192822
1	8196074	8196274
1	8211207	8211407
1	8238892	8239092
1	8246666	8246866
1	8267829	8268029
1	8274829	8275029
1	8277824	8278024
1	8286870	8287070
1	8293504	8293704
1	8312727	8312927
1	8380744	8380944
1	8390854	8391054
1	8417491	8417691
1	8439753	8439953
1	8460126	8460326
1	8477333	8477533
1	8480489	8480689
1	8518526	8518726
1	8528014	8528214
1	8529220	8529420
1	8541349	8541549
1	8547601	8547801
1	8550805	8551005
1	8551366	8551566
1	8559968	8560168
1	8563853	8564053
1	8589515	8589715
1	8602030	8602230
1	8612167	8612367
1	8658653	8658853
1	8661023	8661223
1	8668270	8668470
1	8680817	8681017
1	8686039	8686239
1	8730372	8730572
1	8744492	8744692
1	8761579	8761779
1	8785049	8785249
1	8795942	8796142
1	8802593	8802793
1	8807305	8807505
1	8841783	8841983
1	8850874	8851074
1	8887982	8888182
1	8893202	8893402
1	8923453	8923653
1	8934098	8934298
1	8934988	8935188
1	8956762	8956962
1	8978266	8978466
1	8984371	8984571
1	8995116	8995316
1	9008224	9008424
1	9055715	9055915
1	9077941	9078141
1	9098519	9098719
1	9105490	9105690
1	9129614	9129814
1	9153587	9153787
1	9175661	9175861
1	9182169	9182369
1	9191005	9191205
1	9194113	9194313
1	9194932	9195132
1	9209581	9209781
1	9211173	9211373
1	9222451	9222651
1	9226767	9226967
1	9232746	9232946
1	9260217	9260417
1	9263043	9263243
1	9272156	9272356
1	9293351	9293551
1	9323404	9323604
1	9343797	9343997
1	9357941	9358141
1	9366945	9367145
1	9367542	9367742
1	9424214	9424414
1	9432662	9432862
1	9443726	9443926
1	9466839	9467039
1	9470767	9470967
1	9475967	9476167
1	9476983	9477183
1	9487675	9487875
1	9501081	9501281
1	9501458	9501658
1	9510071	9510271
1	9512942	9513142
1	9513757	9513957
1	9518290	9518490
1	9519198	9519398
1	9525960	9526160
1	9538989	9539189
1	9544426	9544626
1	9549313	9549513
1	9564146	9564346
1	9634020	9634220
1	9680926	9681126
1	9681375	9681575
1	9687516	9687716
1	9697496	9697696
1	9698930	9699130
1	9721497	9721697
1	9756244	9756444
1	9759547	9759747
1	9770105	9770305
1	9778520	9778720
1	9786476	9786676
1	9796414	9796614
1	9805569	9805769
1	9807490	9807690
1	9815482	9815682
1	9848384	9848584
1	9850970	9851170
1	9857680	9857880
1	9867383	9867583
1	9889251	9889451
1	9920489	9920689
1	9949945	9950145
1	9999898	10000098
1	10003390	10003590
1	10034587	10034787
1	10040941	10041141
1	10069550	10069750
1	10101358	10101558
1	10112709	10112909
1	10131124	10131324
1	10165927	10166127
1	10249151	10249351
1	10255297	10255497
1	10256711	10256911
1	10290289	10290489
1	10325261	10325461
1	10372014	10372214
1	10394690	10394890
1	10401525	10401725
1	10420632	10420832
1	10468845	10469045
1	10477627	10477827
1	10516577	10516777
1	10558114	10558314
1	10631579	10631779
1	10655150	10655350
1	10655816	10656016
1	10681247	10681447
1	10694436	10694636
1	10709726	10709926
1	10726449	10726649
1	10794003	10794203
1	10799505	10799705
1	10800969	10801169
1	10805929	10806129
1	10811336	10811536
1	10825600	10825800
1	10844765	10844965
1	10850485	10850685
1	10851435	10851635
1	10858774	10858974
1	10859958	10860158
1	10886353	10886553
1	10889161	10889361
1	10892259	10892459
1	10893344	10893544
1	10894057	10894257
1	10905586	10905786
1	10920012	10920212
1	10925901	10926101
1	10942007	10942207
1	10943954	10944154
1	10944658	10944858
1	10977289	10977489
1	10987936	10988136
1	10991432	10991632
1	11005403	11005603
1	11012289	11012489
1	11038348	11038548
1	11039155	11039355
1	11061020	11061220
1	11073973	11074173
1	11094490	11094690
1	11121519	11121719
1	11129435	11129635
1	11179653	11179853
1	11184977	11185177
1	11217246	11217446
1	11243858	11244058
1	11258640	11258840
1	11262887	11263087
1	11268207	11268407
1	11276043	11276243
1	11297972	11298172
1	11304395	11304595
1	11307138	11307338
1	11333393	11333593
1	11349651	11349851
1	11360578	11360778
1	11361973	11362173
1	11367728	11367928
1	11436904	11437104
1	11447011	11447211
1	11470164	11470364
1	11471599	11471799
1	11493135	11493335
1	11497674	11497874
1	11509107	11509307
1	11526203	11526403
1	11527316	11527516
1	11545882	11546082
1	11551479	11551679
1	11554556	11554756
1	11560131	11560331
1	11609169	11609369
1	11687068	11687268
1	11688685	11688885
1	11718924	11719124
1	11753133	11753333
1	11757058	11757258
1	11765500	11765700
1	11775932	11776132
1	11776591	11776791
1	11790112	11790312
1	11798076	11798276
1	11830349	11830549
1	11831596	11831796
1	11850356	11850556
1	11860069	11860269
1	11861311	11861511
1	11869191	11869391
1	11884688	11884888
1	11904753	11904953
1	11910794	11910994
1	11914230	11914430
1	11943914	11944114
1	11958040	11958240
1	11962154	11962354
1	11962981	11963181
1	11969059	11969259
1	11972812	11973012
1	11981031	11981231
1	11988623	11988823
1	11990478	11990678
1	11999027	11999227
1	12024558	12024758
1	12031152	12031352
1	12039796	12039996
1	12041241	12041441
1	12043186	12043386
1	12051706	12051906
1	12059289	12059489
1	12061762	12061962
1	12070586	12070786
1	12077673	12077873
1	12107413	12107613
1	12118415	12118615
1	12121680	12121880
1	12124111	12124311
1	12128218	12128418
1	12188713	12188913
1	12194558	12194758
1	12235360	12235560
1	12243838	12244038
1	12247684	12247884
1	12300537	12300737
1	12321088	12321288
1	12326294	12326494
1	12341717	12341917
1	12342138	12342338
1	12352480	12352680
1	12361102	12361302
1	12376696	12376896
1	12401076	12401276
1	12416147	12416347
1	12417493	12417693
1	12441458	12441658
1	12448309	12448509
1	12453262	12453462
1	12469897	12470097
1	12471891	12472091
1	12498832	12499032
1	12523928	12524128
1	12524917	12525117
1	12540993	12541193
1	12545015	12545215
1	12573540	12573740
1	12605344	12605544
1	12637616	12637816
1	12644994	12645194
1	12686992	12687192
1	12708583	12708783
1	12733667	12733867
1	12737843	12738043
1	12740576	12740776
1	12741733	12741933
1	12743317	12743517
1	12753604	12753804
1	12777720	12777920
1	12799080	12799280
1	12826322	12826522
1	12842106	12842306
1	12854506	12854706
1	12926279	12926479
1	13002066	13002266
1	13085437	13085637
1	13086263	13086463
1	13103185	13103385
1	13118193	13118393
1	13151393	13151593
1	13182599	13182799
1	13184699	13184899
1	13200568	13200768
1	13238425	13238625
1	13296904	13297104
1	13302530	13302730
1	13305468	13305668
1	13351028	13351228
1	13385818	13386018
1	13386418	13386618
1	13392862	13393062
1	13394265	13394465
1	13394995	13395195
1	13395789	13395989
1	13398503	13398703
1	13408508	13408708
1	13464188	13464388
1	13492614	13492814
1	13545807	13546007
1	13547876	13548076
1	13570951	13571151
1	13582707	13582907
1	13617990	13618190
1	13623576	13623776
1	13642280	13642480
1	13645120	13645320
1	13663691	13663891
1	13713392	13713592
1	13741211	13741411
1	13753495	13753695
1	13761775	13761975
1	13785706	13785906
1	13786763	13786963
1	13793186	13793386
1	13799605	13799805
1	13806065	13806265
1	13818463	13818663
1	13822091	13822291
1	13824397	13824597
1	13843774	13843974
1	13857145	13857345
1	13872454	13872654
1	13879742	13879942
1	13885210	13885410
1	13885927	13886127
1	13890045	13890245
1	13896342	13896542
1	13909889	13910089
1	13946465	13946665
1	13961962	13962162
1	13964636	13964836
1	13966859	13967059
1	13972726	13972926
1	13973990	13974190
1	13988035	13988235
1	13995882	13996082
1	14002947	14003147
1	14008180	14008380
1	14009042	14009242
1	14017441	14017641
1	14018044	14018244
1	14018781	14018981
1	14029818	14030018
1	14030841	14031041
1	14055744	14055944
1	14058357	14058557
1	14064297	14064497
1	14078029	14078229
1	14091086	14091286
1	14100103	14100303
1	14106268	14106468
1	14136067	14136267
1	14137141	14137341
1	14145978	14146178
1	14154102	14154302
1	14155811	14156011
1	14166770	14166970
1	14169352	14169552
1	14172626	14172826
1	14177732	14177932
1	14186627	14186827
1	14187667	14187867
1	14190478	14190678
1	14195478	14195678
1	14200898	14201098
1	14206235	14206435
1	14209755	14209955
1	14213212	14213412
1	14220074	14220274
1	14221473	14221673
1	14222636	14222836
1	14229741	14229941
1	14236094	14236294
1	14248081	14248281
1	14249860	14250060
1	14250366	14250566
1	14251566	14251766
1	14259604	14259804
1	14263152	14263352
1	14271896	14272096
1	14277342	14277542
1	14278449	14278649
1	14279878	14280078
1	14284229	14284429
1	14288421	14288621
1	14292343	14292543
1	14299614	14299814
1	14310307	14310507
1	14312709	14312909
1	14316292	14316492
1	14328399	14328599
1	14336692	14336892
1	14342579	14342779
1	14343887	14344087
1	14351995	14352195
1	14358221	14358421
1	14360094	14360294
1	14366379	14366579
1	14368041	14368241
1	14377190	14377390
1	14382795	14382995
1	14383466	14383666
1	14398972	14399172
1	14401325	14401525
1	14405398	14405598
1	14408571	14408771
1	14416535	14416735
1	14417720	14417920
1	14419742	14419942
1	14425518	14425718
1	14426335	14426535
1	14442161	14442361
1	14458331	14458531
1	14461925	14462125
1	14462835	14463035
1	14470631	14470831
1	14479191	14479391
1	14495212	14495412
1	14495896	14496096
1	14499329	14499529
1	14521631	14521831
1	14537024	14537224
1	14544764	14544964
1	14584944	14585144
1	14595228	14595428
1	14616851	14617051
1	14624697	14624897
1	14632391	14632591
1	14651369	14651569
1	14657467	14657667
1	14663323	14663523
1	14667357	14667557
1	14706044	14706244
1	14706479	14706679
1	14707180	14707380
1	14718435	14718635
1	14720787	14720987
1	14721438	14721638
1	14737281	14737481
1	14746091	14746291
1	14747929	14748129
1	14759666	14759866
1	14771620	14771820
1	14791364	14791564
1	14801338	14801538
1	14825753	14825953
1	14833711	14833911
1	14834271	14834471
1	14837993	14838193
1	14842545	14842745
1	14847944	14848144
1	14855378	14855578
1	14864360	14864560
1	14870009	14870209
1	14874192	14874392
1	14875994	14876194
1	14884589	14884789
1	14890269	14890469
1	14896001	14896201
1	14906178	14906378
1	14912628	14912828
1	14917664	14917864
1	14928006	14928206
1	14936004	14936204
1	14938243	14938443
1	14939494	14939694
1	14943789	14943989
1	14949964	14950164
1	14956567	14956767
1	14968370	14968570
1	14976144	14976344
1	14983047	14983247
1	14993118	14993318
1	14993665	14993865
1	14994629	14994829
1	15002506	15002706
1	15004384	15004584
1	15009640	15009840
1	15012759	15012959
1	15015113	15015313
1	15030770	15030970
1	15032000	15032200
1	15035370	15035570
1	15041295	15041495
1	15042842	15043042
1	15050043	15050243
1	15052805	15053005
1	15073690	15073890
1	15074335	15074535
1	15083796	15083996
1	15085123	15085323
1	15119300	15119500
1	15122536	15122736
1	15135890	15136090
1	15136560	15136760
1	15138399	15138599
1	15150399	15150599
1	15151811	15152011
1	15158190	15158390
1	15168311	15168511
1	15171647	15171847
1	15178346	15178546
1	15179293	15179493
1	15191571	15191771
1	15209994	15210194
1	15220127	15220327
1	15223438	15223638
1	15228851	15229051
1	15231297	15231497
1	15262730	15262930
1	15310701	15310901
1	15370638	15370838
1	15371695	15371895
1	15385383	15385583
1	15387122	15387322
1	15436466	15436666
1	15446370	15446570
1	15455061	15455261
1	15456495	15456695
1	15457900	15458100
1	15463205	15463405
1	15466049	15466249
1	15473903	15474103
1	15479189	15479389
1	15484570	15484770
1	15489742	15489942
1	15506727	15506927
1	15508586	15508786
1	15510031	15510231
1	15513813	15514013
1	15531168	15531368
1	15538695	15538895
1	15540329	15540529
1	15542199	15542399
1	15573149	15573349
1	15586404	15586604
1	15597792	15597992
1	15607750	15607950
1	15612255	15612455
1	15617594	15617794
1	15626513	15626713
1	15632108	15632308
1	15650524	15650724
1	15651614	15651814
1	15658988	15659188
1	15683313	15683513
1	15686953	15687153
1	15699027	15699227
1	15730813	15731013
1	15736933	15737133
1	15739259	15739459
1	15748559	15748759
1	15775853	15776053
1	15776517	15776717
1	15786857	15787057
1	15787846	15788046
1	15796703	15796903
1	15804697	15804897
1	15816778	15816978
1	15817725	15817925
1	15818396	15818596
1	15826806	15827006
1	15843180	15843380
1	15848174	15848374
1	15855417	15855617
1	15871215	15871415
1	15899188	15899388
1	15907672	15907872
1	15909426	15909626
1	15921748	15921948
1	15930100	15930300
1	15935978	15936178
1	15954540	15954740
1	15961712	15961912
1	15962624	15962824
1	15970074	15970274
1	15995738	15995938
1	16001477	16001677
1	16009275	16009475
1	16010525	16010725
1	16011568	16011768
1	16012237	16012437
1	16018539	16018739
1	16020111	16020311
1	16030710	16030910
1	16033820	16034020
1	16038043	16038243
1	16040768	16040968
1	16045700	16045900
1	16047224	16047424
1	16057583	16057783
1	16058397	16058597
1	16070729	16070929
1	16076832	16077032
1	16079023	16079223
1	16086057	16086257
1	16093281	16093481
1	16108423	16108623
1	16111038	16111238
1	16114110	16114310
1	16127932	16128132
1	16133953	16134153
1	16138593	16138793
1	16140579	16140779
1	16141381	16141581
1	16146158	16146358
1	16161028	16161228
1	16163716	16163916
1	16213656	16213856
1	16227064	16227264
1	16235029	16235229
1	16247307	16247507
1	16249119	16249319
1	16259687	16259887
1	16282487	16282687
1	16292339	16292539
1	16294282	16294482
1	16301888	16302088
1	16323107	16323307
1	16335246	16335446
1	16370781	16370981
1	16386890	16387090
1	16452100	16452300
1	16460184	16460384
1	16463872	16464072
1	16476227	16476427
1	16493603	16493803
1	16503396	16503596
1	16505052	16505252
1	16529388	16529588
1	16537149	16537349
1	16542999	16543199
1	16543743	16543943
1	16565131	16565331
1	16571779	16571979
1	16590556	16590756
1	16597967	16598167
1	16603511	16603711
1	16606858	16607058
1	16613802	16614002
1	16619174	16619374
1	16641351	16641551
1	16649415	16649615
1	16675877	16676077
1	16783992	16784192
1	16829725	16829925
1	16869190	16869390
1	16925914	16926114
1	16950364	16950564
1	17006250	17006450
1	17015661	17015861
1	17040538	17040738
1	17041480	17041680
1	17045278	17045478
1	17127511	17127711
1	17142981	17143181
1	17147000	17147200
1	17154578	17154778
1	17160156	17160356
1	17186466	17186666
1	17191351	17191551
1	17191931	17192131
1	17217184	17217384
1	17219267	17219467
1	17230859	17231059
1	17252486	17252686
1	17252813	17253013
1	17259906	17260106
1	17268291	17268491
1	17282812	17283012
1	17287620	17287820
1	17293404	17293604
1	17302914	17303114
1	17323445	17323645
1	17332674	17332874
1	17345604	17345804
1	17369375	17369575
1	17391606	17391806
1	17435760	17435960
1	17440583	17440783
1	17444521	17444721
1	17451151	17451351
1	17457898	17458098
1	17464433	17464633
1	17526697	17526897
1	17555730	17555930
1	17588154	17588354
1	17605960	17606160
1	17609480	17609680
1	17624834	17625034
1	17670863	17671063
1	17673538	17673738
1	17719977	17720177
1	17734641	17734841
1	17751723	17751923
1	17760678	17760878
1	17774150	17774350
1	17790903	17791103
1	17797423	17797623
1	17804633	17804833
1	17826005	17826205
1	17828870	17829070
1	17837788	17837988
1	17844341	17844541
1	17845194	17845394
1	17845603	17845803
1	17848594	17848794
1	17849493	17849693
1	17857455	17857655
1	17872124	17872324
1	17887853	17888053
1	17912872	17913072
1	17946875	17947075
1	17965889	17966089
1	18008028	18008228
1	18014048	18014248
1	18015195	18015395
1	18032390	18032590
1	18035662	18035862
1	18036673	18036873
1	18041320	18041520
1	18042469	18042669
1	18043798	18043998
1	18046317	18046517
1	18059580	18059780
1	18061105	18061305
1	18061921	18062121
1	18072209	18072409
1	18087432	18087632
1	18096541	18096741
1	18109210	18109410
1	18112755	18112955
1	18125809	18126009
1	18126403	18126603
1	18128718	18128918
1	18142617	18142817
1	18145081	18145281
1	18147359	18147559
1	18149831	18150031
1	18151301	18151501
1	18176690	18176890
1	18180368	18180568
1	18189500	18189700
1	18204409	18204609
1	18208193	18208393
1	18209931	18210131
1	18237270	18237470
1	18241393	18241593
1	18242439	18242639
1	18245491	18245691
1	18263600	18263800
1	18269910	18270110
1	18279445	18279645
1	18280299	18280499
1	18281432	18281632
1	18297635	18297835
1	18302563	18302763
1	18305168	18305368
1	18317939	18318139
1	18324168	18324368
1	18327802	18328002
1	18328302	18328502
1	18329282	18329482
1	18330498	18330698
1	18344956	18345156
1	18356000	18356200
1	18356958	18357158
1	18358101	18358301
1	18366106	18366306
1	18368454	18368654
1	18383249	18383449
1	18384597	18384797
1	18390666	18390866
1	18395358	18395558
1	18397218	18397418
1	18405870	18406070
1	18414017	18414217
1	18422780	18422980
1	18438313	18438513
1	18461644	18461844
1	18464092	18464292
1	18501636	18501836
1	18504105	18504305
1	18512550	18512750
1	18524541	18524741
1	18526478	18526678
1	18533419	18533619
1	18541618	18541818
1	18559525	18559725
1	18659921	18660121
1	18694904	18695104
1	18701454	18701654
1	18748205	18748405
1	18750837	18751037
1	18766524	18766724
1	18767561	18767761
1	18768276	18768476
1	18770661	18770861
1	18780202	18780402
1	18786109	18786309
1	18791484	18791684
1	18802081	18802281
1	18809053	18809253
1	18838854	18839054
1	18849246	18849446
1	18853800	18854000
1	18868343	18868543
1	18874085	18874285
1	18877578	18877778
1	18880364	18880564
1	18882406	18882606
1	18914900	18915100
1	18939473	18939673
1	18941213	18941413
1	18946148	18946348
1	18974958	18975158
1	19032535	19032735
1	19073099	19073299
1	19113353	19113553
1	19124511	19124711
1	19133878	19134078
1	19135045	19135245
1	19135752	19135952
1	19148793	19148993
1	19157630	19157830
1	19158624	19158824
1	19167609	19167809
1	19173557	19173757
1	19178204	19178404
1	19185128	19185328
1	19188871	19189071
1	19196347	19196547
1	19205073	19205273
1	19214583	19214783
1	19221210	19221410
1	19226190	19226390
1	19232928	19233128
1	19234502	19234702
1	19234926	19235126
1	19235358	19235558
1	19237642	19237842
1	19247475	19247675
1	19254338	19254538
1	19255026	19255226
1	19266950	19267150
1	19275598	19275798
1	19277311	19277511
1	19278101	19278301
1	19287198	19287398
1	19289456	19289656
1	19299787	19299987
1	19310615	19310815
1	19321856	19322056
1	19322515	19322715
1	19371263	19371463
1	19372168	19372368
1	19377663	19377863
1	19384837	19385037
1	19389145	19389345
1	19391068	19391268
1	19401017	19401217
1	19423085	19423285
1	19424463	19424663
1	19432565	19432765
1	19438585	19438785
1	19450750	19450950
1	19453537	19453737
1	19460194	19460394
1	19461606	19461806
1	19463297	19463497
1	19479905	19480105
1	19482558	19482758
1	19484026	19484226
1	19484953	19485153
1	19498908	19499108
1	19584188	19584388
1	19584716	19584916
1	19587606	19587806
1	19621566	19621766
1	19663329	19663529
1	19673639	19673839
1	19697581	19697781
1	19709880	19710080
1	19716264	19716464
1	19765691	19765891
1	19770366	19770566
1	19797525	19797725
1	19907550	19907750
1	19921566	19921766
1	19948473	19948673
1	19952409	19952609
1	19958806	19959006
1	19970126	19970326
1	19992108	19992308
1	19992898	19993098
1	20000999	20001199
1	20007138	20007338
1	20020609	20020809
1	20023011	20023211
1	20030145	20030345
1	20031286	20031486
1	20032264	20032464
1	20036491	20036691
1	20042480	20042680
1	20043191	20043391
1	20044947	20045147
1	20055324	20055524
1	20059095	20059295
1	20066228	20066428
1	20067038	20067238
1	20074814	20075014
1	20079188	20079388
1	20090791	20090991
1	20110570	20110770
1	20125403	20125603
1	20155698	20155898
1	20164495	20164695
1	20183855	20184055
1	20184721	20184921
1	20198624	20198824
1	20203502	20203702
1	20210190	20210390
1	20216826	20217026
1	20224719	20224919
1	20227275	20227475
1	20231780	20231980
1	20237032	20237232
1	20247755	20247955
1	20251145	20251345
1	20253659	20253859
1	20261360	20261560
1	20276213	20276413
1	20277348	20277548
1	20279266	20279466
1	20281653	20281853
1	20283129	20283329
1	20287349	20287549
1	20288751	20288951
1	20291468	20291668
1	20294560	20294760
1	20300718	20300918
1	20312327	20312527
1	20320939	20321139
1	20321537	20321737
1	20325665	20325865
1	20337231	20337431
1	20338612	20338812
1	20341566	20341766
1	20342862	20343062
1	20347098	20347298
1	20351101	20351301
1	20351740	20351940
1	20352550	20352750
1	20378167	20378367
1	20382158	20382358
1	20392606	20392806
1	20394900	20395100
1	20395757	20395957
1	20407333	20407533
1	20411564	20411764
1	20417534	20417734
1	20452849	20453049
1	20459417	20459617
1	20465417	20465617
1	20467522	20467722
1	20501266	20501466
1	20518690	20518890
1	20558618	20558818
1	20559703	20559903
1	20596931	20597131
1	20603618	20603818
1	20607588	20607788
1	20621779	20621979
1	20622739	20622939
1	20629238	20629438
1	20630969	20631169
1	20638981	20639181
1	20640172	20640372
1	20656624	20656824
1	20671763	20671963
1	20673259	20673459
1	20683950	20684150
1	20685134	20685334
1	20744718	20744918
1	20746240	20746440
1	20752287	20752487
1	20778480	20778680
1	20787124	20787324
1	20788489	20788689
1	20796908	20797108
1	20803824	20804024
1	20842149	20842349
1	20860125	20860325
1	20894905	20895105
1	20900025	20900225
1	20903805	20904005
1	20917851	20918051
1	20919143	20919343
1	20919794	20919994
1	20943903	20944103
1	20959523	20959723
1	20976065	20976265
1	20986943	20987143
1	21002689	21002889
1	21011697	21011897
1	21027991	21028191
1	21034345	21034545
1	21042538	21042738
1	21047242	21047442
1	21067893	21068093
1	21069126	21069326
1	21076023	21076223
1	21085479	21085679
1	21086850	21087050
1	21092191	21092391
1	21097294	21097494
1	21101718	21101918
1	21127830	21128030
1	21133651	21133851
1	21147041	21147241
1	21164819	21165019
1	21174936	21175136
1	21181807	21182007
1	21199986	21200186
1	21206387	21206587
1	21211530	21211730
1	21245472	21245672
1	21246518	21246718
1	21280933	21281133
1	21282839	21283039
1	21287233	21287433
1	21301855	21302055
1	21331989	21332189
1	21335110	21335310
1	21337898	21338098
1	21346308	21346508
1	21347562	21347762
1	21355036	21355236
1	21391082	21391282
1	21394061	21394261
1	21399812	21400012
1	21436583	21436783
1	21443798	21443998
1	21447766	21447966
1	21451897	21452097
1	21453295	21453495
1	21485016	21485216
1	21485958	21486158
1	21517067	21517267
1	21530642	21530842
1	21548453	21548653
1	21566597	21566797
1	21600799	21600999
1	21607410	21607610
1	21613680	21613880
1	21620314	21620514
1	21636779	21636979
1	21638853	21639053
1	21663018	21663218
1	21666006	21666206
1	21687137	21687337
1	21707852	21708052
1	21711319	21711519
1	21789679	21789879
1	21798961	21799161
1	21799971	21800171
1	21819161	21819361
1	21837293	21837493
1	21844324	21844524
1	21845633	21845833
1	21858914	21859114
1	21911452	21911652
1	21918310	21918510
1	21923851	21924051
1	21928467	21928667
1	21930605	21930805
1	21943496	21943696
1	21948465	21948665
1	21956300	21956500
1	21970861	21971061
1	21973037	21973237
1	21982065	21982265
1	21985415	21985615
1	21998504	21998704
1	22011218	22011418
1	22023266	22023466
1	22028095	22028295
1	22037858	22038058
1	22078291	22078491
1	22086881	22087081
1	22092990	22093190
1	22100675	22100875
1	22112155	22112355
1	22116316	22116516
1	22120165	22120365
1	22128334	22128534
1	22135583	22135783
1	22161013	22161213
1	22162755	22162955
1	22178969	22179169
1	22195598	22195798
1	22206465	22206665
1	22219745	22219945
1	22239926	22240126
1	22271445	22271645
1	22277418	22277618
1	22321276	22321476
1	22332775	22332975
1	22337989	22338189
1	22347688	22347888
1	22354734	22354934
1	22355839	22356039
1	22369352	22369552
1	22378345	22378545
1	22381881	22382081
1	22383732	22383932
1	22441414	22441614
1	22441765	22441965
1	22443371	22443571
1	22481748	22481948
1	22485643	22485843
1	22497110	22497310
1	22507255	22507455
1	22508246	22508446
1	22525726	22525926
1	22533015	22533215
1	22534299	22534499
1	22551459	22551659
1	22555783	22555983
1	22572606	22572806
1	22583399	22583599
1	22604000	22604200
1	22611502	22611702
1	22613316	22613516
1	22653704	22653904
1	22654249	22654449
1	22660870	22661070
1	22662634	22662834
1	22676566	22676766
1	22703512	22703712
1	22714887	22715087
1	22748791	22748991
1	22762811	22763011
1	22765269	22765469
1	22772115	22772315
1	22778063	22778263
1	22779913	22780113
1	22788055	22788255
1	22790013	22790213
1	22807584	22807784
1	22811613	22811813
1	22821120	22821320
1	22828045	22828245
1	22845979	22846179
1	22847610	22847810
1	22859405	22859605
1	22863769	22863969
1	22872053	22872253
1	22874547	22874747
1	22885515	22885715
1	22906617	22906817
1	22918878	22919078
1	22926469	22926669
1	22934138	22934338
1	22954455	22954655
1	22958010	22958210
1	22968373	22968573
1	23006212	23006412
1	23014467	23014667
1	23041070	23041270
1	23047688	23047888
1	23049838	23050038
1	23070245	23070445
1	23087448	23087648
1	23093932	23094132
1	23095421	23095621
1	23122934	23123134
1	23151367	23151567
1	23171935	23172135
1	23183530	23183730
1	23192008	23192208
1	23194161	23194361
1	23224579	23224779
1	23225969	23226169
1	23233510	23233710
1	23262499	23262699
1	23271983	23272183
1	23306835	23307035
1	23320237	23320437
1	23326363	23326563
1	23329517	23329717
1	23336085	23336285
1	23364657	23364857
1	23389255	23389455
1	23408988	23409188
1	23422914	23423114
1	23446382	23446582
1	23452390	23452590
1	23463613	23463813
1	23467371	23467571
1	23477884	23478084
1	23487791	23487991
1	23506197	23506397
1	23522786	23522986
1	23538081	23538281
1	23548390	23548590
1	23554619	23554819
1	23584042	23584242
1	23593912	23594112
1	23608179	23608379
1	23629597	23629797
1	23630258	23630458
1	23655202	23655402
1	23668099	23668299
1	23681346	23681546
1	23710468	23710668
1	23723916	23724116
1	23739727	23739927
1	23748107	23748307
1	23748610	23748810
1	23762818	23763018
1	23776922	23777122
1	23791381	23791581
1	23798973	23799173
1	23834134	23834334
1	23840816	23841016
1	23841858	23842058
1	23857963	23858163
1	23861333	23861533
1	23869842	23870042
1	23914679	23914879
1	23926809	23927009
1	23936758	23936958
1	23962507	23962707
1	23978978	23979178
1	23991800	23992000
1	24053448	24053648
1	24085970	24086170
1	24092366	24092566
1	24097959	24098159
1	24112256	24112456
1	24122612	24122812
1	24123282	24123482
1	24123805	24124005
1	24155129	24155329
1	24158384	24158584
1	24188914	24189114
1	24189891	24190091
1	24202585	24202785
1	24224570	24224770
1	24239248	24239448
1	24280780	24280980
1	24281465	24281665
1	24283720	24283920
1	24288913	24289113
1	24306866	24307066
1	24323996	24324196
1	24331989	24332189
1	24345117	24345317
1	24402495	24402695
1	24413036	24413236
1	24466246	24466446
1	24511178	24511378
1	24521921	24522121
1	24595732	24595932
1	24598718	24598918
1	24608651	24608851
[truncated: 212,205+ more rows]
