# Supplementary material for: Dynamics of transcriptome and chromatin accessibility revealed sequential regulation of potential transcription factors during the brown adipose tissue whitening in rabbits
Source: Front Cell Dev Biol. 2022 Sep 26;10:981661. doi: 10.3389/fcell.2022.981661 (PMC9548568; doi:10.3389/fcell.2022.981661)
Supplement: Supplementary file 8 [file Table5.XLSX]

## Sheet: Sheet1
Table S5 Significantly enriched TF binding motifs
Cluster	Motif name	Consensus sequence	p-value
K1	MA2031.1_SMAD2	NBCCAGACDB	0.0001
K1	MA1641.1_MYF5	NVACAGCTGTBN	0.001
K1	MA0851.1_FOXJ3	NDAADGTAAACAAAVNC	0.001
K1	MA1472.2_BHLHA15	NVACAGCTGTBN	0.001
K1	MA0812.1_TFAP2B	HGCCTSAGGCD	0.001
K2	MA0738.1_HIC2	RTGCCCACB	0.0001
K2	MA0642.2_EN2	VCCAATTA	0.001
K2	MA0701.2_LHX9	CTAATTAR	0.001
K2	MA1118.1_SIX1	GWAACCTGATA	0.001
K2	MA0146.2_ZFX	SSSGCCBVGGCCTG	0.001
K2	MA0125.1_NOBOX	TAATTGGY	0.001
K2	MA0075.3_PRRX2	CTAATTAN	0.001
K2	MA0886.1_EMX2	VBTAATTAGB	0.001
K2	MA0699.1_LBX2	NCYAATTARN	0.001
K2	MA0890.1_GBX2	RSYAATTARN	0.001
K2	MA0103.3_ZEB1	SNCACCTGCVS	0.001
K2	MA0612.2_EMX1	STAATTAG	0.001
K3	MA2036.1_ATF3	NRTGACTCABN	1e-80
K3	MA2022.1_BNC2	NDGTGAGTCAYN	1e-47
K3	MA0478.1_FOSL2	KGRTGACTCAB	1e-45
K3	MA0476.1_FOS	DVTGASTCATB	1e-40
K3	MA1634.1_BATF	DATGACTCATH	1e-27
K3	MA0489.2_JUN	NVTGACTCATNN	1e-26
K3	MA0655.1_JDP2	ATGACTCAT	1e-25
K3	MA1633.2_BACH1	ATGACTCAT	1e-25
K3	MA0835.2_BATF3	WATGACTCATH	1e-16
K3	MA0477.2_FOSL1	NNATGACTCATNN	1e-15
K3	MA0490.2_JUNB	NNATGACTCATNN	1e-12
K3	MA0491.2_JUND	NNATGACTCATNN	1e-11
K3	MA0670.1_NFIA	NKTGCCAANW	1e-11
K3	MA0493.2_KLF1	DGGGCGGGG	1e-10
K3	MA0671.1_NFIX	NNTGCCAAN	1e-09
K3	MA0841.1_NFE2	VATGACTCATC	1e-08
K3	MA0161.2_NFIC	NWCTTGGCANN	1e-07
K3	MA1515.1_KLF2	NRCCACGCCCH	1e-07
K3	MA0599.1_KLF5	GCCCCDCCCH	1e-06
K3	MA1536.1_NR2C2	RRGGTCAN	1e-06
K3	MA1535.1_NR2C1	NRRGGTCAN	0.0001
K3	MA2047.1_NR1H2	NNRAGGTCANN	0.0001
K3	MA0039.4_KLF4	NNCCCCACCCHB	0.0001
K3	MA0862.1_GMEB2	TTACGTAA	0.0001
K3	MA1123.2_TWIST1	NNDCCAGATGTBN	0.0001
K3	MA1618.1_PTF1A	NNACAGATGTTNN	0.001
K3	MA0808.1_TEAD3	ACATTCCA	0.001
K3	MA2032.1_SP5	CYCCTCCCHS	0.001
K3	MA0685.2_SP4	GGGGCGGGG	0.001
K3	MA0113.3_NR3C1	RGGWACAYDATGTWCCM	0.001
K3	MA0727.1_NR3C2	KGGWACAYAATGTWCCC	0.001
K3	MA1110.2_NR1H4	NVAGGTCANN	0.001
K3	MA1624.1_STAT5A	NTTCCAAGAANH	0.001
K3	MA0007.3_AR	GGGWACACSGTGTWCCY	0.001
K3	MA1514.1_KLF17	CACCACGCACCCMTT	0.001
K3	MA0144.2_STAT3	YTTCTGGGAAR	0.001
K3	MA1517.1_KLF6	NRCCACGCCCM	0.001
K4	MA0478.1_FOSL2	KGRTGACTCAB	1e-15
K4	MA2036.1_ATF3	NRTGACTCABN	1e-13
K4	MA2022.1_BNC2	NDGTGAGTCAYN	1e-10
K4	MA0476.1_FOS	DVTGASTCATB	1e-09
K4	MA0655.1_JDP2	ATGACTCAT	1e-08
K4	MA1633.2_BACH1	ATGACTCAT	1e-08
K4	MA0477.2_FOSL1	NNATGACTCATNN	1e-07
K4	MA1634.1_BATF	DATGACTCATH	1e-06
K4	MA0835.2_BATF3	WATGACTCATH	1e-06
K4	MA0491.2_JUND	NNATGACTCATNN	1e-06
K4	MA0490.2_JUNB	NNATGACTCATNN	0.0001
K4	MA0489.2_JUN	NVTGACTCATNN	0.0001
K4	MA1118.1_SIX1	GWAACCTGATA	0.001
K4	MA0602.1_ARID5A	CTAATATTGMDANH	0.001
K4	MA0841.1_NFE2	VATGACTCATC	0.001
K4	MA1123.2_TWIST1	NNDCCAGATGTBN	0.001
K4	MA0528.2_ZNF263	VNGGGGAGGAGG	0.001
K4	MA0515.1_SOX6	CCATTGTYYT	0.001
K4	MA2047.1_NR1H2	NNRAGGTCANN	0.001
K4	MA0090.3_TEAD1	NNACATTCCAGSN	0.001
K5	MA0671.1_NFIX	NNTGCCAAN	1e-16
K5	MA0161.2_NFIC	NWCTTGGCANN	1e-13
K5	MA2047.1_NR1H2	NNRAGGTCANN	1e-13
K5	MA1536.1_NR2C2	RRGGTCAN	1e-12
K5	MA1535.1_NR2C1	NRRGGTCAN	1e-11
K5	MA1110.2_NR1H4	NVAGGTCANN	1e-11
K5	MA0670.1_NFIA	NKTGCCAANW	1e-11
K5	MA0160.2_NR4A2	BTAAAGGTCA	1e-08
K5	MA1112.2_NR4A1	NNAAAGGTCANN	1e-07
K5	MA0025.2_NFIL3	NRTTATGYAATHN	1e-07
K5	MA0836.2_CEBPD	DATTGCACAAYHN	1e-07
K5	MA0043.3_HLF	NDRTTATGCAACHN	1e-06
K5	MA0660.1_MEF2B	RCTAWAAATAGC	1e-06
K5	MA0773.1_MEF2D	DCTAWAAATAGM	1e-06
K5	MA1111.1_NR2F2	NAAAGGTCANR	1e-06
K5	MA1151.1_RORC	NWAWNTAGGTCA	1e-05
K5	MA0071.1_RORA	ATCWAGGTCA	0.0001
K5	MA0639.1_DBP	NRTTACGTAAYV	0.0001
K5	MA1635.1_BHLHE22	NSCAGCTGSN	0.0001
K5	MA0052.4_MEF2A	DDCTAAAAATAGAWH	0.0001
K5	MA2045.1_OLIG2	NVCAGCTGBN	0.001
K5	MA0633.2_TWIST2	NVCAGCTGBN	0.001
K5	MA0521.2_TCF12	NNACAGCTGTNN	0.001
K5	MA1720.1_ZNF85	RMDGAGATTACAKCAK	0.001
K5	MA2032.1_SP5	CYCCTCCCHS	0.001
K5	MA0843.1_TEF	BRTTACGTAACM	0.001
K5	MA1636.1_CEBPG	NDATGATGCAATMWH	0.001
K5	MA2031.1_SMAD2	NBCCAGACDB	0.001
K6	MA0599.1_KLF5	GCCCCDCCCH	1e-39
K6	MA0671.1_NFIX	NNTGCCAAN	1e-38
K6	MA1515.1_KLF2	NRCCACGCCCH	1e-37
K6	MA0670.1_NFIA	NKTGCCAANW	1e-36
K6	MA0740.2_KLF14	GGGGCGGGG	1e-31
K6	MA1870.1_KLF7	DGGGCGGGG	1e-30
K6	MA0493.2_KLF1	DGGGCGGGG	1e-30
K6	MA0516.3_SP2	GGGGCGGGG	1e-28
K6	MA0161.2_NFIC	NWCTTGGCANN	1e-28
K6	MA0742.2_KLF12	GGGGCGGGG	1e-28
K6	MA1513.1_KLF15	GCCCCGCCCCC	1e-28
K6	MA0685.2_SP4	GGGGCGGGG	1e-26
K6	MA1511.2_KLF10	GGGGCGGGG	1e-25
K6	MA0741.1_KLF16	GCCACGCCCCC	1e-24
K6	MA0639.1_DBP	NRTTACGTAAYV	1e-24
K6	MA2036.1_ATF3	NRTGACTCABN	1e-23
K6	MA0476.1_FOS	DVTGASTCATB	1e-22
K6	MA2032.1_SP5	CYCCTCCCHS	1e-19
K6	MA0746.2_SP3	NGCCACGCCCMCY	1e-19
K6	MA2047.1_NR1H2	NNRAGGTCANN	1e-18
K6	MA1536.1_NR2C2	RRGGTCAN	1e-18
K6	MA1644.1_NFYC	RRCCAATCAGM	1e-18
K6	MA1535.1_NR2C1	NRRGGTCAN	1e-18
K6	MA1517.1_KLF6	NRCCACGCCCM	1e-18
K6	MA0079.5_SP1	GGGGCGGGG	1e-17
K6	MA1634.1_BATF	DATGACTCATH	1e-17
K6	MA0808.1_TEAD3	ACATTCCA	1e-17
K6	MA1573.2_THAP11	ACTACAABTCCCAG	1e-17
K6	MA0060.3_NFYA	RRCCAATCAGM	1e-16
K6	MA0836.2_CEBPD	DATTGCACAAYHN	1e-16
K6	MA0835.2_BATF3	WATGACTCATH	1e-15
K6	MA0489.2_JUN	NVTGACTCATNN	1e-15
K6	MA0862.1_GMEB2	TTACGTAA	1e-14
K6	MA0843.1_TEF	BRTTACGTAACM	1e-14
K6	MA1564.1_SP9	RCCACGCCCMCC	1e-14
K6	MA0478.1_FOSL2	KGRTGACTCAB	1e-13
K6	MA1512.1_KLF11	GCCACGCCCMC	1e-13
K6	MA2022.1_BNC2	NDGTGAGTCAYN	1e-12
K6	MA1624.1_STAT5A	NTTCCAAGAANH	1e-12
K6	MA1516.1_KLF3	GRCCACGCCCW	1e-12
K6	MA1110.2_NR1H4	NVAGGTCANN	1e-12
K6	MA0144.2_STAT3	YTTCTGGGAAR	1e-11
K6	MA1866.1_PATZ1	SGGGGGMGGGGS	1e-09
K6	MA0747.1_SP8	GCCACGCCCMCT	1e-09
K6	MA0833.2_ATF4	RDATGATGCAATMW	1e-09
K6	MA0043.3_HLF	NDRTTATGCAACHN	1e-09
K6	MA0655.1_JDP2	ATGACTCAT	1e-08
K6	MA1633.2_BACH1	ATGACTCAT	1e-08
K6	MA0477.2_FOSL1	NNATGACTCATNN	1e-08
K6	MA1625.1_STAT5B	NNNTTCCCAGAANNN	1e-08
K6	MA0025.2_NFIL3	NRTTATGYAATHN	1e-07
K6	MA1724.1_RFX6	HNCCTAGCAACMV	1e-07
K6	MA1636.1_CEBPG	NDATGATGCAATMWH	1e-06
K6	MA1632.1_ATF2	DNATGABGTCATN	1e-06
K6	MA0039.4_KLF4	NNCCCCACCCHB	1e-06
K6	MA0018.4_CREB1	NNRTGATGTCAYN	1e-06
K6	MA0490.2_JUNB	NNATGACTCATNN	1e-06
K6	MA0502.2_NFYB	CYCATTGGCCAR	1e-06
K6	MA0518.1_STAT4	YTTCCRGGAAANVR	1e-05
K6	MA1554.1_RFX7	CGTTGCTAY	1e-05
K6	MA1153.1_SMAD4	TGTCTAGA	1e-05
K6	MA1522.1_MAZ	BBCCCCTCCCC	1e-05
K6	MA0604.1_ATF1	RTGACGTA	1e-05
K6	MA1112.2_NR4A1	NNAAAGGTCANN	1e-05
K6	MA0633.2_TWIST2	NVCAGCTGBN	1e-05
K6	MA0773.1_MEF2D	DCTAWAAATAGM	1e-05
K6	MA0101.1_REL	GGGGMTTTCC	1e-05
K6	MA2031.1_SMAD2	NBCCAGACDB	1e-05
K6	MA1508.1_IKZF1	RRAACAGGAAGN	1e-05
K6	MA0491.2_JUND	NNATGACTCATNN	1e-05
K6	MA0160.2_NR4A2	BTAAAGGTCA	1e-05
K6	MA1123.2_TWIST1	NNDCCAGATGTBN	1e-05
K6	MA0660.1_MEF2B	RCTAWAAATAGC	0.0001
K6	MA0137.3_STAT1	TTTCYRGGAAA	0.0001
K6	MA0052.4_MEF2A	DDCTAAAAATAGAWH	0.0001
K6	MA0139.1_CTCF	TGGCCACYAGGGGGCGCYR	0.0001
K6	MA0609.2_CREM	NNDGTGACGTCACHNN	0.0001
K6	MA0809.2_TEAD4	NNACATTCCAGN	0.0001
K6	MA1619.1_PTF1A	NVACAGCTGTBN	0.0001
K6	MA0876.1_BSX	CCAATTAV	0.0001
K6	MA1623.1_STAT2	RGAAACAGAAASH	0.0001
K6	MA0879.2_DLX1	VCAATTAN	0.0001
K6	MA0692.1_TFEB	RTCACGTGAC	0.0001
K6	MA2044.1_NEUROD2	VVCAGCTGBB	0.0001
K6	MA0090.3_TEAD1	NNACATTCCAGSN	0.0001
K6	MA0615.1_GMEB1	BHBBKTACGTAMSANNN	0.0001
K6	MA2045.1_OLIG2	NVCAGCTGBN	0.001
K6	MA0107.1_RELA	GGGAATTTCC	0.001
K6	MA1121.1_TEAD2	NCACATTCCAGNC	0.001
K6	MA1475.1_CREB3L4	GGTGACGTCAYC	0.001
K6	MA0528.2_ZNF263	VNGGGGAGGAGG	0.001
K6	MA0497.1_MEF2C	DDKCYAAAAATAGMA	0.001
K6	MA0521.2_TCF12	NNACAGCTGTNN	0.001
K6	MA0125.1_NOBOX	TAATTGGY	0.001
K6	MA0488.1_JUN	WDRATGATGTCAT	0.001
K6	MA1641.1_MYF5	NVACAGCTGTBN	0.001
K6	MA1109.1_NEUROD1	NRACAGATGGCNN	0.001
K6	MA0102.4_CEBPA	NDATTGCACAATHN	0.001
K7	MA1536.1_NR2C2	RRGGTCAN	1e-11
K7	MA2047.1_NR1H2	NNRAGGTCANN	1e-10
K7	MA0671.1_NFIX	NNTGCCAAN	1e-09
K7	MA1535.1_NR2C1	NRRGGTCAN	1e-09
K7	MA1110.2_NR1H4	NVAGGTCANN	1e-09
K7	MA0670.1_NFIA	NKTGCCAANW	1e-06
K7	MA0161.2_NFIC	NWCTTGGCANN	1e-06
K7	MA1112.2_NR4A1	NNAAAGGTCANN	1e-06
K7	MA0025.2_NFIL3	NRTTATGYAATHN	1e-05
K7	MA0836.2_CEBPD	DATTGCACAAYHN	1e-05
K7	MA1624.1_STAT5A	NTTCCAAGAANH	0.0001
K7	MA1150.1_RORB	AWTTAGGTCAH	0.0001
K7	MA0639.1_DBP	NRTTACGTAAYV	0.0001
K7	MA0160.2_NR4A2	BTAAAGGTCA	0.0001
K7	MA1637.1_EBF3	NTCCCAAGGGANN	0.0001
K7	MA1604.1_EBF2	NTCCCAAGGGANN	0.0001
K7	MA1625.1_STAT5B	NNNTTCCCAGAANNN	0.0001
K7	MA0144.2_STAT3	YTTCTGGGAAR	0.001
K7	MA1151.1_RORC	NWAWNTAGGTCA	0.001
K7	MA0018.4_CREB1	NNRTGATGTCAYN	0.001
K7	MA0835.2_BATF3	WATGACTCATH	0.001
K7	MA0843.1_TEF	BRTTACGTAACM	0.001
K7	MA0056.2_MZF1	NNAATCCCCAYNN	0.001
K7	MA0505.2_NR5A2	NTGACCTTGAACT	0.001
K7	MA0137.3_STAT1	TTTCYRGGAAA	0.001
K7	MA0003.4_TFAP2A	NBTGCCTCAGGCNN	0.001
